# Supplementary material for: Prospective validation of ORACLE, a clonal expression biomarker associated with survival of patients with lung adenocarcinoma
Source: Nat Cancer. 2025 Jan 9;6(1):86–101. doi: 10.1038/s43018-024-00883-1 (PMC11779643; doi:10.1038/s43018-024-00883-1)
Supplement: Supplementary file 3 — Published RNA prognostic signatures. Gene lists from six published signatures for LUAD. [file 43018_2024_883_MOESM3_ESM.xlsx]

## Sheet: Supplementary table 1
Supplementary Table 1. Published RNA prognostic signatures. Gene lists from 6 published signatures for LUAD.
Gene	Signature
ESM1	Li JAMA Oncol 2017
CX3CR1	Li JAMA Oncol 2017
ADRB2	Li JAMA Oncol 2017
EDN3	Li JAMA Oncol 2017
EDNRB	Li JAMA Oncol 2017
ANGPT1	Li JAMA Oncol 2017
GZMB	Li JAMA Oncol 2017
HSPA6	Li JAMA Oncol 2017
IL7	Li JAMA Oncol 2017
INHBB	Li JAMA Oncol 2017
NR3C2	Li JAMA Oncol 2017
NFKBIB	Li JAMA Oncol 2017
NRAS	Li JAMA Oncol 2017
PSMD2	Li JAMA Oncol 2017
RORA	Li JAMA Oncol 2017
CCL7	Li JAMA Oncol 2017
CCL13	Li JAMA Oncol 2017
SECTM1	Li JAMA Oncol 2017
BTK	Li JAMA Oncol 2017
C5	Li JAMA Oncol 2017
IL1R2	Li JAMA Oncol 2017
MIA	Li JAMA Oncol 2017
AGTR1	Li JAMA Oncol 2017
FCGR2B	Li JAMA Oncol 2017
HTR3A	Li JAMA Oncol 2017
CD1B	Li JAMA Oncol 2017
IL1B	Li JAMA Oncol 2017
IL6R	Li JAMA Oncol 2017
CD1C	Li JAMA Oncol 2017
CX3CL1	Li JAMA Oncol 2017
PIK3CA	Li JAMA Oncol 2017
PTGER2	Li JAMA Oncol 2017
BMPR2	Li JAMA Oncol 2017
TGFBR2	Li JAMA Oncol 2017
TGFA	Li JAMA Oncol 2017
RABEP1	Li JAMA Oncol 2017
CCL17	Li JAMA Oncol 2017
IL32	Li JAMA Oncol 2017
VAV1	Li JAMA Oncol 2017
ZAP70	Li JAMA Oncol 2017
HNRNPC	Wang Front Immunol 2022
IGFBP3	Wang Front Immunol 2022
IGF2BP1	Wang Front Immunol 2022
PEBP4	Zhao Lung Cancer 2020
FAM83A	Zhao Lung Cancer 2020
SPOCK1	Zhao Lung Cancer 2020
DKK1	Zhao Lung Cancer 2020
GFRA1	Zhao Lung Cancer 2020
MS4A15	Zhao Lung Cancer 2020
UPK1B	Zhao Lung Cancer 2020
IGFBP1	Zhao Lung Cancer 2020
LINGO2	Zhao Lung Cancer 2020
PSG1	Zhao Lung Cancer 2020
ZIC5	Zhao Lung Cancer 2020
ABCC2	Zhao Lung Cancer 2020
SH2D5	Zhao Lung Cancer 2020
INHA	Zhao Lung Cancer 2020
EDN3	Zhao Lung Cancer 2020
RHCG	Zhao Lung Cancer 2020
IGF2BP1	Zhao Lung Cancer 2020
F2	Zhao Lung Cancer 2020
GIP	Zhao Lung Cancer 2020
ADM	Song Sci Rep 2022
GPC3	Song Sci Rep 2022
IL7R	Song Sci Rep 2022
NMI	Song Sci Rep 2022
NMUR1	Song Sci Rep 2022
PSEN1	Song Sci Rep 2022
PTPRE	Song Sci Rep 2022
PVR	Song Sci Rep 2022
SEMA4D	Song Sci Rep 2022
SERPINE1	Song Sci Rep 2022
SPHK1	Song Sci Rep 2022
ADRB2	Jin J Immunol Res 2022
IDH2	Jin J Immunol Res 2022
SFTPC	Jin J Immunol Res 2022
CCDC69	Jin J Immunol Res 2022
CCND2	Jin J Immunol Res 2022
IGFBP1	Li Sci Rep 2022
DDIT4	Li Sci Rep 2022
DERL3	Li Sci Rep 2022
PPP1R3G	Li Sci Rep 2022
CFTR	Li Sci Rep 2022
NUPR1	Li Sci Rep 2022
PDX1	Li Sci Rep 2022
