# Supplementary material for: Prospective validation of ORACLE, a clonal expression biomarker associated with survival of patients with lung adenocarcinoma
Source: Nat Cancer. 2025 Jan 9;6(1):86–101. doi: 10.1038/s43018-024-00883-1 (PMC11779643; doi:10.1038/s43018-024-00883-1)
Supplement: Supplementary file 4 — Statistical source data for Fig. 1. [file 43018_2024_883_MOESM4_ESM.xlsx]

## Sheet: Fig.1B
sample_name_cruk	cruk_id	ORACLE_class	ORACLE_riskscore	cutoff
CRUK0034_SU_T1-R2	CRUK0034	High	10.2144	10.1994
CRUK0034_SU_T1-R3	CRUK0034	High	10.2774
CRUK0045_SU_T1-R1	CRUK0045	Low	9.65159
CRUK0045_SU_T1-R2	CRUK0045	Low	9.21905
CRUK0028_SU_T1-R1	CRUK0028	Low	9.34773
CRUK0028_SU_T1-R2	CRUK0028	Low	9.65056
CRUK0117_SU_T1-R1	CRUK0117	Low	9.30693
CRUK0117_SU_T1-R2	CRUK0117	Low	8.88313
CRUK0051_SU_T1-R2	CRUK0051	Low	9.27386
CRUK0051_SU_T1-R3	CRUK0051	Low	9.18946
CRUK0051_SU_T1-R4	CRUK0051	Low	9.28721
CRUK0003_SU_T1-R1	CRUK0003	Low	9.02381
CRUK0003_SU_T1-R2	CRUK0003	Low	9.49137
CRUK0003_SU_T1-R3	CRUK0003	Low	9.61605
CRUK0003_SU_T1-R4	CRUK0003	Low	9.37647
CRUK0003_SU_T1-R6	CRUK0003	Low	9.38772
CRUK0026_SU_T1-R1	CRUK0026	Low	9.47567
CRUK0026_SU_T1-R2	CRUK0026	Low	9.62462
CRUK0016_SU_T1-R1	CRUK0016	Low	9.58075
CRUK0016_SU_T1-R2	CRUK0016	Low	9.53372
CRUK0053_SU_T1-R1	CRUK0053	Low	9.59906
CRUK0053_SU_T1-R2	CRUK0053	Low	9.85268
CRUK0032_SU_T1-R2	CRUK0032	Low	9.79135
CRUK0032_SU_T1-R3	CRUK0032	Low	9.64525
CRUK0032_SU_T1-R4	CRUK0032	Low	9.78524
CRUK0124_SU_T1-R1	CRUK0124	Low	9.37181
CRUK0124_SU_T1-R2	CRUK0124	Low	9.44004
CRUK0008_SU_T1-R1	CRUK0008	Low	9.603
CRUK0008_SU_T1-R2	CRUK0008	Low	9.70395
CRUK0182_SU_T1-R1	CRUK0182	Low	9.32709
CRUK0182_SU_T1-R2	CRUK0182	Low	9.82959
CRUK0044_SU_T1-R1	CRUK0044	Discordant	10.2221
CRUK0044_SU_T1-R2	CRUK0044	Discordant	9.30914
CRUK0157_SU_T1-R1	CRUK0157	High	10.5644
CRUK0157_SU_T1-R5	CRUK0157	High	10.7837
CRUK0157_SU_T1-R6	CRUK0157	High	10.5065
CRUK0142_SU_T1-R1	CRUK0142	Low	9.78355
CRUK0142_SU_T1-R2	CRUK0142	Low	9.76373
CRUK0115_SU_T1-R2	CRUK0115	High	10.675
CRUK0115_SU_T1-R4	CRUK0115	High	10.6505
CRUK0001_SU_T1-R1	CRUK0001	Low	9.57282
CRUK0001_SU_T1-R3	CRUK0001	Low	9.64771
CRUK0009_SU_T1-R1	CRUK0009	High	10.9907
CRUK0009_SU_T1-R4	CRUK0009	High	11.0955
CRUK0178_SU_T1-R1	CRUK0178	Low	9.86659
CRUK0178_SU_T1-R2	CRUK0178	Low	9.96705
CRUK0178_SU_T1-R3	CRUK0178	Low	9.66646
CRUK0178_SU_T1-R4	CRUK0178	Low	9.70598
CRUK0006_SU_T1-R1	CRUK0006	Low	9.72654
CRUK0006_SU_T1-R2	CRUK0006	Low	9.68244
CRUK0259_SU_T1-R1	CRUK0259	Low	9.82616
CRUK0259_SU_T1-R2	CRUK0259	Low	10.0014
CRUK0270_SU_T1-R2	CRUK0270	High	10.4686
CRUK0270_SU_T1-R3	CRUK0270	High	10.4302
CRUK0270_SU_T1-R4	CRUK0270	High	10.5598
CRUK0270_SU_T1-R5	CRUK0270	High	10.3071
CRUK0270_SU_T1-R6	CRUK0270	High	10.7832
CRUK0048_SU_T1-R2	CRUK0048	Low	9.66491
CRUK0048_SU_T1-R3	CRUK0048	Low	9.6095
CRUK0296_SU_T1-R1	CRUK0296	Low	9.7422
CRUK0296_SU_T1-R2	CRUK0296	Low	9.76747
CRUK0253_SU_T1-R1	CRUK0253	Low	8.857
CRUK0253_SU_T1-R2	CRUK0253	Low	8.62659
CRUK0253_SU_T1-R3	CRUK0253	Low	9.32605
CRUK0272_SU_T1-R1	CRUK0272	Low	9.88734
CRUK0272_SU_T1-R2	CRUK0272	Low	10.0762
CRUK0272_SU_T1-R3	CRUK0272	Low	10.0869
CRUK0272_SU_T1-R5	CRUK0272	Low	9.74574
CRUK0011_SU_T1-R1	CRUK0011	Low	9.18031
CRUK0011_SU_T1-R2	CRUK0011	Low	9.00467
CRUK0011_SU_T1-R3	CRUK0011	Low	8.81623
CRUK0287_SU_T1-R1	CRUK0287	Low	9.66649
CRUK0287_SU_T1-R2	CRUK0287	Low	9.73171
CRUK0276_SU_T1-R1	CRUK0276	Low	9.97331
CRUK0276_SU_T1-R2	CRUK0276	Low	9.94394
CRUK0276_SU_T1-R3	CRUK0276	Low	10.0709
CRUK0242_SU_T1-R1	CRUK0242	Discordant	10.4771
CRUK0242_SU_T1-R2	CRUK0242	Discordant	10.0803
CRUK0242_SU_T1-R3	CRUK0242	Discordant	10.7914
CRUK0022_SU_T1-R1	CRUK0022	Low	9.49452
CRUK0022_SU_T1-R2	CRUK0022	Low	9.65355
CRUK0206_SU_T1-R2	CRUK0206	Low	9.76148
CRUK0206_SU_T1-R3	CRUK0206	Low	10.0157
CRUK0206_SU_T1-R4	CRUK0206	Low	10.1844
CRUK0206_SU_T1-R5	CRUK0206	Low	9.8923
CRUK0284_SU_T1-R1	CRUK0284	Discordant	10.4029
CRUK0284_SU_T1-R2	CRUK0284	Discordant	10.3857
CRUK0284_SU_T1-R3	CRUK0284	Discordant	10.2786
CRUK0284_SU_T1-R4	CRUK0284	Discordant	10.4466
CRUK0284_SU_T1-R5	CRUK0284	Discordant	10.1374
CRUK0233_SU_T1-R1	CRUK0233	Low	9.13892
CRUK0233_SU_T1-R2	CRUK0233	Low	8.952
CRUK0280_SU_T1-R1	CRUK0280	Low	9.48884
CRUK0280_SU_T1-R2	CRUK0280	Low	9.34385
CRUK0280_SU_T1-R3	CRUK0280	Low	9.4492
CRUK0280_SU_T1-R5	CRUK0280	Low	9.18372
CRUK0247_SU_T1-R1	CRUK0247	Low	9.00103
CRUK0247_SU_T1-R2	CRUK0247	Low	9.08191
CRUK0274_SU_T1-R1	CRUK0274	Low	8.84255
CRUK0274_SU_T1-R2	CRUK0274	Low	9.04069
CRUK0274_SU_T1-R3	CRUK0274	Low	9.11127
CRUK0274_SU_T1-R4	CRUK0274	Low	9.00643
CRUK0299_SU_T1-R1	CRUK0299	Low	10.0953
CRUK0299_SU_T1-R2	CRUK0299	Low	9.25779
CRUK0361_SU_T1-R1	CRUK0361	Discordant	10.818
CRUK0361_SU_T1-R2	CRUK0361	Discordant	9.73603
CRUK0361_SU_T1-R3	CRUK0361	Discordant	9.3676
CRUK0361_SU_T1-R4	CRUK0361	Discordant	9.87306
CRUK0380_SU_T1-R1	CRUK0380	Discordant	10.1844
CRUK0380_SU_T1-R2	CRUK0380	Discordant	10.2217
CRUK0380_SU_T1-R5	CRUK0380	Discordant	10.0318
CRUK0380_SU_T1-R6	CRUK0380	Discordant	9.79341
CRUK0380_SU_T1-R8	CRUK0380	Discordant	10.3213
CRUK0352_SU_T1-R1	CRUK0352	High	11.096
CRUK0352_SU_T1-R2	CRUK0352	High	10.2212
CRUK0371_SU_T1-R1	CRUK0371	Discordant	10.2909
CRUK0371_SU_T1-R2	CRUK0371	Discordant	10.1227
CRUK0344_SU_T1-R2	CRUK0344	Discordant	10.2162
CRUK0344_SU_T1-R3	CRUK0344	Discordant	10.1789
CRUK0369_SU_T1-R1	CRUK0369	Discordant	10.6869
CRUK0369_SU_T1-R3	CRUK0369	Discordant	10.7494
CRUK0369_SU_T1-R4	CRUK0369	Discordant	10.6411
CRUK0369_SU_T1-R6	CRUK0369	Discordant	10.5494
CRUK0369_SU_T1-R8	CRUK0369	Discordant	10.022
CRUK0375_SU_T1-R1	CRUK0375	Low	8.8629
CRUK0375_SU_T1-R3	CRUK0375	Low	9.05493
CRUK0388_SU_T1-R1	CRUK0388	Low	10.1157
CRUK0388_SU_T1-R3	CRUK0388	Low	9.43671
CRUK0388_SU_T1-R4	CRUK0388	Low	9.89996
CRUK0370_SU_T1-R1	CRUK0370	Low	9.20672
CRUK0370_SU_T1-R2	CRUK0370	Low	9.21773
CRUK0322_SU_T1-R1	CRUK0322	Low	9.28357
CRUK0322_SU_T1-R2	CRUK0322	Low	9.90629
CRUK0322_SU_T1-R3	CRUK0322	Low	9.72835
CRUK0316_SU_T1-R2	CRUK0316	Low	9.61943
CRUK0316_SU_T1-R3	CRUK0316	Low	9.52505
CRUK0316_SU_T1-R4	CRUK0316	Low	9.65042
CRUK0333_SU_T1-R1	CRUK0333	Low	9.59947
CRUK0333_SU_T1-R2	CRUK0333	Low	9.80426
CRUK0333_SU_T1-R3	CRUK0333	Low	9.35603
CRUK0379_SU_T1-R1	CRUK0379	Low	9.83989
CRUK0379_SU_T1-R6	CRUK0379	Low	10.047
CRUK0379_SU_T1-R8	CRUK0379	Low	9.71773
CRUK0394_SU_T1-R4	CRUK0394	Discordant	10.4202
CRUK0394_SU_T1-R5	CRUK0394	Discordant	10.125
CRUK0394_SU_T1-R6	CRUK0394	Discordant	10.3451
CRUK0368_SU_T1-R2	CRUK0368	Discordant	10.6504
CRUK0368_SU_T1-R3	CRUK0368	Discordant	9.5759
CRUK0350_SU_T1-R1	CRUK0350	High	10.2737
CRUK0350_SU_T1-R2	CRUK0350	High	10.5031
CRUK0359_SU_T1-R1	CRUK0359	Discordant	10.1214
CRUK0359_SU_T1-R2	CRUK0359	Discordant	10.5573
CRUK0343_SU_T1-R1	CRUK0343	Low	9.46408
CRUK0343_SU_T1-R2	CRUK0343	Low	9.48404
CRUK0343_SU_T1-R3	CRUK0343	Low	9.473
CRUK0343_SU_T1-R4	CRUK0343	Low	9.5305
CRUK0385_SU_T1-R1	CRUK0385	Discordant	10.06
CRUK0385_SU_T1-R2	CRUK0385	Discordant	10.412
CRUK0385_SU_T1-R3	CRUK0385	Discordant	9.78214
CRUK0385_SU_T1-R5	CRUK0385	Discordant	9.63376
CRUK0385_SU_T1-R6	CRUK0385	Discordant	10.1068
CRUK0460_SU_T1-R1	CRUK0460	Low	8.93852
CRUK0460_SU_T1-R2	CRUK0460	Low	9.0533
CRUK0460_SU_T1-R3	CRUK0460	Low	9.58889
CRUK0487_SU_T1-R4	CRUK0487	High	10.8653
CRUK0487_SU_T1-R5	CRUK0487	High	10.5939
CRUK0487_SU_T1-R6	CRUK0487	High	10.8299
CRUK0487_SU_T1-R7	CRUK0487	High	10.3236
CRUK0497_SU_T1-R1	CRUK0497	High	10.427
CRUK0497_SU_T1-R2	CRUK0497	High	11.1851
CRUK0497_SU_T1-R3	CRUK0497	High	11.095
CRUK0410_SU_T1-R1	CRUK0410	Discordant	10.2332
CRUK0410_SU_T1-R2	CRUK0410	Discordant	10.5273
CRUK0410_SU_T1-R3	CRUK0410	Discordant	10.2664
CRUK0410_SU_T1-R4	CRUK0410	Discordant	10.0784
CRUK0412_SU_T1-R1	CRUK0412	High	11.5899
CRUK0412_SU_T1-R3	CRUK0412	High	11.6438
CRUK0412_SU_T1-R4	CRUK0412	High	11.4162
CRUK0401_SU_T1-R1	CRUK0401	High	10.392
CRUK0401_SU_T1-R3	CRUK0401	High	10.3984
CRUK0496_SU_T1-R1	CRUK0496	Low	9.75056
CRUK0496_SU_T1-R2	CRUK0496	Low	9.54574
CRUK0496_SU_T1-R3	CRUK0496	Low	9.61257
CRUK0431_SU_T1-R1	CRUK0431	High	10.8432
CRUK0431_SU_T1-R2	CRUK0431	High	10.7131
CRUK0404_SU_T1-R2	CRUK0404	Low	9.47142
CRUK0404_SU_T1-R3	CRUK0404	Low	9.932
CRUK0450_SU_T1-R1	CRUK0450	Low	9.95844
CRUK0450_SU_T1-R2	CRUK0450	Low	9.5124
CRUK0416_SU_T1-R1	CRUK0416	Discordant	10.1324
CRUK0416_SU_T1-R2	CRUK0416	Discordant	10.5048
CRUK0416_SU_T1-R4	CRUK0416	Discordant	9.75731
CRUK0462_SU_T1-R1	CRUK0462	Low	9.80001
CRUK0462_SU_T1-R2	CRUK0462	Low	9.68462
CRUK0462_SU_T1-R4	CRUK0462	Low	10.1535
CRUK0406_SU_T1-R1	CRUK0406	High	10.2816
CRUK0406_SU_T1-R2	CRUK0406	High	11.2485
CRUK0406_SU_T1-R3	CRUK0406	High	10.9464
CRUK0542_SU_T1-R1	CRUK0542	High	10.3276
CRUK0542_SU_T1-R2	CRUK0542	High	10.8012
CRUK0573_SU_T1-R1	CRUK0573	High	10.362
CRUK0573_SU_T1-R2	CRUK0573	High	10.5017
CRUK0573_SU_T1-R4	CRUK0573	High	10.4631
CRUK0525_SU_T1-R1	CRUK0525	Low	9.53297
CRUK0525_SU_T1-R2	CRUK0525	Low	9.58812
CRUK0541_SU_T1-R1	CRUK0541	High	10.9743
CRUK0541_SU_T1-R2	CRUK0541	High	10.9632
CRUK0592_SU_T1-R1	CRUK0592	Low	9.91313
CRUK0592_SU_T1-R2	CRUK0592	Low	9.71209
CRUK0592_SU_T1-R3	CRUK0592	Low	9.83492
CRUK0519_SU_T1-R1	CRUK0519	Low	10.0135
CRUK0519_SU_T1-R2	CRUK0519	Low	9.90543
CRUK0519_SU_T1-R3	CRUK0519	Low	9.68542
CRUK0533_SU_T1-R1	CRUK0533	Low	9.05661
CRUK0533_SU_T1-R2	CRUK0533	Low	9.3515
CRUK0533_SU_T1-R3	CRUK0533	Low	9.6837
CRUK0533_SU_T1-R4	CRUK0533	Low	9.35942
CRUK0581_SU_T1-R1	CRUK0581	Low	9.82849
CRUK0581_SU_T1-R2	CRUK0581	Low	9.73856
CRUK0537_SU_T1-R1	CRUK0537	Low	9.53839
CRUK0537_SU_T1-R2	CRUK0537	Low	9.01269
CRUK0530_SU_T1-R1	CRUK0530	Low	9.2183
CRUK0530_SU_T1-R2	CRUK0530	Low	10.1496
CRUK0559_SU_T1-R1	CRUK0559	High	10.6612
CRUK0559_SU_T1-R5	CRUK0559	High	10.4127
CRUK0570_SU_T1-R1	CRUK0570	Low	9.47449
CRUK0570_SU_T1-R2	CRUK0570	Low	9.62926
CRUK0513_SU_T1-R1	CRUK0513	Low	9.65208
CRUK0513_SU_T1-R2	CRUK0513	Low	9.71819
CRUK0513_SU_T1-R4	CRUK0513	Low	9.49482
CRUK0504_SU_T1-R1	CRUK0504	High	10.6863
CRUK0504_SU_T1-R2	CRUK0504	High	10.7314
CRUK0548_SU_T1-R1	CRUK0548	Discordant	10.0096
CRUK0548_SU_T1-R2	CRUK0548	Discordant	10.2904
CRUK0512_SU_T1-R1	CRUK0512	Low	9.66432
CRUK0512_SU_T1-R3	CRUK0512	Low	9.89086
CRUK0543_SU_T1-R1	CRUK0543	Low	10.0802
CRUK0543_SU_T1-R6	CRUK0543	Low	9.60844
CRUK0543_SU_T1-R7	CRUK0543	Low	9.36873
CRUK0520_SU_T1-R1	CRUK0520	Low	9.57378
CRUK0520_SU_T1-R2	CRUK0520	Low	9.62874
CRUK0567_SU_T1-R1	CRUK0567	Low	8.91356
CRUK0567_SU_T1-R3	CRUK0567	Low	8.59634
CRUK0567_SU_T1-R4	CRUK0567	Low	9.2857
CRUK0552_SU_T1-R1	CRUK0552	High	10.7767
CRUK0552_SU_T1-R2	CRUK0552	High	11.0384
CRUK0552_SU_T1-R3	CRUK0552	High	10.6682
CRUK0684_SU_T1-R1	CRUK0684	Low	9.61675
CRUK0684_SU_T1-R2	CRUK0684	Low	9.54914
CRUK0610_SU_T1-R2	CRUK0610	Low	9.33457
CRUK0610_SU_T1-R3	CRUK0610	Low	9.4699
CRUK0610_SU_T1-R4	CRUK0610	Low	9.03822
CRUK0620_SU_T1-R2	CRUK0620	Discordant	10.2587
CRUK0620_SU_T1-R3	CRUK0620	Discordant	10.4352
CRUK0620_SU_T1-R4	CRUK0620	Discordant	10.1103
CRUK0667_SU_T1-R2	CRUK0667	High	10.5403
CRUK0667_SU_T1-R4	CRUK0667	High	10.5693
CRUK0667_SU_T1-R6	CRUK0667	High	10.4309
CRUK0667_SU_T1-R8	CRUK0667	High	10.6427
CRUK0666_SU_T1-R1	CRUK0666	High	10.4711
CRUK0666_SU_T1-R2	CRUK0666	High	10.4662
CRUK0666_SU_T1-R3	CRUK0666	High	10.4773
CRUK0666_SU_T1-R4	CRUK0666	High	10.6098
CRUK0625_SU_T1-R2	CRUK0625	Low	10.062
CRUK0625_SU_T1-R3	CRUK0625	Low	9.99438
CRUK0696_SU_T1-R1	CRUK0696	Discordant	9.98435
CRUK0696_SU_T1-R2	CRUK0696	Discordant	10.3869
CRUK0696_SU_T1-R3	CRUK0696	Discordant	10.4415
CRUK0693_SU_T1-R1	CRUK0693	Discordant	9.93622
CRUK0693_SU_T1-R2	CRUK0693	Discordant	9.99843
CRUK0693_SU_T1-R3	CRUK0693	Discordant	9.95119
CRUK0693_SU_T1-R4	CRUK0693	Discordant	10.3125
CRUK0678_SU_T1-R1	CRUK0678	Low	9.75632
CRUK0678_SU_T1-R2	CRUK0678	Low	9.90247
CRUK0650_SU_T1-R1	CRUK0650	Low	9.96966
CRUK0650_SU_T1-R2	CRUK0650	Low	9.78752
CRUK0607_SU_T1-R1	CRUK0607	Low	9.77658
CRUK0607_SU_T1-R2	CRUK0607	Low	9.50142
CRUK0607_SU_T1-R3	CRUK0607	Low	9.74413
CRUK0680_SU_T1-R1	CRUK0680	Low	9.83002
CRUK0680_SU_T1-R3	CRUK0680	Low	9.97485
CRUK0680_SU_T1-R4	CRUK0680	Low	9.59538
CRUK0709_SU_T1-R1	CRUK0709	Low	9.87014
CRUK0709_SU_T1-R3	CRUK0709	Low	9.89095
CRUK0742_SU_T1-R1	CRUK0742	Discordant	9.96195
CRUK0742_SU_T1-R2	CRUK0742	Discordant	10.3687
CRUK0775_SU_T1-R1	CRUK0775	Discordant	10.1765
CRUK0775_SU_T1-R2	CRUK0775	Discordant	10.2499
CRUK0799_SU_T1-R1	CRUK0799	Low	9.49854
CRUK0799_SU_T1-R3	CRUK0799	Low	8.85495
CRUK0787_SU_T1-R1	CRUK0787	Low	9.56097
CRUK0787_SU_T1-R3	CRUK0787	Low	9.61486
CRUK0748_SU_T1-R2	CRUK0748	High	11.1155
CRUK0748_SU_T1-R3	CRUK0748	High	11.069
CRUK0748_SU_T1-R4	CRUK0748	High	11.0778
CRUK0748_SU_T1-R6	CRUK0748	High	10.7428
CRUK0707_SU_T1-R2	CRUK0707	High	10.916
CRUK0707_SU_T1-R3	CRUK0707	High	10.5552
CRUK0761_SU_T1-R1	CRUK0761	Low	9.14582
CRUK0761_SU_T1-R3	CRUK0761	Low	9.13695
CRUK0766_SU_T1-R1	CRUK0766	High	10.6167
CRUK0766_SU_T1-R2	CRUK0766	High	10.6649
CRUK0756_SU_T1-R1	CRUK0756	Low	9.53117
CRUK0756_SU_T1-R2	CRUK0756	Low	9.71587
CRUK0794_SU_T1-R3	CRUK0794	Discordant	9.91211
CRUK0794_SU_T1-R4	CRUK0794	Discordant	10.827
CRUK0738_SU_T1-R1	CRUK0738	Low	9.65906
CRUK0738_SU_T1-R2	CRUK0738	Low	9.83147
CRUK0738_SU_T1-R3	CRUK0738	Low	9.69529
CRUK0733_SU_T1-R2	CRUK0733	High	11.2224
CRUK0733_SU_T1-R6	CRUK0733	High	10.959
CRUK0771_SU_T1-R2	CRUK0771	Discordant	10.1546
CRUK0771_SU_T1-R3	CRUK0771	Discordant	10.2398
CRUK0771_SU_T1-R4	CRUK0771	Discordant	10.128
CRUK0764_SU_T1-R1	CRUK0764	Low	9.50255
CRUK0764_SU_T1-R2	CRUK0764	Low	8.81258
CRUK0704_SU_T1-R1	CRUK0704	Low	9.19105
CRUK0704_SU_T1-R4	CRUK0704	Low	9.48365
CRUK0704_SU_T1-R5	CRUK0704	Low	9.28093
CRUK0745_SU_T1-R2	CRUK0745	High	10.5101
CRUK0745_SU_T1-R4	CRUK0745	High	11.2454
CRUK0817_SU_T1-R1	CRUK0817	Discordant	9.86358
CRUK0817_SU_T1-R2	CRUK0817	Discordant	10.2939
CRUK0817_SU_T1-R3	CRUK0817	Discordant	10.0709
CRUK0817_SU_T1-R4	CRUK0817	Discordant	9.94268
CRUK0810_SU_T1-R1	CRUK0810	Low	9.07881
CRUK0810_SU_T1-R2	CRUK0810	Low	9.54647
CRUK0810_SU_T1-R3	CRUK0810	Low	9.51213
CRUK0810_SU_T1-R4	CRUK0810	Low	9.88464
CRUK0810_SU_T1-R5	CRUK0810	Low	9.81984
CRUK0810_SU_T1-R6	CRUK0810	Low	9.87451
CRUK0810_SU_T1-R7	CRUK0810	Low	9.73265
CRUK0810_SU_T1-R8	CRUK0810	Low	9.25028

## Sheet: Fig.1C
Signature	RiskClass	Percentage
ORACLE	Low	59.8361
Li JAMA Oncol 2017	Low	36.8852
Wang Front Immunol 2022	Low	36.8852
Zhao Lung Cancer 2020	Low	27.8689
Song Sci Rep 2022	Low	38.5246
Jin J Immunol Res 2022	Low	40.9836
Li Sci Rep 2022	Low	37.7049
ORACLE	Discordant	18.8525
Li JAMA Oncol 2017	Discordant	30.3279
Wang Front Immunol 2022	Discordant	25.4098
Zhao Lung Cancer 2020	Discordant	44.2623
Song Sci Rep 2022	Discordant	29.5082
Jin J Immunol Res 2022	Discordant	27.8689
Li Sci Rep 2022	Discordant	26.2295
ORACLE	High	21.3115
Li JAMA Oncol 2017	High	32.7869
Wang Front Immunol 2022	High	37.7049
Zhao Lung Cancer 2020	High	27.8689
Song Sci Rep 2022	High	31.9672
Jin J Immunol Res 2022	High	31.1475
Li Sci Rep 2022	High	36.0656

## Sheet: Fig.1D
signature	rank	value	metric	label
ORACLE	1	0.19	Discordant rate	No
Wang Front Immunol 2022	2	0.25	Discordant rate	No
Li Sci Rep 2022	3	0.26	Discordant rate	No
Jin J Immunol Res 2022	4	0.28	Discordant rate	No
Song Sci Rep 2022	5	0.3	Discordant rate	No
Li JAMA Oncol 2017	6	0.3	Discordant rate	No
Zhao Lung Cancer 2020	7	0.44	Discordant rate	No
Li JAMA Oncol 2017	1	0.765	AUC	No
ORACLE	2	0.757	AUC	No
Song Sci Rep 2022	3	0.592	AUC	No
Zhao Lung Cancer 2020	4	0.573	AUC	No
Li Sci Rep 2022	5	0.364	AUC	No
Jin J Immunol Res 2022	6	0.271	AUC	No
Wang Front Immunol 2022	7	0.216	AUC	No
ORACLE	1	0.36	Expression SD	No
Jin J Immunol Res 2022	2	0.49	Expression SD	No
Li JAMA Oncol 2017	3	0.58	Expression SD	No
Wang Front Immunol 2022	4	0.62	Expression SD	No
Song Sci Rep 2022	5	0.63	Expression SD	No
Li Sci Rep 2022	6	0.9	Expression SD	No
Zhao Lung Cancer 2020	7	1.3	Expression SD	No
ORACLE	1	1.34	Least Biopsy	No
Li Sci Rep 2022	2	1.64	Least Biopsy	No
Wang Front Immunol 2022	3	1.65	Least Biopsy	No
Song Sci Rep 2022	4	1.71	Least Biopsy	No
Jin J Immunol Res 2022	5	2.11	Least Biopsy	No
Li JAMA Oncol 2017	6	2.33	Least Biopsy	No
Zhao Lung Cancer 2020	7	2.81	Least Biopsy	No
ORACLE	1	1.25	mean	Yes
Li JAMA Oncol 2017	2	4	mean	Yes
Li Sci Rep 2022	3	4	mean	Yes
Wang Front Immunol 2022	4	4	mean	Yes
Jin J Immunol Res 2022	5	4.25	mean	Yes
Song Sci Rep 2022	6	4.25	mean	Yes
Zhao Lung Cancer 2020	7	6.25	mean	Yes
