# Supplementary material for: Prospective validation of ORACLE, a clonal expression biomarker associated with survival of patients with lung adenocarcinoma
Source: Nat Cancer. 2025 Jan 9;6(1):86–101. doi: 10.1038/s43018-024-00883-1 (PMC11779643; doi:10.1038/s43018-024-00883-1)
Supplement: Supplementary file 5 — Statistical source data for Fig. 2. [file 43018_2024_883_MOESM5_ESM.xlsx]

## Sheet: Fig.2A
cruk_id	ORACLE_class	cens_os	os_time
CRUK0034	High	0	5
CRUK0045	Low	1	2.70137
CRUK0028	Low	0	5
CRUK0117	Low	0	5
CRUK0128	High	0	5
CRUK0051	Low	1	3.66301
CRUK0003	Low	0	5
CRUK0026	Low	0	5
CRUK0016	Low	0	4.88493
CRUK0053	Low	0	5
CRUK0032	Low	0	4.79178
CRUK0124	Low	0	4.23014
CRUK0008	Low	0	5
CRUK0199	Low	0	5
CRUK0182	Low	0	4.92329
CRUK0044	Discordant	1	1.26301
CRUK0157	High	0	5
CRUK0010	Low	0	5
CRUK0142	Low	1	0.39726
CRUK0115	High	1	0.0136986
CRUK0012	Low	0	4.93151
CRUK0001	Low	1	3.06849
CRUK0009	High	0	3.0137
CRUK0178	Low	0	0.180822
CRUK0049	Low	0	5
CRUK0006	Low	0	4.96164
CRUK0259	Low	0	5
CRUK0270	High	0	4.99178
CRUK0048	Low	1	3.61096
CRUK0296	Low	0	4.74521
CRUK0253	Low	0	4.96164
CRUK0019	Low	0	5
CRUK0285	High	0	4.07397
CRUK0272	Low	1	0.427397
CRUK0011	Low	0	5
CRUK0014	Low	0	5
CRUK0279	Low	0	4.79726
CRUK0223	High	1	0.0273973
CRUK0287	Low	0	3.52329
CRUK0276	Low	0	4.95342
CRUK0242	Discordant	1	1.28219
CRUK0022	Low	1	2.53699
CRUK0206	Low	1	2.42192
CRUK0297	Low	0	5
CRUK0284	Discordant	1	4.02466
CRUK0233	Low	0	5
CRUK0280	Low	0	4.40822
CRUK0247	Low	0	5
CRUK0274	Low	0	5
CRUK0212	Low	0	5
CRUK0299	Low	0	5
CRUK0361	Discordant	1	0.720548
CRUK0380	Discordant	0	5
CRUK0352	High	0	2.64932
CRUK0371	Discordant	1	3.91507
CRUK0344	Discordant	1	3.66849
CRUK0313	Low	0	4.54247
CRUK0369	Discordant	0	5
CRUK0375	Low	1	0.0630137
CRUK0388	Low	1	1.21644
CRUK0370	Low	0	4.95068
CRUK0386	Low	1	3.35342
CRUK0322	Low	0	1.09315
CRUK0316	Low	0	3.08767
CRUK0301	Low	1	0.879452
CRUK0333	Low	0	4.83014
CRUK0379	Low	1	1.26027
CRUK0377	High	1	0.589041
CRUK0394	Discordant	0	1.56712
CRUK0368	Discordant	0	4.55068
CRUK0319	Low	0	5
CRUK0350	High	0	1.39178
CRUK0337	High	0	5
CRUK0359	Discordant	0	4.07671
CRUK0343	Low	1	1.84384
CRUK0385	Discordant	1	1.69315
CRUK0460	Low	0	3.54521
CRUK0492	Low	0	5
CRUK0487	High	1	0.030137
CRUK0408	Low	0	5
CRUK0497	High	1	1.06849
CRUK0410	Discordant	1	2.61644
CRUK0412	High	1	1.74521
CRUK0401	High	0	5
CRUK0496	Low	1	0.235616
CRUK0431	High	1	1.42192
CRUK0447	Low	0	3.03014
CRUK0404	Low	0	5
CRUK0450	Low	0	4.03562
CRUK0416	Discordant	1	0.271233
CRUK0462	Low	1	4.54247
CRUK0418	Low	1	1.50137
CRUK0406	High	1	0.69863
CRUK0453	High	1	2.49589
CRUK0542	High	0	5
CRUK0573	High	0	4.76986
CRUK0525	Low	0	3.24384
CRUK0541	High	1	0.769863
CRUK0592	Low	0	4.00274
CRUK0578	Low	0	4.98904
CRUK0519	Low	0	3.6411
CRUK0533	Low	0	4.58904
CRUK0581	Low	0	4.54521
CRUK0537	Low	0	3.98082
CRUK0555	Low	1	0.767123
CRUK0530	Low	1	1.65753
CRUK0559	High	1	1.33425
CRUK0570	Low	1	2.05205
CRUK0513	Low	0	2.95342
CRUK0504	High	0	4.65753
CRUK0569	Low	0	3.73151
CRUK0548	Discordant	0	1.60274
CRUK0521	Low	0	4.89589
CRUK0512	Low	1	4.61644
CRUK0543	Low	1	1.72055
CRUK0520	Low	0	3.27397
CRUK0567	Low	0	1.56438
CRUK0511	Low	1	3.00274
CRUK0552	High	1	1.8137
CRUK0684	Low	0	2.93699
CRUK0610	Low	1	1.56438
CRUK0620	Discordant	1	0.493151
CRUK0667	High	0	4.63288
CRUK0666	High	1	1.30411
CRUK0625	Low	0	3.51233
CRUK0696	Discordant	0	4.66301
CRUK0693	Discordant	1	1.07397
CRUK0628	Low	1	2.52603
CRUK0678	Low	0	4.01644
CRUK0650	Low	0	3.21644
CRUK0607	Low	1	1.77534
CRUK0680	Low	0	4.63288
CRUK0634	Low	0	3.89315
CRUK0709	Low	0	3.03836
CRUK0742	Discordant	1	0.449315
CRUK0721	Low	0	4.22192
CRUK0775	Discordant	0	2.99726
CRUK0799	Low	1	2.78356
CRUK0730	High	1	1.31781
CRUK0787	Low	0	3.94795
CRUK0748	High	1	0.153425
CRUK0707	High	1	0.241096
CRUK0761	Low	0	4.48493
CRUK0736	Low	1	2.15616
CRUK0766	High	0	2.99178
CRUK0756	Low	0	3.09315
CRUK0794	Discordant	0	4.21096
CRUK0755	High	0	4.31781
CRUK0738	Low	0	3.10137
CRUK0733	High	1	0.0219178
CRUK0722	High	0	3.08493
CRUK0771	Discordant	0	1.21918
CRUK0764	Low	0	4.21644
CRUK0704	Low	1	0.224658
CRUK0745	High	0	3.95068
CRUK0893	Low	0	2.74247
CRUK0817	Discordant	1	1.2411
CRUK0810	Low	1	1.35068

## Sheet: Fig.2B
HR	lower_ci	upper_ci	Predictors	pvalue
2.26959	1.30633	3.94311	Mean RS	0.004
1	1	1	Male	Ref
1.08965	0.605144	1.96206	Female	0.8
1.06208	1.02635	1.09906	Age	0.0006
1.00258	0.994075	1.01116	pack_years	0.6
1	1	1	No adjuvant	Ref
0.960489	0.483474	1.90815	Adjuvant treatment	0.9
1	1	1	Stage I	Ref
2.4666	1.15365	5.27379	Stage II	0.02
2.30871	1.03148	5.16745	Stage III	0.04
1	1	1	IMA	Ref
1.08663	0.39767	2.96922	Grade 2	0.9
1.13591	0.451712	2.85645	Grade 3	0.8

## Sheet: Fig.2C
log_rank_p	HR	cox_pval	cox_lci	cox_uci	cohort
0.022	2.22725	0.000680099	1.40328	3.53504	ORACLE
0.0027	2.33017	0.00020232	1.49148	3.64047	ORACLE
0.019	2.13952	0.000444998	1.39948	3.2709	ORACLE
0.039	2.14759	0.000738113	1.37777	3.34753	ORACLE
0.0075	2.10956	0.00040564	1.39481	3.19057	ORACLE
0.023	2.12141	0.00100071	1.35538	3.32037	ORACLE
0.042	2.09628	0.00168046	1.321	3.32656	ORACLE
0.0033	2.27976	0.00020451	1.47568	3.52198	ORACLE
0.03	2.09052	0.000882739	1.35364	3.22853	ORACLE
0.005	2.39299	0.000130477	1.53037	3.74185	ORACLE
0.0054	2.0852	0.00121042	1.3362	3.25403	ORACLE
0.034	2.03942	0.000793431	1.34493	3.09253	ORACLE
0.022	2.11751	0.000993617	1.35474	3.30972	ORACLE
0.011	2.05771	0.00118402	1.33035	3.18274	ORACLE
0.0025	2.25421	0.000465606	1.42991	3.55367	ORACLE
0.0051	2.20515	0.000597804	1.40391	3.46367	ORACLE
0.00075	2.4383	4.78345e-05	1.5867	3.74696	ORACLE
0.017	2.11694	0.00072978	1.37005	3.271	ORACLE
0.08	2.24102	0.000433406	1.42972	3.5127	ORACLE
0.038	2.15205	0.000354221	1.41325	3.27709	ORACLE
0.11	2.05249	0.00141093	1.31995	3.19158	ORACLE
0.0054	2.14752	0.0004293	1.40341	3.28618	ORACLE
0.018	1.91508	0.00241908	1.25849	2.91421	ORACLE
0.021	2.21636	0.000459533	1.41993	3.4595	ORACLE
0.021	2.30583	0.000222364	1.47986	3.59279	ORACLE
0.011	2.1942	0.000401784	1.41993	3.39067	ORACLE
0.039	1.98161	0.00268517	1.26788	3.09714	ORACLE
0.0073	2.44843	0.000160355	1.53798	3.89785	ORACLE
0.037	2.35985	0.00021194	1.49827	3.71686	ORACLE
0.02	2.13514	0.000741066	1.37422	3.31739	ORACLE
0.054	1.9691	0.00234232	1.27272	3.04651	ORACLE
0.021	2.30754	0.000159854	1.49491	3.5619	ORACLE
0.013	2.00764	0.0016645	1.30021	3.09998	ORACLE
0.017	1.99281	0.0014455	1.30379	3.04598	ORACLE
0.0069	2.28121	0.000397496	1.44531	3.60056	ORACLE
0.013	2.05964	0.00121974	1.32932	3.19117	ORACLE
0.019	2.13653	0.000380328	1.40556	3.24764	ORACLE
0.004	2.572	4.92769e-05	1.62992	4.05861	ORACLE
0.0074	2.32681	0.000138566	1.50704	3.59249	ORACLE
0.011	2.29331	0.000135243	1.49747	3.51212	ORACLE
0.0072	2.33181	0.000102729	1.52107	3.57468	ORACLE
0.00056	2.58771	3.86144e-05	1.64541	4.06965	ORACLE
0.0082	2.2666	0.000336003	1.44921	3.54501	ORACLE
0.029	2.08194	0.00145493	1.32556	3.2699	ORACLE
0.027	1.936	0.0019184	1.27544	2.93866	ORACLE
0.0063	2.41621	0.000164446	1.52705	3.82312	ORACLE
0.01	2.42221	4.22308e-05	1.58605	3.69921	ORACLE
0.012	2.15405	0.000338275	1.41584	3.27716	ORACLE
0.0068	2.37922	0.000150112	1.51988	3.72443	ORACLE
0.098	2.28164	0.000194572	1.47842	3.52123	ORACLE
0.052	2.02791	0.0016064	1.30704	3.14638	ORACLE
0.0019	2.20016	0.000282003	1.43753	3.36737	ORACLE
0.032	1.99816	0.00153967	1.30192	3.06672	ORACLE
0.0078	2.31386	0.000144857	1.50109	3.56672	ORACLE
0.041	2.30063	0.000197799	1.48352	3.56779	ORACLE
0.015	2.50198	5.47246e-05	1.60249	3.90635	ORACLE
0.024	2.66072	3.96423e-05	1.66842	4.24319	ORACLE
0.057	2.16203	0.00080439	1.37728	3.39392	ORACLE
0.0082	2.20297	0.000353792	1.42829	3.39781	ORACLE
0.0058	2.17634	0.000526789	1.40213	3.37803	ORACLE
0.0015	2.40805	0.00016851	1.52344	3.80633	ORACLE
0.00075	2.49031	1.81098e-05	1.64094	3.77935	ORACLE
0.032	2.21199	0.000284245	1.44073	3.39611	ORACLE
0.0025	2.03246	0.000803336	1.34245	3.07714	ORACLE
0.024	2.22492	0.000317904	1.43959	3.43866	ORACLE
0.0022	2.19698	0.000501035	1.41032	3.42242	ORACLE
0.02	2.10862	0.000777864	1.36469	3.25808	ORACLE
0.017	2.04888	0.000845723	1.34453	3.12221	ORACLE
0.029	2.09392	0.000746299	1.36271	3.2175	ORACLE
0.026	2.31033	0.000138778	1.50178	3.5542	ORACLE
0.0049	2.11834	0.000577233	1.38156	3.24804	ORACLE
0.0047	2.39623	9.73819e-05	1.54401	3.71884	ORACLE
0.0049	2.35243	0.000177158	1.50424	3.67888	ORACLE
0.0063	2.4927	0.000101882	1.57256	3.95124	ORACLE
0.037	1.997	0.00182084	1.29289	3.08458	ORACLE
0.0026	2.45167	7.1627e-05	1.5748	3.81678	ORACLE
0.017	1.93968	0.00291857	1.25385	3.00064	ORACLE
0.0074	2.34073	0.000213371	1.49224	3.67168	ORACLE
0.013	2.24053	0.000317515	1.44424	3.47588	ORACLE
0.046	2.28645	0.000336015	1.45495	3.59316	ORACLE
0.023	1.90026	0.0033157	1.23806	2.91664	ORACLE
0.013	1.83533	0.00599188	1.19026	2.83002	ORACLE
0.024	2.09317	0.000979284	1.34915	3.24747	ORACLE
0.058	2.06727	0.000896993	1.34666	3.17348	ORACLE
0.0047	2.23412	0.00034838	1.43809	3.47079	ORACLE
0.0073	1.95892	0.0021097	1.276	3.00736	ORACLE
0.0065	2.26178	0.000186198	1.47418	3.47014	ORACLE
0.037	2.33671	0.000306653	1.47387	3.70469	ORACLE
0.017	2.21464	0.000187056	1.45931	3.36094	ORACLE
0.0012	2.16024	0.000537124	1.3967	3.34119	ORACLE
0.011	2.30801	0.000199022	1.48549	3.58594	ORACLE
0.0059	2.2628	0.000433574	1.43584	3.56604	ORACLE
0.015	2.19541	0.000554011	1.405	3.43047	ORACLE
0.035	2.2775	0.000308856	1.45634	3.56166	ORACLE
0.089	2.48003	5.83842e-05	1.59258	3.862	ORACLE
0.034	2.31873	0.000326713	1.4656	3.66847	ORACLE
0.0025	2.05569	0.000883322	1.3443	3.14355	ORACLE
0.032	2.17518	0.000628971	1.3932	3.39608	ORACLE
0.011	2.29943	0.000301926	1.46381	3.61206	ORACLE
0.0027	2.4446	8.62053e-05	1.56468	3.81934	ORACLE
0.013	2.26405	0.000213708	1.46896	3.48949	ORACLE
0.0026	2.30532	0.00017763	1.48967	3.56757	ORACLE
0.015	2.2577	0.000207457	1.4683	3.4715	ORACLE
0.0025	2.13306	0.000803652	1.36963	3.32204	ORACLE
0.0078	2.34245	0.000120946	1.51773	3.61532	ORACLE
0.0093	1.99244	0.00191937	1.28899	3.0798	ORACLE
0.0072	2.20141	0.000369383	1.42587	3.39875	ORACLE
0.012	2.14652	0.000409555	1.40523	3.27887	ORACLE
0.021	2.06238	0.00113077	1.33389	3.18873	ORACLE
0.0038	2.18716	0.000373613	1.4212	3.36592	ORACLE
0.016	2.01543	0.00130424	1.31467	3.0897	ORACLE
0.013	2.40245	0.00012718	1.53445	3.76147	ORACLE
0.016	2.2417	0.000338123	1.44168	3.48567	ORACLE
0.00082	2.50416	4.98077e-05	1.6071	3.90195	ORACLE
0.032	2.14465	0.000508594	1.39485	3.29748	ORACLE
0.029	2.18624	0.000639454	1.39539	3.42531	ORACLE
0.009	2.22685	0.000400276	1.42949	3.46895	ORACLE
0.012	2.13863	0.000410654	1.40281	3.26043	ORACLE
0.039	2.17523	0.000582817	1.39695	3.3871	ORACLE
0.0018	2.42739	6.35467e-05	1.57177	3.74879	ORACLE
0.049	2.42145	0.000133678	1.53813	3.81204	ORACLE
0.0071	2.32926	0.000446526	1.45285	3.73435	ORACLE
0.032	2.13369	0.000690607	1.37729	3.3055	ORACLE
0.006	2.44861	0.000153228	1.54017	3.89288	ORACLE
0.0045	2.0871	0.00084762	1.35471	3.21541	ORACLE
0.03	2.03183	0.00139085	1.31555	3.13813	ORACLE
0.057	1.88314	0.00492998	1.21132	2.92755	ORACLE
0.0028	2.41973	7.87765e-05	1.56046	3.75216	ORACLE
0.0066	2.26857	0.00016385	1.48169	3.47333	ORACLE
0.0095	2.18236	0.00035724	1.42181	3.34973	ORACLE
0.0022	2.11577	0.00128191	1.34079	3.33868	ORACLE
0.0032	2.14837	0.000791846	1.37445	3.35806	ORACLE
0.002	2.22991	0.000368073	1.43431	3.46683	ORACLE
0.0039	2.11474	0.000433895	1.3934	3.20949	ORACLE
0.028	2.20148	0.000226125	1.44736	3.34853	ORACLE
0.0003	2.41067	6.37549e-05	1.56611	3.71067	ORACLE
0.037	2.13011	0.000478094	1.39354	3.25602	ORACLE
0.033	2.40587	9.98609e-05	1.54602	3.74395	ORACLE
0.0018	2.09362	0.000783311	1.3603	3.22228	ORACLE
0.0019	2.23632	0.000247207	1.45418	3.43915	ORACLE
0.037	1.88101	0.00423586	1.21998	2.90022	ORACLE
0.0036	1.89845	0.00334536	1.23717	2.9132	ORACLE
0.0032	2.38004	8.87704e-05	1.54265	3.67199	ORACLE
0.012	2.09237	0.000568529	1.37493	3.18417	ORACLE
0.0011	2.27472	0.000307549	1.45573	3.55446	ORACLE
0.029	2.28893	0.000165062	1.48774	3.52157	ORACLE
0.0052	2.34045	0.00021899	1.49095	3.67395	ORACLE
0.0041	2.1209	0.000693618	1.37358	3.2748	ORACLE
0.0017	2.51481	8.70377e-05	1.5866	3.98605	ORACLE
0.0044	2.17953	0.000672929	1.39101	3.41502	ORACLE
0.011	2.4817	3.80332e-05	1.61035	3.82455	ORACLE
0.0017	2.06219	0.000971476	1.34142	3.17025	ORACLE
0.0034	2.1625	0.000397505	1.41122	3.31373	ORACLE
0.035	2.05414	0.00158316	1.3142	3.21068	ORACLE
0.0016	2.32146	0.000241843	1.4807	3.63963	ORACLE
0.00036	2.52436	2.72495e-05	1.63785	3.8907	ORACLE
0.0031	2.19542	0.000265753	1.43866	3.35025	ORACLE
0.0045	2.13297	0.000757211	1.37257	3.31463	ORACLE
0.0023	2.28048	0.000265806	1.46417	3.55189	ORACLE
0.031	2.21019	0.000313614	1.43584	3.40213	ORACLE
0.027	1.94644	0.00227696	1.269	2.98551	ORACLE
0.081	2.09209	0.000705837	1.36485	3.20683	ORACLE
0.054	1.98991	0.00173531	1.29371	3.06077	ORACLE
0.019	2.3455	0.000181056	1.50115	3.66479	ORACLE
0.054	1.97846	0.00238026	1.27398	3.07251	ORACLE
0.13	1.9731	0.00188967	1.28518	3.02923	ORACLE
0.0051	2.10709	0.000490027	1.38581	3.20379	ORACLE
0.0027	2.11258	0.000661296	1.37358	3.24916	ORACLE
0.045	2.10729	0.000660135	1.3722	3.23616	ORACLE
0.0055	2.2811	0.000119873	1.49847	3.47247	ORACLE
0.02	2.29302	0.000198717	1.48099	3.5503	ORACLE
0.012	2.02883	0.0010582	1.32846	3.09845	ORACLE
0.059	2.24016	0.000326945	1.44279	3.47823	ORACLE
0.071	1.95641	0.00441934	1.23248	3.10556	ORACLE
0.0038	2.30561	0.000287871	1.46787	3.62147	ORACLE
0.025	1.90479	0.00244658	1.25551	2.88984	ORACLE
0.033	2.09711	0.000704318	1.36633	3.21873	ORACLE
0.034	2.02967	0.00104201	1.32942	3.09875	ORACLE
0.033	1.97202	0.00278557	1.26364	3.07749	ORACLE
0.006	2.16994	0.000631019	1.39161	3.38361	ORACLE
0.012	2.10349	0.00103679	1.34893	3.28015	ORACLE
0.019	2.05935	0.000868977	1.34607	3.15061	ORACLE
0.015	1.96874	0.00207408	1.27922	3.02992	ORACLE
0.016	1.96174	0.00201909	1.27899	3.00897	ORACLE
0.0076	2.31627	0.000259688	1.47584	3.63528	ORACLE
0.021	2.45452	0.000201195	1.52886	3.94064	ORACLE
0.0057	2.20507	0.000236003	1.44666	3.36108	ORACLE
0.00077	2.16369	0.000249893	1.43156	3.27022	ORACLE
0.014	2.10915	0.000743942	1.367	3.25421	ORACLE
0.0046	2.06439	0.000699416	1.35763	3.13908	ORACLE
0.0024	2.24959	0.000127133	1.48597	3.40562	ORACLE
0.024	2.59653	5.6936e-05	1.6316	4.13213	ORACLE
0.0033	2.30114	0.000146305	1.49667	3.53803	ORACLE
0.019	2.25222	0.000240407	1.46021	3.47381	ORACLE
0.0074	2.24666	0.000387682	1.43668	3.51329	ORACLE
0.0058	2.2967	0.00017825	1.48686	3.54763	ORACLE
0.0041	2.13522	0.000493514	1.39356	3.2716	ORACLE
0.037	1.94431	0.00309894	1.25145	3.02076	ORACLE
0.018	1.98379	0.00135969	1.30454	3.0167	ORACLE
0.0064	2.2117	0.000460382	1.41853	3.44838	ORACLE
0.011	2.25004	0.000323884	1.44611	3.5009	ORACLE
0.0034	2.09808	0.000640465	1.37107	3.2106	ORACLE
0.012	2.49335	7.43601e-05	1.58669	3.91808	ORACLE
0.0022	2.22956	0.000335307	1.43852	3.45559	ORACLE
0.05	2.15449	0.000662936	1.38496	3.3516	ORACLE
0.012	1.95048	0.00215202	1.27295	2.98862	ORACLE
0.0099	2.24636	0.000177548	1.47139	3.4295	ORACLE
0.029	1.95606	0.00160422	1.28937	2.96749	ORACLE
0.033	2.0555	0.00125617	1.32676	3.18451	ORACLE
0.0018	2.29988	0.000190387	1.48497	3.562	ORACLE
0.0006	2.51615	2.83049e-05	1.63356	3.87559	ORACLE
0.046	2.12009	0.00100069	1.35504	3.31706	ORACLE
0.03	2.32647	0.000267266	1.47749	3.66327	ORACLE
0.013	2.00478	0.00158102	1.30219	3.08644	ORACLE
0.1	2.02858	0.00133147	1.31697	3.12472	ORACLE
0.031	2.31612	0.000119345	1.50989	3.55285	ORACLE
0.028	1.952	0.00240017	1.26745	3.00626	ORACLE
0.0018	2.57901	3.03048e-05	1.65241	4.02521	ORACLE
0.015	2.07199	0.000936635	1.3458	3.19001	ORACLE
0.002	2.42559	6.19615e-05	1.57219	3.74223	ORACLE
0.053	1.96521	0.00270488	1.26381	3.05587	ORACLE
0.0028	2.60545	2.36407e-05	1.67134	4.06162	ORACLE
0.003	2.4087	7.9015e-05	1.55675	3.7269	ORACLE
0.0039	2.60383	3.35483e-05	1.65664	4.09257	ORACLE
0.014	2.05479	0.000865018	1.34506	3.13902	ORACLE
0.011	1.94879	0.00281558	1.25789	3.01916	ORACLE
0.016	2.21674	0.000707139	1.39845	3.51383	ORACLE
0.015	2.07924	0.00112475	1.3385	3.22992	ORACLE
0.049	1.91493	0.00296114	1.24757	2.93929	ORACLE
0.0081	2.39347	0.000276509	1.49533	3.83107	ORACLE
0.00098	2.37048	0.000159198	1.51457	3.7101	ORACLE
0.031	2.12805	0.000763902	1.37081	3.30358	ORACLE
0.0089	2.287	0.000130582	1.4969	3.49414	ORACLE
0.018	2.36911	0.000121182	1.52609	3.67783	ORACLE
0.0061	2.21116	0.00032027	1.43519	3.40667	ORACLE
0.027	2.30844	0.000105482	1.51244	3.52339	ORACLE
0.013	2.26831	0.000320105	1.45199	3.54357	ORACLE
0.017	2.2521	0.000385349	1.43853	3.52578	ORACLE
0.013	2.10121	0.001005	1.34993	3.27059	ORACLE
0.024	2.03669	0.00197512	1.29786	3.19612	ORACLE
0.006	2.11995	0.001185	1.34609	3.33872	ORACLE
0.14	1.87654	0.00423747	1.21905	2.88866	ORACLE
0.0077	1.99807	0.00119658	1.31446	3.03721	ORACLE
0.011	2.0919	0.000769013	1.36072	3.21598	ORACLE
0.036	1.93808	0.00213708	1.27039	2.95671	ORACLE
0.05	2.16327	0.000647807	1.38849	3.37038	ORACLE
0.0085	2.27112	0.000219227	1.47	3.50883	ORACLE
0.014	2.26905	0.000191698	1.47519	3.49012	ORACLE
0.01	2.16692	0.00038712	1.41369	3.32146	ORACLE
0.05	1.92379	0.00304388	1.24799	2.96556	ORACLE
0.0085	2.40447	0.000154714	1.52628	3.78795	ORACLE
0.0036	2.11794	0.000544142	1.38417	3.2407	ORACLE
0.052	2.16819	0.000682879	1.38721	3.38884	ORACLE
0.018	2.05225	0.00129438	1.32439	3.18012	ORACLE
0.0065	2.3762	8.81404e-05	1.5417	3.66242	ORACLE
0.011	2.07155	0.00173997	1.31317	3.26792	ORACLE
0.0054	2.78539	2.12913e-05	1.73685	4.46694	ORACLE
0.0034	2.06101	0.00154907	1.31705	3.2252	ORACLE
0.038	2.02559	0.00124673	1.31953	3.10945	ORACLE
0.026	2.08853	0.000663162	1.36679	3.19138	ORACLE
0.053	2.07015	0.00104204	1.34002	3.19808	ORACLE
0.16	1.95777	0.00285842	1.25902	3.04431	ORACLE
0.024	2.23953	0.000231696	1.45797	3.44004	ORACLE
0.00072	2.49199	5.76262e-05	1.59706	3.8884	ORACLE
0.00053	2.33884	7.77561e-05	1.53448	3.56483	ORACLE
0.017	2.17147	0.000631658	1.39197	3.38749	ORACLE
0.0093	2.0488	0.000855252	1.34398	3.12325	ORACLE
0.049	1.97084	0.00185685	1.28556	3.02144	ORACLE
0.013	2.29913	0.000342877	1.45763	3.62644	ORACLE
0.0046	2.28245	0.00018019	1.48199	3.51527	ORACLE
0.11	1.96866	0.00232121	1.27311	3.04419	ORACLE
0.0014	2.37639	0.000144611	1.52067	3.71364	ORACLE
0.0084	2.46945	0.000101285	1.56553	3.89527	ORACLE
0.015	2.0104	0.00136221	1.31121	3.08243	ORACLE
0.0088	2.34999	0.000140696	1.51365	3.64842	ORACLE
0.0074	2.04249	0.00121321	1.32522	3.14795	ORACLE
0.0035	2.11968	0.000428252	1.39542	3.21984	ORACLE
0.0072	2.19925	0.00039514	1.42216	3.40097	ORACLE
0.03	2.25402	0.000577591	1.41896	3.5805	ORACLE
0.0081	2.32417	0.000204005	1.48929	3.62706	ORACLE
0.017	2.31311	0.000200493	1.48672	3.59886	ORACLE
0.02	2.22075	0.000241378	1.45049	3.40005	ORACLE
0.0013	2.29892	0.000190686	1.48461	3.55989	ORACLE
0.032	2.05281	0.000610705	1.36051	3.0974	ORACLE
0.009	2.114	0.00116857	1.34533	3.32185	ORACLE
0.026	2.29135	0.000251918	1.46986	3.57196	ORACLE
0.0037	1.98857	0.00176343	1.29254	3.0594	ORACLE
0.0098	2.0111	0.00143619	1.30871	3.09048	ORACLE
0.024	2.14914	0.000705312	1.38045	3.34586	ORACLE
0.0073	2.34481	0.000188806	1.49905	3.66776	ORACLE
0.0038	1.96704	0.00180147	1.2862	3.00828	ORACLE
0.036	2.18058	0.000397738	1.41645	3.35693	ORACLE
0.012	2.12728	0.00101741	1.35603	3.33716	ORACLE
0.028	2.10193	0.0005569	1.37858	3.20483	ORACLE
0.0043	2.29398	0.00016599	1.48908	3.53397	ORACLE
0.00042	2.09872	0.00062278	1.37254	3.20909	ORACLE
0.069	1.89169	0.00374194	1.22938	2.9108	ORACLE
0.0096	2.04763	0.00110256	1.33135	3.14927	ORACLE
0.0037	2.41792	4.22044e-05	1.5846	3.68946	ORACLE
0.053	2.2778	0.000634056	1.42044	3.65264	ORACLE
0.04	2.13094	0.000659616	1.37876	3.29349	ORACLE
0.0079	2.33332	0.000111035	1.51837	3.58568	ORACLE
0.02	2.07562	0.00140827	1.32577	3.24957	ORACLE
0.017	2.36934	0.000249784	1.4933	3.7593	ORACLE
0.036	2.34429	0.000122947	1.51762	3.62127	ORACLE
0.036	2.06808	0.00116715	1.33374	3.20673	ORACLE
0.023	1.95656	0.00296465	1.25667	3.04625	ORACLE
0.0039	2.06995	0.00063638	1.3635	3.14242	ORACLE
0.028	2.23621	0.000345729	1.43905	3.47495	ORACLE
0.0078	2.09672	0.000687453	1.36737	3.21509	ORACLE
0.0097	2.08961	0.000729409	1.36262	3.20446	ORACLE
0.03	2.11968	0.000803508	1.36607	3.28905	ORACLE
0.0026	2.17699	0.00052281	1.40268	3.37873	ORACLE
0.0058	2.35227	0.000215398	1.49526	3.70049	ORACLE
0.0016	2.17263	0.000383472	1.41579	3.33406	ORACLE
0.0046	2.30219	0.000130787	1.50167	3.52945	ORACLE
0.0069	1.89665	0.00384928	1.22879	2.92751	ORACLE
0.13	1.92885	0.00321311	1.24603	2.98587	ORACLE
0.0022	2.26719	0.000434772	1.43694	3.57716	ORACLE
0.0029	2.39622	8.7044e-05	1.5487	3.70754	ORACLE
0.0076	2.39953	7.22066e-05	1.55743	3.69696	ORACLE
0.017	2.529	5.44259e-05	1.6116	3.96863	ORACLE
0.034	2.22728	0.000235471	1.45354	3.41289	ORACLE
0.029	2.14681	0.000989798	1.3625	3.38259	ORACLE
0.0014	2.4326	5.85627e-05	1.57678	3.75292	ORACLE
0.0017	2.5031	1.64816e-05	1.64885	3.79991	ORACLE
0.0066	2.77792	2.44216e-05	1.72838	4.46479	ORACLE
0.015	2.14531	0.000792911	1.37357	3.35065	ORACLE
0.0054	2.31633	0.000259772	1.47585	3.63547	ORACLE
0.074	2.25726	0.000390784	1.43933	3.53999	ORACLE
0.0044	2.42878	0.000116154	1.54669	3.81395	ORACLE
0.0036	2.56025	5.58442e-05	1.6207	4.04447	ORACLE
0.027	2.22082	0.000485161	1.41856	3.47679	ORACLE
0.012	1.82484	0.00497797	1.19928	2.77669	ORACLE
0.024	2.00203	0.00218003	1.28429	3.1209	ORACLE
0.0082	2.27645	0.000278642	1.46081	3.54749	ORACLE
0.012	1.94081	0.00247978	1.26311	2.98211	ORACLE
0.024	2.19804	0.000653562	1.39749	3.45717	ORACLE
0.019	2.35623	0.000195475	1.50092	3.69893	ORACLE
0.035	2.03491	0.000932534	1.33614	3.09911	ORACLE
0.012	2.11686	0.000807951	1.36504	3.28276	ORACLE
0.069	2.1135	0.00108371	1.34919	3.31078	ORACLE
0.034	1.9767	0.00339115	1.25305	3.11827	ORACLE
0.0013	2.33606	0.000211515	1.49123	3.65949	ORACLE
0.14	1.97727	0.00233322	1.27481	3.06681	ORACLE
0.0058	2.46659	8.78493e-05	1.5709	3.87298	ORACLE
0.018	2.20247	0.000437962	1.41828	3.42024	ORACLE
0.0045	2.3338	0.000125725	1.51335	3.59903	ORACLE
0.0032	2.13719	0.00048389	1.39502	3.27421	ORACLE
0.011	2.31044	0.000256029	1.47478	3.6196	ORACLE
0.0081	2.34797	0.000119787	1.51989	3.62723	ORACLE
0.019	1.95382	0.00222055	1.27207	3.00095	ORACLE
0.08	1.80513	0.00544915	1.19018	2.73781	ORACLE
0.018	2.25784	0.000278578	1.45531	3.50292	ORACLE
0.0028	2.29906	0.000163921	1.4912	3.54459	ORACLE
0.05	1.9231	0.00295136	1.24956	2.9597	ORACLE
0.015	2.10959	0.000802463	1.36342	3.2641	ORACLE
0.021	2.06213	0.000779706	1.35196	3.14534	ORACLE
0.03	2.06981	0.00139311	1.32492	3.2335	ORACLE
0.00025	2.24187	0.000201993	1.46457	3.43172	ORACLE
0.021	2.18338	0.000727162	1.38812	3.43423	ORACLE
0.088	1.98883	0.00112302	1.31508	3.00776	ORACLE
0.017	2.18371	0.000342467	1.42409	3.34851	ORACLE
0.032	2.09322	0.000787589	1.35993	3.22192	ORACLE
0.059	1.97486	0.00164806	1.29268	3.01704	ORACLE
0.04	2.19626	0.000486425	1.41154	3.41723	ORACLE
0.002	2.67511	2.96323e-05	1.68572	4.24518	ORACLE
0.022	1.98981	0.00144669	1.30299	3.03867	ORACLE
0.025	2.07345	0.00111013	1.33768	3.21392	ORACLE
0.00064	2.2774	0.000201208	1.47566	3.51471	ORACLE
0.0037	2.27364	0.000162093	1.48373	3.48407	ORACLE
0.017	2.2082	0.000405717	1.42351	3.42545	ORACLE
0.0043	2.40835	0.000132986	1.5343	3.78031	ORACLE
0.053	2.3485	0.000226613	1.49177	3.69727	ORACLE
0.004	2.20568	0.000363421	1.42786	3.40721	ORACLE
0.0035	2.17425	0.00055436	1.3991	3.37884	ORACLE
0.044	2.04559	0.00124504	1.3247	3.15878	ORACLE
0.016	2.19359	0.000467061	1.41272	3.40609	ORACLE
0.0066	1.97527	0.00137818	1.3017	2.99737	ORACLE
0.007	2.42995	7.51283e-05	1.56575	3.77113	ORACLE
0.014	2.16189	0.000483039	1.40214	3.3333	ORACLE
0.0064	2.12623	0.000457676	1.39438	3.24219	ORACLE
0.022	2.40105	8.57194e-05	1.5509	3.71723	ORACLE
0.027	2.13088	0.000824873	1.36774	3.31981	ORACLE
0.011	2.52367	4.61924e-05	1.61668	3.9395	ORACLE
0.0098	2.09921	0.00081539	1.35986	3.24054	ORACLE
0.04	2.14227	0.000575263	1.38842	3.30543	ORACLE
0.01	2.10888	0.000904318	1.35729	3.27666	ORACLE
0.021	2.32566	0.00031615	1.46919	3.68139	ORACLE
0.01	2.00342	0.00139303	1.30832	3.06783	ORACLE
0.00046	2.32578	0.000229718	1.48436	3.64416	ORACLE
0.011	2.18544	0.000388982	1.41887	3.36615	ORACLE
0.018	2.4541	0.000139079	1.54636	3.8947	ORACLE
0.002	2.463	5.12032e-05	1.59229	3.80984	ORACLE
0.01	2.09551	0.000900612	1.35397	3.24318	ORACLE
0.0069	1.98633	0.00123482	1.30989	3.0121	ORACLE
0.019	1.9633	0.00177862	1.28595	2.99743	ORACLE
0.0021	2.37284	9.87505e-05	1.53592	3.6658	ORACLE
0.016	2.1622	0.00048263	1.40227	3.33395	ORACLE
0.0098	2.38418	0.000379368	1.47654	3.84974	ORACLE
0.037	2.02234	0.00161876	1.30527	3.13335	ORACLE
0.036	2.09549	0.000903507	1.3538	3.24351	ORACLE
0.0073	2.09025	0.000857646	1.35498	3.2245	ORACLE
0.0053	2.44281	0.000174323	1.53232	3.89431	ORACLE
0.039	2.13133	0.000871639	1.36507	3.32771	ORACLE
0.013	2.38311	0.000203239	1.50719	3.76808	ORACLE
0.002	2.4561	9.77668e-05	1.56289	3.85979	ORACLE
0.013	2.25553	0.000343569	1.44495	3.5208	ORACLE
0.02	2.44549	8.26373e-05	1.56677	3.81703	ORACLE
0.17	2.0509	0.00113113	1.33092	3.16037	ORACLE
0.033	2.13778	0.00049028	1.39459	3.27704	ORACLE
0.029	2.04623	0.0012961	1.3228	3.1653	ORACLE
0.0026	2.14449	0.000572343	1.38928	3.31022	ORACLE
0.0066	2.13594	0.000539665	1.38964	3.28304	ORACLE
0.0055	2.60276	3.10528e-05	1.65946	4.08226	ORACLE
0.02	2.01924	0.001372	1.31308	3.10517	ORACLE
0.038	2.26546	0.000442102	1.43563	3.57497	ORACLE
0.014	2.4163	0.000129739	1.53788	3.79647	ORACLE
0.022	2.19725	0.000287148	1.43587	3.36235	ORACLE
0.006	2.09776	0.000638319	1.37113	3.20946	ORACLE
0.0057	2.25077	0.000288399	1.45164	3.48982	ORACLE
0.043	2.23132	0.000293736	1.44504	3.44543	ORACLE
0.052	2.23558	0.000256712	1.4523	3.44131	ORACLE
0.014	2.01559	0.00123856	1.31729	3.08406	ORACLE
0.0073	2.38423	0.00011497	1.53312	3.70784	ORACLE
0.13	2.13707	0.000920236	1.36379	3.34881	ORACLE
0.029	1.87483	0.0051129	1.20748	2.91099	ORACLE
0.035	2.21734	0.000272498	1.44419	3.4044	ORACLE
0.024	2.05966	0.00112542	1.33343	3.18141	ORACLE
0.02	2.05783	0.00110984	1.33366	3.17522	ORACLE
0.0023	2.44583	6.71313e-05	1.57559	3.79672	ORACLE
0.0046	2.21947	0.000352839	1.43324	3.43701	ORACLE
0.0093	2.18058	0.000468718	1.40886	3.37503	ORACLE
0.0027	2.28957	0.00032418	1.45757	3.59649	ORACLE
0.011	2.08381	0.000811813	1.35592	3.20244	ORACLE
0.0035	2.19527	0.000421158	1.41805	3.39846	ORACLE
0.011	2.11484	0.000421302	1.39472	3.20676	ORACLE
0.019	2.0672	0.00126737	1.32926	3.21482	ORACLE
0.0046	2.63713	2.75404e-05	1.676	4.14942	ORACLE
0.03	2.06903	0.00119281	1.33286	3.2118	ORACLE
0.0061	2.06161	0.00122506	1.3296	3.19663	ORACLE
0.038	2.26652	0.000221112	1.46822	3.49887	ORACLE
0.0042	2.26496	0.000219887	1.46799	3.4946	ORACLE
0.024	2.27622	0.000434512	1.4395	3.5993	ORACLE
0.0073	2.23346	0.000209271	1.46048	3.41557	ORACLE
0.088	2.05849	0.00091504	1.34335	3.15434	ORACLE
0.0042	2.38574	5.4173e-05	1.56416	3.63886	ORACLE
0.008	2.36526	0.000295893	1.48384	3.77024	ORACLE
0.0045	2.1389	0.00042372	1.40149	3.26431	ORACLE
0.016	2.16603	0.000383354	1.41387	3.31833	ORACLE
0.032	2.21399	0.000254496	1.44615	3.3895	ORACLE
0.0049	2.32977	0.000280836	1.4761	3.67712	ORACLE
0.009	2.10298	0.000655178	1.37137	3.22491	ORACLE
0.012	2.24136	0.000569192	1.41627	3.54712	ORACLE
0.012	2.17153	0.000435061	1.40973	3.34498	ORACLE
0.0082	2.08931	0.000730409	1.36247	3.2039	ORACLE
0.014	2.03443	0.00140817	1.31556	3.14613	ORACLE
0.015	2.17232	0.000353901	1.41928	3.32491	ORACLE
0.005	2.19384	0.000273781	1.43691	3.34952	ORACLE
0.0037	2.48273	4.37236e-05	1.60521	3.83998	ORACLE
0.015	2.35215	0.000153752	1.51046	3.66288	ORACLE
0.0085	2.12108	0.000823872	1.36519	3.29548	ORACLE
0.022	2.19782	0.000264935	1.43952	3.35558	ORACLE
0.058	2.49999	5.85712e-05	1.599	3.90865	ORACLE
0.039	2.01697	0.00189987	1.29537	3.14055	ORACLE
0.0024	2.34008	0.000238337	1.4869	3.68279	ORACLE
0.0049	2.25674	0.000261245	1.45788	3.49334	ORACLE
0.0013	2.1136	0.000601721	1.3783	3.24117	ORACLE
0.02	2.02419	0.0018189	1.29946	3.15313	ORACLE
0.016	2.31637	0.000180393	1.4924	3.59528	ORACLE
0.063	1.82254	0.00714562	1.17691	2.82235	ORACLE
0.001	2.11287	0.00052666	1.38422	3.22507	ORACLE
0.013	2.52202	7.16413e-05	1.59752	3.98153	ORACLE
0.0043	2.382	0.000126969	1.52813	3.71299	ORACLE
0.029	2.01829	0.00159453	1.30507	3.12128	ORACLE
0.0084	2.33558	0.000195134	1.49476	3.64937	ORACLE
0.0074	2.15428	0.000264749	1.42629	3.25386	ORACLE
0.0012	2.50787	2.63536e-05	1.6334	3.85048	ORACLE
0.0048	2.07886	0.000573093	1.37074	3.1528	ORACLE
0.0032	2.00328	0.00170445	1.2979	3.09201	ORACLE
0.061	2.1521	0.000829273	1.37309	3.37308	ORACLE
0.0058	2.17528	0.000321993	1.42431	3.32221	ORACLE
0.065	1.79458	0.00745707	1.16932	2.75417	ORACLE
0.015	2.40595	5.15504e-05	1.57289	3.68024	ORACLE
0.016	2.39506	9.68197e-05	1.54387	3.71553	ORACLE
0.00098	2.21171	0.000326854	1.43444	3.41016	ORACLE
0.015	2.14734	0.000745057	1.37724	3.34806	ORACLE
0.02	2.25043	0.000620999	1.41423	3.58107	ORACLE
0.0015	2.49304	6.64541e-05	1.59141	3.9055	ORACLE
0.013	2.12887	0.000815123	1.3678	3.3134	ORACLE
0.0067	2.07171	0.00154979	1.31963	3.25244	ORACLE
0.16	1.9084	0.00294627	1.24639	2.92202	ORACLE
0.0062	2.12412	0.000484693	1.3912	3.24316	ORACLE
0.017	2.02633	0.00117668	1.3226	3.1045	ORACLE
0.082	2.05586	0.001453	1.31923	3.20381	ORACLE
0.034	2.21894	0.000366439	1.43134	3.43992	ORACLE
0.01	2.15631	0.00059601	1.39063	3.34355	ORACLE
0.08	2.13477	0.000558993	1.38767	3.28409	ORACLE
0.013	2.17971	0.000659791	1.39205	3.41305	ORACLE
0.1	2.0354	0.0021085	1.29386	3.20192	ORACLE
0.015	2.34923	0.000130168	1.51676	3.63859	ORACLE
0.0028	2.30039	0.0002495	1.47299	3.59256	ORACLE
0.027	2.19034	0.000335607	1.42695	3.36212	ORACLE
0.0082	2.34823	0.000163125	1.50663	3.65992	ORACLE
0.00055	2.56343	1.7807e-05	1.66754	3.94063	ORACLE
0.032	2.29237	0.000245014	1.47143	3.57133	ORACLE
0.00092	2.29339	0.000309467	1.46088	3.60032	ORACLE
0.018	2.14718	0.000607025	1.38723	3.32346	ORACLE
0.0074	2.44642	8.66731e-05	1.56503	3.82417	ORACLE
0.0077	2.39473	0.000101081	1.54195	3.71914	ORACLE
0.013	2.41309	0.000138526	1.53394	3.79611	ORACLE
0.03	2.11469	0.00098663	1.35438	3.30183	ORACLE
0.0065	2.48862	3.64287e-05	1.61438	3.8363	ORACLE
0.0026	2.27135	0.000218082	1.4703	3.50884	ORACLE
0.021	2.20181	0.000851724	1.3847	3.5011	ORACLE
0.029	2.15749	0.000731478	1.38089	3.37084	ORACLE
0.002	2.31819	0.000162224	1.49759	3.58844	ORACLE
0.077	1.94809	0.00295026	1.25509	3.02374	ORACLE
0.0052	2.43814	8.81744e-05	1.56165	3.80658	ORACLE
0.0026	2.34025	0.000100413	1.52472	3.59198	ORACLE
0.014	2.19377	0.000512778	1.40831	3.41731	ORACLE
0.0078	2.23661	0.000129244	1.48113	3.37743	ORACLE
0.01	2.35532	0.000130633	1.51852	3.65324	ORACLE
0.026	2.10909	0.000590716	1.3779	3.22831	ORACLE
0.012	2.02331	0.0022614	1.2871	3.18063	ORACLE
0.24	2.04593	0.00108786	1.33157	3.14352	ORACLE
0.0067	2.10287	0.00069384	1.36863	3.23102	ORACLE
0.029	2.10058	0.000849814	1.35819	3.24876	ORACLE
0.033	2.21482	0.000223987	1.45186	3.37872	ORACLE
0.014	2.17211	0.000259428	1.43259	3.29338	ORACLE
0.0093	2.1751	0.000492234	1.40501	3.3673	ORACLE
0.027	2.11325	0.00101345	1.35262	3.30161	ORACLE
0.011	2.65949	3.03872e-05	1.67943	4.21148	ORACLE
0.0011	2.34835	8.3006e-05	1.53503	3.59259	ORACLE
0.0021	2.144	0.000563755	1.38986	3.30734	ORACLE
0.16	1.8406	0.00373467	1.21863	2.78003	ORACLE
0.11	2.11585	0.000810391	1.36462	3.28065	ORACLE
0.075	1.94635	0.00258678	1.26207	3.00166	ORACLE
0.0042	2.46993	3.84046e-05	1.60596	3.79869	ORACLE
0.0067	2.47535	5.69798e-05	1.59205	3.84874	ORACLE
0.0031	2.31088	0.000162518	1.49524	3.57145	ORACLE
0.027	2.54123	8.93168e-05	1.59374	4.052	ORACLE
0.012	2.46316	3.69492e-05	1.60514	3.77983	ORACLE
0.005	2.12787	0.000458774	1.39475	3.24634	ORACLE
0.0087	2.00941	0.00113559	1.31994	3.05902	ORACLE
0.04	2.09825	0.00124798	1.33787	3.2908	ORACLE
0.0085	2.03243	0.000883893	1.338	3.08726	ORACLE
0.033	1.924	0.00242816	1.26037	2.93706	ORACLE
0.024	2.25285	0.000235878	1.46124	3.47332	ORACLE
0.00063	2.38578	0.000107683	1.53641	3.7047	ORACLE
0.026	2.04925	0.0011868	1.32807	3.16205	ORACLE
0.049	1.86217	0.00363694	1.22471	2.83144	ORACLE
0.015	2.08777	0.000619608	1.36972	3.18226	ORACLE
0.012	2.37068	0.000176841	1.50988	3.72223	ORACLE
0.011	2.12228	0.000666706	1.37586	3.27363	ORACLE
0.024	2.0164	0.00184362	1.29687	3.13516	ORACLE
0.0046	2.20746	0.000319908	1.43415	3.39776	ORACLE
0.0048	2.28658	0.000204439	1.47777	3.53805	ORACLE
0.0097	2.19075	0.000403087	1.41878	3.38275	ORACLE
0.026	2.1039	0.000939881	1.35404	3.26903	ORACLE
0.0066	2.12902	0.000711171	1.37459	3.29751	ORACLE
0.0042	2.24375	0.000211287	1.46323	3.4406	ORACLE
0.026	2.13054	0.000535361	1.38849	3.26918	ORACLE
0.0041	2.38352	0.00011859	1.53156	3.70939	ORACLE
0.021	2.36667	0.000181601	1.50745	3.71564	ORACLE
0.18	2.00691	0.00232892	1.28169	3.14249	ORACLE
0.026	1.9303	0.00369851	1.23814	3.00938	ORACLE
0.054	1.99916	0.00151464	1.30301	3.06724	ORACLE
0.033	2.02152	0.00206486	1.29183	3.16336	ORACLE
0.044	1.91582	0.00255937	1.25568	2.92302	ORACLE
0.014	2.02402	0.00186514	1.29805	3.15601	ORACLE
0.032	2.42911	9.36655e-05	1.55617	3.79171	ORACLE
0.0019	2.27459	0.000213819	1.47215	3.51442	ORACLE
0.082	2.08321	0.000978365	1.3466	3.22276	ORACLE
0.017	2.27577	0.000182223	1.47944	3.50074	ORACLE
0.068	2.0716	0.000867508	1.34944	3.18025	ORACLE
0.049	2.1837	0.000355086	1.42248	3.35227	ORACLE
0.057	2.07337	0.000588928	1.36796	3.14254	ORACLE
0.00058	2.76199	9.5963e-06	1.76132	4.33116	ORACLE
0.051	2.30222	0.000218858	1.47949	3.58245	ORACLE
0.001	2.03908	0.000902309	1.33882	3.1056	ORACLE
0.03	2.05245	0.0011986	1.32839	3.17117	ORACLE
0.027	1.98696	0.00147756	1.30121	3.03409	ORACLE
0.0021	2.39559	6.04172e-05	1.56323	3.67117	ORACLE
0.0085	2.18248	0.00039409	1.41742	3.36048	ORACLE
0.031	2.17194	0.000358733	1.41856	3.32543	ORACLE
0.0064	2.40815	0.000116726	1.54	3.76569	ORACLE
0.0022	2.33909	0.000186359	1.4979	3.65268	ORACLE
0.0019	2.48725	0.000100354	1.57153	3.93654	ORACLE
0.019	2.20101	0.000691334	1.39542	3.47167	ORACLE
0.0056	2.0394	0.00133823	1.31943	3.15221	ORACLE
0.0032	1.90398	0.00255048	1.25314	2.89285	ORACLE
0.018	2.27083	0.00022172	1.46941	3.50935	ORACLE
0.0016	2.25532	0.000254892	1.45855	3.48734	ORACLE
0.0053	1.78482	0.00887097	1.15655	2.75438	ORACLE
0.016	2.066	0.000771563	1.35351	3.15356	ORACLE
0.00083	2.62508	4.4232e-05	1.65196	4.17143	ORACLE
0.092	1.96389	0.002074	1.27808	3.01771	ORACLE
0.047	2.13086	0.000810146	1.36864	3.31756	ORACLE
0.055	1.90822	0.00276788	1.24975	2.91364	ORACLE
0.0082	2.11947	0.000928536	1.35873	3.30612	ORACLE
0.057	2.24111	0.000500688	1.42266	3.5304	ORACLE
0.057	2.19562	0.000728006	1.39132	3.46486	ORACLE
0.043	2.17473	0.000409475	1.41343	3.34607	ORACLE
0.0016	2.26793	0.000229458	1.46702	3.5061	ORACLE
0.0072	2.1156	0.000510814	1.38639	3.22836	ORACLE
0.0077	2.31095	0.000217623	1.48238	3.60264	ORACLE
0.025	2.06095	0.00094857	1.34226	3.16446	ORACLE
0.027	2.2408	0.000318756	1.44414	3.47694	ORACLE
0.018	2.10476	0.000699585	1.36875	3.23654	ORACLE
0.0078	2.13537	0.000896643	1.36469	3.34128	ORACLE
0.038	2.09262	0.000816851	1.358	3.22465	ORACLE
0.0026	2.42682	7.33472e-05	1.56572	3.76149	ORACLE
0.0039	2.40439	0.000116982	1.53873	3.75706	ORACLE
0.031	2.1955	0.000642453	1.39767	3.44876	ORACLE
0.0026	2.68525	2.71694e-05	1.69279	4.25957	ORACLE
0.018	2.01427	0.00105663	1.32469	3.06282	ORACLE
0.005	2.38881	9.62616e-05	1.54211	3.70038	ORACLE
0.084	2.08306	0.000968449	1.34707	3.22119	ORACLE
0.055	2.07354	0.000628471	1.36507	3.1497	ORACLE
0.00073	2.19101	0.000327183	1.42828	3.36105	ORACLE
0.0029	2.33187	0.000315454	1.47109	3.69631	ORACLE
0.0036	2.22586	0.000160983	1.46895	3.3728	ORACLE
0.019	2.5414	3.38464e-05	1.63522	3.94975	ORACLE
0.0061	2.1867	0.000465929	1.41088	3.38914	ORACLE
0.0052	2.09965	0.000790875	1.36146	3.23809	ORACLE
0.0045	2.17532	0.000728448	1.38588	3.41445	ORACLE
0.0092	2.36139	0.000153413	1.51341	3.68451	ORACLE
0.0095	2.56336	2.98246e-05	1.64772	3.98781	ORACLE
0.0021	2.35522	0.000158174	1.51015	3.67318	ORACLE
0.0042	2.30841	0.000279879	1.47002	3.62497	ORACLE
0.077	2.04341	0.00123155	1.3247	3.15206	ORACLE
0.002	2.54656	3.21878e-05	1.63897	3.95672	ORACLE
0.045	2.09883	0.00074024	1.36443	3.22851	ORACLE
0.026	2.18229	0.000652999	1.39327	3.41814	ORACLE
0.00085	2.4462	6.31889e-05	1.5782	3.79159	ORACLE
0.011	2.41935	0.000164085	1.5281	3.8304	ORACLE
0.018	2.35835	0.00020442	1.4995	3.70911	ORACLE
0.014	1.97762	0.00194836	1.28465	3.04438	ORACLE
0.015	1.85113	0.00450942	1.21026	2.83135	ORACLE
0.0076	2.11259	0.000490444	1.38735	3.21694	ORACLE
0.021	1.97144	0.0015603	1.29459	3.00215	ORACLE
0.0021	2.36893	0.000188064	1.50653	3.72499	ORACLE
0.004	2.3225	0.00021694	1.486	3.62989	ORACLE
0.0042	2.17193	0.000380765	1.4159	3.33165	ORACLE
0.0061	2.33482	0.000230344	1.48693	3.6662	ORACLE
0.027	2.33932	0.000128358	1.51423	3.614	ORACLE
0.0029	2.47731	6.16816e-05	1.58941	3.86122	ORACLE
0.037	1.83455	0.0046439	1.20522	2.79251	ORACLE
0.0065	2.13634	0.000757692	1.37345	3.32298	ORACLE
0.0021	2.53186	7.2788e-05	1.59997	4.00651	ORACLE
0.022	2.09738	0.000765356	1.36244	3.22878	ORACLE
0.0066	1.95367	0.00252781	1.265	3.01726	ORACLE
0.083	2.1162	0.000466012	1.39068	3.22025	ORACLE
0.056	2.17476	0.000473682	1.40671	3.36215	ORACLE
0.0027	2.80663	1.1813e-05	1.76879	4.45341	ORACLE
0.018	2.00768	0.00113534	1.3195	3.05477	ORACLE
0.061	1.97327	0.00165669	1.29202	3.01374	ORACLE
0.02	2.13001	0.000745051	1.37257	3.30541	ORACLE
0.019	2.20453	0.000560294	1.40697	3.45421	ORACLE
0.016	2.20088	0.000586656	1.40368	3.45082	ORACLE
0.012	2.0617	0.000949658	1.3424	3.16643	ORACLE
0.051	1.75218	0.00974815	1.14517	2.68095	ORACLE
0.004	2.41731	0.000121515	1.5411	3.79168	ORACLE
0.01	2.505	6.8887e-05	1.59374	3.93728	ORACLE
0.088	2.09192	0.00104763	1.3454	3.25266	ORACLE
0.029	2.27763	0.00040754	1.44307	3.59483	ORACLE
0.02	1.99119	0.00161893	1.29762	3.05546	ORACLE
0.03	2.26556	0.000351788	1.44674	3.54781	ORACLE
0.053	2.15959	0.000506245	1.3993	3.33297	ORACLE
0.031	2.12134	0.000788475	1.36745	3.29087	ORACLE
0.0021	2.15594	0.000429137	1.40586	3.30621	ORACLE
0.15	1.87556	0.00686459	1.18879	2.95906	ORACLE
0.0075	2.04444	0.00103907	1.33344	3.13453	ORACLE
0.014	2.46922	0.000124753	1.55602	3.91835	ORACLE
0.013	2.30223	0.000140061	1.49884	3.53623	ORACLE
0.022	2.25747	0.00015452	1.48062	3.4419	ORACLE
0.0046	2.21833	0.000353311	1.43284	3.43443	ORACLE
0.0093	1.96955	0.00167758	1.29047	3.006	ORACLE
0.02	2.46773	6.13221e-05	1.58651	3.83841	ORACLE
0.073	1.98297	0.00154185	1.29807	3.02924	ORACLE
0.0024	2.28979	0.000330436	1.45672	3.59928	ORACLE
0.029	2.00055	0.00107376	1.3203	3.03129	ORACLE
0.057	2.12918	0.00106056	1.35434	3.34733	ORACLE
0.0033	2.41685	6.47431e-05	1.56754	3.72634	ORACLE
0.032	2.47642	6.422e-05	1.58744	3.86325	ORACLE
0.011	2.17412	0.00035739	1.41937	3.33021	ORACLE
0.0055	2.30839	0.000232847	1.47854	3.604	ORACLE
0.0041	2.19167	0.000374783	1.42238	3.37704	ORACLE
0.019	2.1378	0.000861785	1.36735	3.34237	ORACLE
0.0081	2.25063	0.00029815	1.45009	3.49312	ORACLE
0.014	2.20719	0.000461586	1.41713	3.43772	ORACLE
0.032	2.18776	0.000469362	1.41083	3.39253	ORACLE
0.0023	2.52592	3.54317e-05	1.62815	3.91872	ORACLE
0.0058	2.50517	4.7502e-05	1.60938	3.89956	ORACLE
0.061	1.94192	0.0022738	1.26802	2.97397	ORACLE
0.0053	2.46457	9.84327e-05	1.56527	3.88057	ORACLE
0.091	2.14331	0.000620832	1.38508	3.31661	ORACLE
0.016	1.83382	0.00470882	1.20428	2.79247	ORACLE
0.011	2.4747	4.67946e-05	1.59981	3.82806	ORACLE
0.0011	2.17822	0.000578399	1.39815	3.39352	ORACLE
0.066	1.98164	0.00170552	1.29259	3.03801	ORACLE
0.015	2.11853	0.000486665	1.38941	3.23027	ORACLE
0.0075	2.32752	0.000118336	1.51388	3.57844	ORACLE
0.0035	2.44654	9.44578e-05	1.56136	3.83355	ORACLE
0.021	2.48609	9.77468e-05	1.57235	3.93082	ORACLE
0.014	2.16608	0.000337893	1.41947	3.3054	ORACLE
0.026	2.12911	0.000807828	1.36832	3.3129	ORACLE
0.0045	2.56868	2.96477e-05	1.64977	3.99942	ORACLE
0.012	2.06993	0.00117252	1.33398	3.21192	ORACLE
0.0087	2.14692	0.000587844	1.38869	3.31914	ORACLE
0.002	2.81587	1.17936e-05	1.77208	4.47447	ORACLE
0.002	2.34168	0.000133516	1.5133	3.62351	ORACLE
0.032	2.21268	0.000660993	1.40086	3.49496	ORACLE
0.0028	2.56198	5.09174e-05	1.62523	4.03865	ORACLE
0.0055	2.12298	0.000534773	1.3864	3.2509	ORACLE
0.02	2.06702	0.000702251	1.35817	3.14582	ORACLE
0.01	2.23045	0.00025899	1.45037	3.4301	ORACLE
0.041	2.04439	0.000930681	1.33877	3.12192	ORACLE
0.02	2.01986	0.00158246	1.30586	3.12427	ORACLE
0.016	2.42856	0.000111808	1.5483	3.80926	ORACLE
0.0018	2.36534	0.000107355	1.53002	3.65669	ORACLE
0.0068	2.227	0.00027915	1.44603	3.42977	ORACLE
0.0087	2.29863	0.000231897	1.4758	3.58022	ORACLE
0.0043	2.40479	0.000122748	1.53674	3.76317	ORACLE
0.025	2.09925	0.000882032	1.356	3.2499	ORACLE
0.017	2.12227	0.00100192	1.35554	3.32266	ORACLE
0.016	2.01999	0.0011874	1.32051	3.08997	ORACLE
0.036	2.1132	0.000753948	1.36745	3.26566	ORACLE
0.019	2.36698	0.000182636	1.50729	3.71701	ORACLE
0.054	2.06669	0.000696982	1.35843	3.14423	ORACLE
0.0029	2.27655	0.000493195	1.43322	3.61613	ORACLE
0.056	1.96956	0.00280538	1.26269	3.07212	ORACLE
0.075	1.82211	0.00525741	1.19557	2.77698	ORACLE
0.0011	2.52324	4.60914e-05	1.61663	3.9383	ORACLE
0.016	2.42808	7.67909e-05	1.56423	3.76898	ORACLE
0.0098	2.22136	0.000245524	1.44994	3.4032	ORACLE
0.016	2.18773	0.000605542	1.39851	3.42234	ORACLE
0.017	2.20765	0.000439088	1.41964	3.43309	ORACLE
0.0042	2.11102	0.000374697	1.39864	3.18624	ORACLE
0.13	2.21199	0.000360074	1.43012	3.4213	ORACLE
0.00087	2.36114	0.000105537	1.52939	3.64523	ORACLE
0.0033	2.07404	0.00099798	1.3432	3.20254	ORACLE
0.0078	2.14207	0.000721009	1.37745	3.33114	ORACLE
0.0066	2.22508	0.000396436	1.42944	3.46357	ORACLE
0.0021	2.56048	4.52758e-05	1.62971	4.02283	ORACLE
0.015	2.33973	0.000211341	1.49238	3.6682	ORACLE
0.00016	2.30455	0.000112895	1.50844	3.52081	ORACLE
0.0053	2.08806	0.000831024	1.35594	3.21549	ORACLE
0.02	2.21897	0.00028592	1.44256	3.41324	ORACLE
0.0087	2.30013	0.000271431	1.46902	3.60146	ORACLE
0.049	1.89755	0.00390224	1.22818	2.93174	ORACLE
0.052	1.82162	0.00571726	1.19052	2.78725	ORACLE
0.032	1.93376	0.00228872	1.26577	2.95427	ORACLE
0.0082	2.26394	0.000367045	1.44425	3.54886	ORACLE
0.024	2.03416	0.00222385	1.29054	3.20628	ORACLE
0.0039	2.39995	8.58379e-05	1.55048	3.71482	ORACLE
0.0049	2.51811	4.69032e-05	1.6142	3.92819	ORACLE
0.036	1.92995	0.0037334	1.23751	3.00983	ORACLE
0.023	2.40974	9.66323e-05	1.54866	3.74961	ORACLE
0.043	1.91832	0.00247684	1.258	2.92523	ORACLE
0.069	2.27051	0.000329409	1.45128	3.55218	ORACLE
0.037	2.06449	0.00081687	1.3504	3.1562	ORACLE
0.015	2.08949	0.000710498	1.36383	3.20127	ORACLE
0.013	2.05974	0.000741262	1.35366	3.13411	ORACLE
0.029	2.15558	0.000770334	1.37777	3.37251	ORACLE
0.025	2.24782	0.000243211	1.45837	3.46462	ORACLE
0.023	1.99375	0.00136567	1.30686	3.04166	ORACLE
0.018	2.00673	0.00165542	1.30028	3.09702	ORACLE
0.0086	2.04468	0.000720227	1.35082	3.09495	ORACLE
0.029	1.89815	0.00249177	1.25301	2.87544	ORACLE
0.0059	2.07401	0.000848155	1.35117	3.18355	ORACLE
0.034	2.35744	0.000105429	1.52825	3.63653	ORACLE
0.0088	2.05701	0.00078467	1.35026	3.13367	ORACLE
0.014	2.07069	0.00105028	1.33977	3.20037	ORACLE
0.011	2.37714	0.000192733	1.50788	3.74752	ORACLE
0.0012	2.26798	0.000416384	1.43929	3.57379	ORACLE
0.026	2.22326	0.000312778	1.43983	3.43296	ORACLE
0.026	1.97963	0.0034349	1.25288	3.12792	ORACLE
0.0022	2.4756	3.48877e-05	1.6116	3.80281	ORACLE
0.008	2.13007	0.000528803	1.38892	3.2667	ORACLE
0.016	2.11322	0.000625153	1.37641	3.24445	ORACLE
0.021	2.18747	0.000528541	1.40509	3.4055	ORACLE
0.04	1.94056	0.00218273	1.26987	2.9655	ORACLE
0.028	2.13406	0.000521348	1.39071	3.27474	ORACLE
0.0076	2.11138	0.00077269	1.36576	3.26407	ORACLE
0.0092	2.33323	9.97136e-05	1.52274	3.57511	ORACLE
0.0039	2.38863	6.6266e-05	1.55727	3.66382	ORACLE
0.011	2.29067	0.000146958	1.49318	3.51408	ORACLE
0.003	2.33648	0.000125977	1.51412	3.60548	ORACLE
0.019	2.15011	0.000974142	1.3642	3.38879	ORACLE
0.05	2.18754	0.000851593	1.381	3.46514	ORACLE
0.0055	2.24902	0.000204307	1.46629	3.44957	ORACLE
0.033	2.17446	0.000568184	1.39797	3.38225	ORACLE
0.079	1.97709	0.00181895	1.28814	3.03451	ORACLE
0.048	2.30298	0.000248561	1.47393	3.59833	ORACLE
0.046	1.89228	0.00512944	1.21064	2.9577	ORACLE
0.012	2.36056	0.000164305	1.51011	3.68996	ORACLE
0.0056	2.33081	0.000258887	1.48028	3.67004	ORACLE
0.041	2.10037	0.000635225	1.37209	3.21522	ORACLE
0.0022	2.42842	7.5689e-05	1.56494	3.76834	ORACLE
0.012	2.19429	0.000326824	1.4293	3.36873	ORACLE
0.00039	2.27552	0.000229297	1.46934	3.52401	ORACLE
0.0033	2.33343	0.000122664	1.51427	3.59572	ORACLE
0.078	2.04148	0.00094748	1.33714	3.11684	ORACLE
0.0094	2.23225	0.000225558	1.45691	3.42021	ORACLE
0.004	2.66945	1.62059e-05	1.70836	4.17122	ORACLE
0.011	2.49434	0.000105851	1.57133	3.95952	ORACLE
0.018	2.16248	0.000603981	1.3917	3.36015	ORACLE
0.0022	2.54319	0.000102892	1.5878	4.07343	ORACLE
0.014	2.28735	0.00030015	1.46056	3.58215	ORACLE
0.0039	2.11732	0.000622792	1.37773	3.25395	ORACLE
0.039	2.21478	0.00031068	1.43762	3.41205	ORACLE
0.0053	2.25691	0.000263636	1.45752	3.49473	ORACLE
0.037	1.87843	0.00344999	1.23112	2.86609	ORACLE
0.018	2.33462	0.000162428	1.50262	3.62728	ORACLE
0.017	2.23675	0.000152901	1.47448	3.39308	ORACLE
0.0089	2.27094	0.000173883	1.47993	3.48473	ORACLE
0.0089	2.158	0.000501627	1.39928	3.32811	ORACLE
0.0076	2.08392	0.000814511	1.35579	3.20309	ORACLE
0.011	2.40131	0.000225211	1.50769	3.8246	ORACLE
0.013	2.17814	0.000314617	1.42617	3.3266	ORACLE
0.0054	2.2812	0.000123447	1.49732	3.47545	ORACLE
0.013	1.99752	0.00153801	1.30182	3.06501	ORACLE
0.035	2.11948	0.000598348	1.38021	3.25474	ORACLE
0.00069	2.40328	0.000135886	1.53177	3.77064	ORACLE
0.015	2.25434	0.000381754	1.43962	3.53013	ORACLE
0.046	1.90621	0.00367514	1.23347	2.94587	ORACLE
0.019	2.1654	0.000514788	1.40015	3.34888	ORACLE
0.036	2.13705	0.000781011	1.37213	3.32839	ORACLE
0.011	2.26836	0.000388165	1.44282	3.56626	ORACLE
0.027	1.97854	0.00134712	1.30366	3.00282	ORACLE
0.038	1.99691	0.00152375	1.30214	3.06238	ORACLE
0.016	2.14126	0.000404883	1.4042	3.2652	ORACLE
0.014	2.43227	0.000119742	1.54643	3.82555	ORACLE
0.011	2.30987	0.000170721	1.4928	3.57416	ORACLE
0.063	2.18443	0.000669456	1.3926	3.42651	ORACLE
0.0036	2.38947	6.10094e-05	1.5608	3.6581	ORACLE
0.015	2.29191	0.000127639	1.4994	3.5033	ORACLE
0.0023	2.31967	0.000218418	1.48484	3.62387	ORACLE
0.027	1.91134	0.00338636	1.23926	2.94792	ORACLE
0.0033	2.62349	1.7082e-05	1.69025	4.072	ORACLE
0.029	2.1788	0.00054747	1.40097	3.38849	ORACLE
0.005	2.4593	9.12139e-05	1.56694	3.85984	ORACLE
0.0084	2.10702	0.000491062	1.3857	3.20382	ORACLE
0.0037	2.08078	0.000935255	1.3482	3.21142	ORACLE
0.0055	2.22163	0.000176846	1.46379	3.3718	ORACLE
0.013	2.12513	0.000932962	1.35997	3.3208	ORACLE
0.011	1.95671	0.00192745	1.28021	2.99071	ORACLE
0.021	2.13486	0.000680754	1.37831	3.3067	ORACLE
0.011	2.16812	0.000568978	1.39614	3.36694	ORACLE
0.018	2.0459	0.000834333	1.34436	3.11353	ORACLE
0.0022	2.47638	0.000134741	1.55465	3.9446	ORACLE
0.06	2.05797	0.000908838	1.34354	3.1523	ORACLE
0.069	2.18594	0.000455501	1.41173	3.38475	ORACLE
0.00082	2.54815	2.57413e-05	1.64826	3.93935	ORACLE
0.0039	2.39501	0.000177165	1.51717	3.78076	ORACLE
0.063	2.04833	0.00095414	1.33862	3.13432	ORACLE
0.034	2.13714	0.000484253	1.39497	3.27418	ORACLE
0.0047	2.20606	0.000305815	1.43574	3.3897	ORACLE
0.02	2.02643	0.00116113	1.32328	3.10319	ORACLE
0.073	2.09234	0.00151196	1.32598	3.3016	ORACLE
0.0044	2.44457	0.000116845	1.55136	3.85205	ORACLE
0.045	2.16482	0.000605289	1.39223	3.36612	ORACLE
0.012	2.32166	0.000256786	1.47796	3.64698	ORACLE
0.017	2.12579	0.000493176	1.39089	3.24898	ORACLE
0.031	2.17721	0.000266615	1.43299	3.30792	ORACLE
0.0089	2.50787	4.479e-05	1.61267	3.89999	ORACLE
0.0049	2.28919	0.000148681	1.49223	3.51179	ORACLE
0.027	2.26115	0.000237714	1.46341	3.49377	ORACLE
0.0048	2.09884	0.00114989	1.34235	3.28166	ORACLE
0.063	2.15681	0.00123111	1.35317	3.43773	ORACLE
0.003	2.05393	0.00104648	1.33558	3.15864	ORACLE
0.025	2.16203	0.000671094	1.38641	3.37158	ORACLE
0.057	1.98349	0.00134707	1.30492	3.01491	ORACLE
0.013	2.0067	0.00218287	1.28529	3.13301	ORACLE
0.08	2.06558	0.00158621	1.31687	3.23996	ORACLE
0.033	2.27725	0.000362775	1.44863	3.57984	ORACLE
0.0052	2.31414	0.000244624	1.47799	3.62332	ORACLE
0.025	2.19523	0.000465063	1.41339	3.40957	ORACLE
0.0042	2.27355	0.000251124	1.46468	3.5291	ORACLE
0.0042	2.31791	0.000217008	1.48461	3.61895	ORACLE
0.0038	2.37854	0.000135607	1.52417	3.71183	ORACLE
0.054	2.13032	0.000571894	1.38536	3.27588	ORACLE
0.02	2.1638	0.000459865	1.40497	3.3325	ORACLE
0.0028	2.15447	0.000458427	1.40244	3.30976	ORACLE
0.011	2.22295	0.000529081	1.41489	3.4925	ORACLE
0.013	1.8829	0.00340623	1.2328	2.87583	ORACLE
0.0075	2.09904	0.000515202	1.38126	3.18981	ORACLE
0.0077	2.61864	4.10664e-05	1.65305	4.14824	ORACLE
0.0031	2.32776	0.000206053	1.48992	3.63672	ORACLE
0.015	2.20892	0.000387898	1.42581	3.42217	ORACLE
0.0008	2.38788	0.000148885	1.52292	3.74409	ORACLE
0.01	2.16675	0.000597619	1.39339	3.36933	ORACLE
0.02	2.34502	0.000274953	1.48157	3.7117	ORACLE
0.00052	2.13494	0.000493766	1.39345	3.27099	ORACLE
0.0056	2.29212	0.000161266	1.48973	3.52668	ORACLE
0.00076	2.15444	0.000497669	1.39864	3.31865	ORACLE
0.012	2.28131	0.000202784	1.47652	3.52475	ORACLE
0.018	2.04983	0.00157452	1.31345	3.19907	ORACLE
0.026	1.93023	0.00240507	1.26232	2.95156	ORACLE
0.058	2.2664	0.000364144	1.44533	3.55389	ORACLE
0.0036	2.34138	0.000224669	1.49005	3.67911	ORACLE
0.017	2.16535	0.000651854	1.38875	3.37624	ORACLE
0.0067	2.15257	0.000407436	1.40722	3.2927	ORACLE
0.01	2.68155	1.40905e-05	1.71804	4.18541	ORACLE
0.0011	2.43557	8.6271e-05	1.56175	3.79829	ORACLE
0.0017	2.25091	0.000190662	1.46981	3.4471	ORACLE
0.054	2.12549	0.00083488	1.3657	3.30797	ORACLE
0.014	2.02886	0.00162239	1.30674	3.15003	ORACLE
0.053	2.10857	0.00078098	1.36448	3.25842	ORACLE
0.0012	2.14569	0.000590695	1.38812	3.31671	ORACLE
0.0037	2.31674	0.000157317	1.49846	3.58185	ORACLE
0.012	2.1048	0.000803423	1.36208	3.25252	ORACLE
0.0052	1.98301	0.0014142	1.3024	3.01929	ORACLE
0.017	2.20872	0.000458693	1.41786	3.44071	ORACLE
0.012	2.23238	0.000359372	1.43614	3.47008	ORACLE
0.0015	2.55459	6.08443e-05	1.61514	4.04046	ORACLE
0.012	2.41806	7.11e-05	1.56414	3.73819	ORACLE
0.018	2.30799	0.000134853	1.50224	3.5459	ORACLE
0.017	2.32341	0.000156974	1.50063	3.5973	ORACLE
0.00097	2.09588	0.000788454	1.36059	3.22853	ORACLE
0.04	2.12584	0.000775025	1.36951	3.29988	ORACLE
0.0034	2.67606	2.56878e-05	1.69205	4.23234	ORACLE
0.003	2.21797	0.000284805	1.44244	3.41047	ORACLE
0.011	2.38478	0.000150276	1.52155	3.73776	ORACLE
0.0065	2.19789	0.000350226	1.42726	3.38461	ORACLE
0.013	2.26895	0.000193731	1.4747	3.49094	ORACLE
0.029	2.25582	0.000741304	1.40624	3.61867	ORACLE
0.0016	2.21713	0.00023756	1.45007	3.38996	ORACLE
0.024	1.98216	0.00194355	1.28587	3.05548	ORACLE
0.016	2.42032	8.42389e-05	1.55785	3.76027	ORACLE
0.018	1.82711	0.00691028	1.17985	2.82947	ORACLE
0.045	1.85629	0.00478854	1.20779	2.85298	ORACLE
0.013	2.49795	5.21472e-05	1.60316	3.89217	ORACLE
0.01	2.59625	2.94705e-05	1.65939	4.06206	ORACLE
0.07	2.02174	0.00115229	1.32245	3.09083	ORACLE
0.042	2.13143	0.000980584	1.35903	3.34282	ORACLE
0.014	2.20571	0.000355628	1.42886	3.40491	ORACLE
0.0019	2.63092	4.94843e-05	1.64893	4.19771	ORACLE
0.023	2.14732	0.000532521	1.39347	3.30899	ORACLE
0.0046	2.00381	0.00111859	1.3192	3.04369	ORACLE
0.026	2.21286	0.000366346	1.42958	3.42528	ORACLE
0.0043	1.92206	0.0027414	1.25339	2.94746	ORACLE
0.028	2.30414	0.000309017	1.46407	3.62621	ORACLE
0.026	2.37044	0.000101352	1.53406	3.66281	ORACLE
0.0031	2.25574	0.00023384	1.46249	3.47923	ORACLE
0.029	1.95799	0.0019541	1.2798	2.99556	ORACLE
0.017	2.20573	0.000426534	1.42046	3.42512	ORACLE
0.0053	2.11948	0.000534128	1.38546	3.24239	ORACLE
0.04	2.11963	0.000882535	1.36136	3.30027	ORACLE
0.012	2.12525	0.000616728	1.38039	3.27204	ORACLE
0.015	2.04011	0.00174414	1.30555	3.18797	ORACLE
0.021	2.27389	0.000168633	1.48215	3.48858	ORACLE
0.0014	2.29847	0.000197452	1.48293	3.5625	ORACLE
0.0054	2.14342	0.000721953	1.37775	3.33459	ORACLE
0.0089	2.09209	0.000825599	1.35734	3.22459	ORACLE
0.015	2.15977	0.000350649	1.41597	3.29426	ORACLE
0.0051	2.2573	0.000147145	1.48257	3.43686	ORACLE
0.054	1.7532	0.00949236	1.14705	2.67965	ORACLE
0.028	2.16079	0.000557036	1.39512	3.34668	ORACLE
0.039	2.08566	0.00114539	1.3392	3.2482	ORACLE
0.077	1.96251	0.00276609	1.26194	3.05199	ORACLE
0.008	2.16687	0.000396207	1.41264	3.32379	ORACLE
0.0067	2.12035	0.000507455	1.38804	3.239	ORACLE
0.035	2.21372	0.000246159	1.4475	3.38552	ORACLE
0.011	2.31226	0.000172531	1.49308	3.58087	ORACLE
0.008	2.13676	0.00053399	1.39036	3.28385	ORACLE
0.019	2.03279	0.00102519	1.33103	3.10453	ORACLE
0.043	2.12323	0.000769991	1.36912	3.29269	ORACLE
0.023	2.1797	0.000639154	1.39364	3.40915	ORACLE
0.015	2.31875	0.000169585	1.49583	3.59437	ORACLE
0.0075	2.03455	0.00115045	1.32584	3.12208	ORACLE
0.019	2.54602	8.27374e-05	1.59873	4.05458	ORACLE
0.0089	2.10334	0.000695397	1.36865	3.23241	ORACLE
0.093	2.18319	0.000479513	1.40853	3.38389	ORACLE
0.014	2.2768	0.000355448	1.44948	3.57633	ORACLE
0.0013	2.5026	5.67223e-05	1.6012	3.91143	ORACLE
0.00027	2.4306	8.31764e-05	1.5617	3.78293	ORACLE
0.058	1.98461	0.00186859	1.28854	3.05671	ORACLE
0.0028	2.23407	0.000416361	1.42968	3.49104	ORACLE
0.005	2.28694	0.0002133	1.47601	3.5434	ORACLE
0.011	2.27878	0.000243539	1.46763	3.53825	ORACLE
0.08	2.0306	0.00119686	1.32286	3.11699	ORACLE
0.049	2.42346	0.000125507	1.54158	3.80983	ORACLE
0.0029	2.2908	0.000183473	1.48379	3.53674	ORACLE
0.016	2.36794	0.000111042	1.52943	3.66616	ORACLE
0.012	2.26576	0.000262017	1.46044	3.51515	ORACLE
0.0099	2.27152	0.000409161	1.44115	3.58035	ORACLE
0.0006	2.67276	3.21551e-05	1.68146	4.24848	ORACLE
0.03	2.18352	0.000291375	1.43111	3.33151	ORACLE
0.019	2.39191	0.000143762	1.52573	3.74982	ORACLE
0.0054	2.03877	0.00127574	1.32173	3.14482	ORACLE
0.016	2.32703	0.000148554	1.50414	3.60012	ORACLE
0.04	1.9264	0.00254611	1.25838	2.94903	ORACLE
0.007	2.08709	0.000806485	1.35713	3.20968	ORACLE
0.044	2.27815	0.000415732	1.44223	3.59856	ORACLE
0.013	2.10426	0.000674173	1.37037	3.23118	ORACLE
0.019	1.99577	0.00178591	1.29362	3.07902	ORACLE
0.028	1.95904	0.00315045	1.25368	3.06126	ORACLE

## Sheet: Fig.2D
cruk_id	ORACLE_class	pTNMStage_v8	cens_os	os_time
CRUK0034	High	1b	0	5
CRUK0028	Low	1a	0	5
CRUK0117	Low	1a	0	5
CRUK0026	Low	1a	0	5
CRUK0016	Low	1b	0	4.88493
CRUK0053	Low	1b	0	5
CRUK0032	Low	1b	0	4.79178
CRUK0008	Low	1a	0	5
CRUK0199	Low	1b	0	5
CRUK0182	Low	1a	0	4.92329
CRUK0044	Discordant	1a	1	1.26301
CRUK0142	Low	1b	1	0.39726
CRUK0115	High	1b	1	0.0136986
CRUK0012	Low	1a	0	4.93151
CRUK0049	Low	1a	0	5
CRUK0006	Low	1a	0	4.96164
CRUK0259	Low	1a	0	5
CRUK0048	Low	1b	1	3.61096
CRUK0253	Low	1b	0	4.96164
CRUK0019	Low	1b	0	5
CRUK0011	Low	1b	0	5
CRUK0014	Low	1a	0	5
CRUK0279	Low	1b	0	4.79726
CRUK0287	Low	1a	0	3.52329
CRUK0276	Low	1b	0	4.95342
CRUK0233	Low	1a	0	5
CRUK0247	Low	1a	0	5
CRUK0274	Low	1b	0	5
CRUK0371	Discordant	1b	1	3.91507
CRUK0313	Low	1b	0	4.54247
CRUK0375	Low	1a	1	0.0630137
CRUK0370	Low	1b	0	4.95068
CRUK0386	Low	1a	1	3.35342
CRUK0322	Low	1a	0	1.09315
CRUK0333	Low	1b	0	4.83014
CRUK0377	High	1b	1	0.589041
CRUK0350	High	1a	0	1.39178
CRUK0359	Discordant	1a	0	4.07671
CRUK0460	Low	1a	0	3.54521
CRUK0492	Low	1a	0	5
CRUK0408	Low	1a	0	5
CRUK0447	Low	1b	0	3.03014
CRUK0404	Low	1a	0	5
CRUK0450	Low	1a	0	4.03562
CRUK0462	Low	1b	1	4.54247
CRUK0406	High	1b	1	0.69863
CRUK0453	High	1a	1	2.49589
CRUK0542	High	1b	0	5
CRUK0573	High	1a	0	4.76986
CRUK0525	Low	1b	0	3.24384
CRUK0592	Low	1a	0	4.00274
CRUK0578	Low	1a	0	4.98904
CRUK0581	Low	1a	0	4.54521
CRUK0537	Low	1b	0	3.98082
CRUK0555	Low	1a	1	0.767123
CRUK0570	Low	1a	1	2.05205
CRUK0569	Low	1a	0	3.73151
CRUK0512	Low	1b	1	4.61644
CRUK0552	High	1b	1	1.8137
CRUK0684	Low	1a	0	2.93699
CRUK0696	Discordant	1b	0	4.66301
CRUK0628	Low	1a	1	2.52603
CRUK0678	Low	1a	0	4.01644
CRUK0634	Low	1b	0	3.89315
CRUK0775	Discordant	1b	0	2.99726
CRUK0761	Low	1b	0	4.48493
CRUK0756	Low	1a	0	3.09315
CRUK0738	Low	1a	0	3.10137
CRUK0764	Low	1b	0	4.21644
CRUK0893	Low	1a	0	2.74247
