# Supplementary material for: Prospective validation of ORACLE, a clonal expression biomarker associated with survival of patients with lung adenocarcinoma
Source: Nat Cancer. 2025 Jan 9;6(1):86–101. doi: 10.1038/s43018-024-00883-1 (PMC11779643; doi:10.1038/s43018-024-00883-1)
Supplement: Supplementary file 6 — Statistical source data for Fig. 3. [file 43018_2024_883_MOESM6_ESM.xlsx]

## Sheet: Fig.3A
cruk_id	ORACLE_class	lung_specific_time	cens_lung_specific
CRUK0034	High	5	0
CRUK0045	Low	2.70137	1
CRUK0028	Low	5	0
CRUK0117	Low	5	0
CRUK0128	High	5	0
CRUK0051	Low	3.66301	1
CRUK0003	Low	5	0
CRUK0026	Low	5	0
CRUK0016	Low	4.88493	0
CRUK0053	Low	5	0
CRUK0032	Low	4.79178	0
CRUK0124	Low	4.23014	0
CRUK0008	Low	5	0
CRUK0199	Low	5	0
CRUK0182	Low	4.92329	0
CRUK0044	Discordant	1.26301	1
CRUK0157	High	5	0
CRUK0010	Low	5	0
CRUK0142	Low	0.39726	0
CRUK0115	High	0.0136986	0
CRUK0012	Low	4.93151	0
CRUK0001	Low	3.06849	0
CRUK0009	High	3.0137	0
CRUK0178	Low	0.180822	0
CRUK0049	Low	5	0
CRUK0006	Low	4.96164	0
CRUK0259	Low	5	0
CRUK0270	High	4.99178	0
CRUK0048	Low	3.61096	1
CRUK0296	Low	4.74521	0
CRUK0253	Low	4.96164	0
CRUK0019	Low	5	0
CRUK0285	High	4.07397	0
CRUK0272	Low	0.427397	1
CRUK0011	Low	5	0
CRUK0014	Low	5	0
CRUK0279	Low	4.79726	0
CRUK0223	High	0.0273973	0
CRUK0287	Low	3.52329	0
CRUK0276	Low	4.95342	0
CRUK0242	Discordant	1.28219	1
CRUK0022	Low	2.53699	1
CRUK0206	Low	2.42192	1
CRUK0297	Low	5	0
CRUK0284	Discordant	4.02466	0
CRUK0233	Low	5	0
CRUK0280	Low	4.40822	0
CRUK0247	Low	5	0
CRUK0274	Low	5	0
CRUK0212	Low	5	0
CRUK0299	Low	5	0
CRUK0361	Discordant	0.720548	1
CRUK0380	Discordant	5	0
CRUK0352	High	2.64932	0
CRUK0371	Discordant	3.91507	0
CRUK0344	Discordant	3.66849	1
CRUK0313	Low	4.54247	0
CRUK0369	Discordant	5	0
CRUK0375	Low	0.0630137	0
CRUK0388	Low	1.21644	1
CRUK0370	Low	4.95068	0
CRUK0386	Low	3.35342	0
CRUK0322	Low	1.09315	0
CRUK0316	Low	3.08767	0
CRUK0301	Low	0.879452	0
CRUK0333	Low	4.83014	0
CRUK0379	Low	1.26027	1
CRUK0377	High	0.589041	1
CRUK0394	Discordant	1.56712	0
CRUK0368	Discordant	4.55068	0
CRUK0319	Low	5	0
CRUK0350	High	1.39178	0
CRUK0337	High	5	0
CRUK0359	Discordant	4.07671	0
CRUK0343	Low	1.84384	1
CRUK0385	Discordant	1.69315	0
CRUK0460	Low	3.54521	0
CRUK0492	Low	5	0
CRUK0487	High	0.030137	0
CRUK0408	Low	5	0
CRUK0497	High	1.06849	1
CRUK0410	Discordant	2.61644	1
CRUK0412	High	1.74521	1
CRUK0401	High	5	0
CRUK0496	Low	0.235616	0
CRUK0431	High	1.42192	0
CRUK0447	Low	3.03014	0
CRUK0404	Low	5	0
CRUK0450	Low	4.03562	0
CRUK0416	Discordant	0.271233	0
CRUK0462	Low	4.54247	1
CRUK0418	Low	1.50137	1
CRUK0406	High	0.69863	1
CRUK0453	High	2.49589	1
CRUK0542	High	5	0
CRUK0573	High	4.76986	0
CRUK0525	Low	3.24384	0
CRUK0541	High	0.769863	1
CRUK0592	Low	4.00274	0
CRUK0578	Low	4.98904	0
CRUK0519	Low	3.6411	0
CRUK0533	Low	4.58904	0
CRUK0581	Low	4.54521	0
CRUK0537	Low	3.98082	0
CRUK0555	Low	0.767123	0
CRUK0530	Low	1.65753	1
CRUK0559	High	1.33425	0
CRUK0570	Low	2.05205	1
CRUK0513	Low	2.95342	0
CRUK0504	High	4.65753	0
CRUK0569	Low	3.73151	0
CRUK0548	Discordant	1.60274	0
CRUK0521	Low	4.89589	0
CRUK0512	Low	4.61644	0
CRUK0543	Low	1.72055	1
CRUK0520	Low	3.27397	0
CRUK0567	Low	1.56438	0
CRUK0511	Low	3.00274	0
CRUK0552	High	1.8137	0
CRUK0684	Low	2.93699	0
CRUK0610	Low	1.56438	0
CRUK0620	Discordant	0.493151	1
CRUK0667	High	4.63288	0
CRUK0666	High	1.30411	0
CRUK0625	Low	3.51233	0
CRUK0696	Discordant	4.66301	0
CRUK0693	Discordant	1.07397	1
CRUK0628	Low	2.52603	0
CRUK0678	Low	4.01644	0
CRUK0650	Low	3.21644	0
CRUK0607	Low	1.77534	1
CRUK0680	Low	4.63288	0
CRUK0634	Low	3.89315	0
CRUK0709	Low	3.03836	0
CRUK0742	Discordant	0.449315	1
CRUK0721	Low	4.22192	0
CRUK0775	Discordant	2.99726	0
CRUK0799	Low	2.78356	0
CRUK0730	High	1.31781	1
CRUK0787	Low	3.94795	0
CRUK0748	High	0.153425	1
CRUK0707	High	0.241096	1
CRUK0761	Low	4.48493	0
CRUK0736	Low	2.15616	1
CRUK0766	High	2.99178	0
CRUK0756	Low	3.09315	0
CRUK0794	Discordant	4.21096	0
CRUK0755	High	4.31781	0
CRUK0738	Low	3.10137	0
CRUK0733	High	0.0219178	0
CRUK0722	High	3.08493	0
CRUK0771	Discordant	1.21918	0
CRUK0764	Low	4.21644	0
CRUK0704	Low	0.224658	0
CRUK0745	High	3.95068	0
CRUK0893	Low	2.74247	0
CRUK0817	Discordant	1.2411	1
CRUK0810	Low	1.35068	1

## Sheet: Fig.3B
cruk_id	ORACLE_class	lung_specific_time	cens_lung_specific
CRUK0034	High	5	0
CRUK0028	Low	5	0
CRUK0117	Low	5	0
CRUK0026	Low	5	0
CRUK0016	Low	4.88493	0
CRUK0053	Low	5	0
CRUK0032	Low	4.79178	0
CRUK0008	Low	5	0
CRUK0199	Low	5	0
CRUK0182	Low	4.92329	0
CRUK0044	Discordant	1.26301	1
CRUK0142	Low	0.39726	0
CRUK0115	High	0.0136986	0
CRUK0012	Low	4.93151	0
CRUK0049	Low	5	0
CRUK0006	Low	4.96164	0
CRUK0259	Low	5	0
CRUK0048	Low	3.61096	1
CRUK0253	Low	4.96164	0
CRUK0019	Low	5	0
CRUK0011	Low	5	0
CRUK0014	Low	5	0
CRUK0279	Low	4.79726	0
CRUK0287	Low	3.52329	0
CRUK0276	Low	4.95342	0
CRUK0233	Low	5	0
CRUK0247	Low	5	0
CRUK0274	Low	5	0
CRUK0371	Discordant	3.91507	0
CRUK0313	Low	4.54247	0
CRUK0375	Low	0.0630137	0
CRUK0370	Low	4.95068	0
CRUK0386	Low	3.35342	0
CRUK0322	Low	1.09315	0
CRUK0333	Low	4.83014	0
CRUK0377	High	0.589041	1
CRUK0350	High	1.39178	0
CRUK0359	Discordant	4.07671	0
CRUK0460	Low	3.54521	0
CRUK0492	Low	5	0
CRUK0408	Low	5	0
CRUK0447	Low	3.03014	0
CRUK0404	Low	5	0
CRUK0450	Low	4.03562	0
CRUK0462	Low	4.54247	1
CRUK0406	High	0.69863	1
CRUK0453	High	2.49589	1
CRUK0542	High	5	0
CRUK0573	High	4.76986	0
CRUK0525	Low	3.24384	0
CRUK0592	Low	4.00274	0
CRUK0578	Low	4.98904	0
CRUK0581	Low	4.54521	0
CRUK0537	Low	3.98082	0
CRUK0555	Low	0.767123	0
CRUK0570	Low	2.05205	1
CRUK0569	Low	3.73151	0
CRUK0512	Low	4.61644	0
CRUK0552	High	1.8137	0
CRUK0684	Low	2.93699	0
CRUK0696	Discordant	4.66301	0
CRUK0628	Low	2.52603	0
CRUK0678	Low	4.01644	0
CRUK0634	Low	3.89315	0
CRUK0775	Discordant	2.99726	0
CRUK0761	Low	4.48493	0
CRUK0756	Low	3.09315	0
CRUK0738	Low	3.10137	0
CRUK0764	Low	4.21644	0
CRUK0893	Low	2.74247	0

## Sheet: Fig.3C
riskscore	patient	group	grade
0.584364	patient: 1	normal	Normal
0.570351	patient: 2	normal	Normal
0.687922	patient: 3	normal	Normal
0.972824	patient: 4	normal	Normal
0.792036	patient: 5	normal	Normal
0.610576	patient: 6	normal	Normal
0.738774	patient: 7	normal	Normal
1.11193	patient: 8	normal	Normal
0.625416	patient: 9	normal	Normal
0.935055	patient: 10	normal	Normal
0.668989	patient: 11	normal	Normal
0.725995	patient: 12	normal	Normal
0.666846	patient: 13	normal	Normal
1.15152	patient: 2	normal	Normal
0.701963	patient: 14	normal	Normal
0.906348	patient: 5	normal	Normal
0.751927	patient: 15	normal	Normal
0.771831	patient: 16	normal	Normal
0.741909	patient: 16	normal	Normal
0.724762	patient: 17	normal	Normal
0.75261	patient: 18	normal	Normal
1.20981	patient: 19	normal	Normal
0.717947	patient: 10	normal	Normal
0.839844	patient: 20	normal	Normal
1.12052	patient: 21	normal	Normal
0.606998	patient: 22	normal	Normal
0.592737	patient: 13	normal	Normal
0.5149	patient: 4	hyperplasia	Normal
0.233616	patient: 4	hyperplasia	Normal
0.507918	patient: 23	hyperplasia	Normal
0.665928	patient: 24	hyperplasia	Normal
0.900943	patient: 16	hyperplasia	Normal
0.710479	patient: 25	hyperplasia	Normal
0.849171	patient: 26	hyperplasia	Normal
0.759273	patient: 27	hyperplasia	Normal
0.925305	patient: 28	hyperplasia	Normal
0.819764	patient: 23	hyperplasia	Normal
0.66054	patient: 29	hyperplasia	Normal
0.796342	patient: 30	hyperplasia	Normal
0.75144	patient: 19	hyperplasia	Normal
1.25118	patient: 11	hyperplasia	Normal
1.02384	patient: 8	hyperplasia	Normal
1.15929	patient: 31	metaplasia	Low-grade
1.77045	patient: 31	metaplasia	Low-grade
0.867204	patient: 32	metaplasia	Low-grade
0.449092	patient: 21	metaplasia	Low-grade
0.843794	patient: 33	metaplasia	Low-grade
0.907025	patient: 33	metaplasia	Low-grade
1.2754	patient: 34	metaplasia	Low-grade
1.30933	patient: 35	metaplasia	Low-grade
1.50248	patient: 36	metaplasia	Low-grade
0.754409	patient: 37	metaplasia	Low-grade
0.921771	patient: 22	metaplasia	Low-grade
0.813608	patient: 30	metaplasia	Low-grade
0.926947	patient: 38	metaplasia	Low-grade
1.50566	patient: 39	metaplasia	Low-grade
1.07833	patient: 40	metaplasia	Low-grade
1.70259	patient: 41	mild dysplasia	Low-grade
0.956711	patient: 42	mild dysplasia	Low-grade
1.30862	patient: 43	mild dysplasia	Low-grade
1.23174	patient: 44	mild dysplasia	Low-grade
1.45545	patient: 36	mild dysplasia	Low-grade
0.722945	patient: 45	mild dysplasia	Low-grade
1.03082	patient: 46	mild dysplasia	Low-grade
0.6934	patient: 47	mild dysplasia	Low-grade
1.5846	patient: 38	mild dysplasia	Low-grade
0.60369	patient: 48	mild dysplasia	Low-grade
1.13817	patient: 36	mild dysplasia	Low-grade
0.591029	patient: 49	mild dysplasia	Low-grade
1.19163	patient: 50	mild dysplasia	Low-grade
1.88407	patient: 51	moderate dysplasia	Low-grade
1.18811	patient: 46	moderate dysplasia	Low-grade
1.06839	patient: 23	moderate dysplasia	Low-grade
1.28134	patient: 52	moderate dysplasia	Low-grade
1.69796	patient: 44	moderate dysplasia	Low-grade
1.36435	patient: 53	moderate dysplasia	Low-grade
1.56179	patient: 54	moderate dysplasia	Low-grade
1.09092	patient: 54	moderate dysplasia	Low-grade
1.07887	patient: 23	moderate dysplasia	Low-grade
1.06071	patient: 43	moderate dysplasia	Low-grade
0.804798	patient: 55	moderate dysplasia	Low-grade
1.8581	patient: 8	moderate dysplasia	Low-grade
1.73079	patient: 22	moderate dysplasia	Low-grade
1.02261	patient: 56	severe dysplasia	High-grade
1.27011	patient: 57	severe dysplasia	High-grade
1.23686	patient: 51	severe dysplasia	High-grade
1.64742	patient: 58	severe dysplasia	High-grade
1.54427	patient: 58	severe dysplasia	High-grade
0.638041	patient: 52	severe dysplasia	High-grade
0.952546	patient: 59	severe dysplasia	High-grade
1.3632	patient: 29	severe dysplasia	High-grade
0.742512	patient: 60	severe dysplasia	High-grade
1.47571	patient: 61	severe dysplasia	High-grade
1.24003	patient: 8	severe dysplasia	High-grade
1.68261	patient: 60	severe dysplasia	High-grade
1.10904	patient: 62	CIS	High-grade
0.632168	patient: 56	CIS	High-grade
1.40088	patient: 62	CIS	High-grade
0.784414	patient: 62	CIS	High-grade
1.70945	patient: 58	CIS	High-grade
1.22349	patient: 58	CIS	High-grade
1.68226	patient: 58	CIS	High-grade
0.804072	patient: 63	CIS	High-grade
1.12275	patient: 30	CIS	High-grade
1.23104	patient: 6	CIS	High-grade
1.55661	patient: 38	CIS	High-grade
1.62477	patient: 64	CIS	High-grade
1.10714	patient: 65	CIS	High-grade
1.1924	patient: 66	SCC	SCC
1.32057	patient: 67	SCC	SCC
1.58129	patient: 68	SCC	SCC
1.60012	patient: 69	SCC	SCC
1.84559	patient: 64	SCC	SCC
2.43472	patient: 70	SCC	SCC
1.34091	patient: 71	SCC	SCC
1.58937	patient: 72	SCC	SCC
0.687531	patient: 73	SCC	SCC
1.93229	patient: 74	SCC	SCC
1.16009	patient: 75	SCC	SCC
1.57803	patient: 76	SCC	SCC
2.3054	patient: 22	SCC	SCC
0.913467	patient: 77	SCC	SCC

## Sheet: Fig.3D
cruk_id	sample_name_cruk	Metastasizing	ORACLE_riskscore
CRUK0004	CRUK0004_SU_T1-R1	Non-seeding	9.49824
CRUK0004	CRUK0004_SU_T1-R2	Non-seeding	9.52315
CRUK0004	CRUK0004_SU_T1-R3	Non-seeding	9.26042
CRUK0004	CRUK0004_SU_T1-R4	Seeding	9.88474
CRUK0044	CRUK0044_SU_T1-R1	Seeding	10.2221
CRUK0044	CRUK0044_SU_T1-R2	Non-seeding	9.30914
CRUK0296	CRUK0296_SU_T1-R1	Non-seeding	9.7422
CRUK0296	CRUK0296_SU_T1-R2	Seeding	9.76747
CRUK0242	CRUK0242_SU_T1-R1	Seeding	10.4771
CRUK0242	CRUK0242_SU_T1-R2	Non-seeding	10.0803
CRUK0242	CRUK0242_SU_T1-R3	Seeding	10.7914
CRUK0022	CRUK0022_SU_T1-R1	Non-seeding	9.49452
CRUK0022	CRUK0022_SU_T1-R2	Seeding	9.65355
CRUK0284	CRUK0284_SU_T1-R1	Non-seeding	10.4029
CRUK0284	CRUK0284_SU_T1-R2	Non-seeding	10.3857
CRUK0284	CRUK0284_SU_T1-R3	Non-seeding	10.2786
CRUK0284	CRUK0284_SU_T1-R4	Non-seeding	10.4466
CRUK0284	CRUK0284_SU_T1-R5	Seeding	10.1374
CRUK0299	CRUK0299_SU_T1-R1	Seeding	10.0953
CRUK0299	CRUK0299_SU_T1-R2	Non-seeding	9.25779
CRUK0361	CRUK0361_SU_T1-R1	Seeding	10.818
CRUK0361	CRUK0361_SU_T1-R2	Non-seeding	9.73603
CRUK0361	CRUK0361_SU_T1-R3	Non-seeding	9.3676
CRUK0361	CRUK0361_SU_T1-R4	Non-seeding	9.87306
CRUK0344	CRUK0344_SU_T1-R2	Seeding	10.2162
CRUK0344	CRUK0344_SU_T1-R3	Non-seeding	10.1789
CRUK0388	CRUK0388_SU_T1-R1	Seeding	10.1157
CRUK0388	CRUK0388_SU_T1-R3	Non-seeding	9.43671
CRUK0388	CRUK0388_SU_T1-R4	Seeding	9.89996
CRUK0343	CRUK0343_SU_T1-R1	Seeding	9.46408
CRUK0343	CRUK0343_SU_T1-R2	Seeding	9.48404
CRUK0343	CRUK0343_SU_T1-R3	Non-seeding	9.473
CRUK0343	CRUK0343_SU_T1-R4	Seeding	9.5305
CRUK0497	CRUK0497_SU_T1-R1	Non-seeding	10.427
CRUK0497	CRUK0497_SU_T1-R2	Non-seeding	11.1851
CRUK0497	CRUK0497_SU_T1-R3	Seeding	11.095
CRUK0410	CRUK0410_SU_T1-R1	Seeding	10.2332
CRUK0410	CRUK0410_SU_T1-R2	Non-seeding	10.5273
CRUK0410	CRUK0410_SU_T1-R3	Non-seeding	10.2664
CRUK0410	CRUK0410_SU_T1-R4	Non-seeding	10.0784
CRUK0412	CRUK0412_SU_T1-R1	Non-seeding	11.5899
CRUK0412	CRUK0412_SU_T1-R3	Non-seeding	11.6438
CRUK0412	CRUK0412_SU_T1-R4	Seeding	11.4162
CRUK0537	CRUK0537_SU_T1-R1	Non-seeding	9.53839
CRUK0537	CRUK0537_SU_T1-R2	Seeding	9.01269
CRUK0666	CRUK0666_SU_T1-R1	Non-seeding	10.4711
CRUK0666	CRUK0666_SU_T1-R2	Non-seeding	10.4662
CRUK0666	CRUK0666_SU_T1-R3	Seeding	10.4773
CRUK0666	CRUK0666_SU_T1-R4	Non-seeding	10.6098
CRUK0748	CRUK0748_SU_T1-R2	Non-seeding	11.1155
CRUK0748	CRUK0748_SU_T1-R3	Non-seeding	11.069
CRUK0748	CRUK0748_SU_T1-R4	Seeding	11.0778
CRUK0748	CRUK0748_SU_T1-R6	Seeding	10.7428

## Sheet: Fig.3E
cruk_id	ORACLE_class	dfs_time	cens_dfs
CRUK0034	High	5	0
CRUK0045	Low	2.51233	1
CRUK0028	Low	5	0
CRUK0117	Low	5	0
CRUK0128	High	5	0
CRUK0051	Low	3.66301	1
CRUK0003	Low	0.594521	1
CRUK0026	Low	5	0
CRUK0016	Low	4.88493	0
CRUK0053	Low	5	0
CRUK0032	Low	2.01096	1
CRUK0124	Low	4.23014	0
CRUK0008	Low	5	0
CRUK0199	Low	5	0
CRUK0182	Low	4.92329	0
CRUK0044	Discordant	0.531507	1
CRUK0157	High	5	0
CRUK0010	Low	4.79452	1
CRUK0142	Low	0.39726	1
CRUK0115	High	0.0136986	1
CRUK0012	Low	4.93151	0
CRUK0001	Low	3.06849	1
CRUK0009	High	3.0137	0
CRUK0178	Low	0.180822	0
CRUK0049	Low	5	0
CRUK0006	Low	4.96164	0
CRUK0259	Low	5	0
CRUK0270	High	4.99178	0
CRUK0048	Low	1.98082	1
CRUK0296	Low	2.89041	1
CRUK0253	Low	1.54521	1
CRUK0019	Low	5	0
CRUK0285	High	4.07397	0
CRUK0272	Low	0.260274	1
CRUK0011	Low	5	0
CRUK0014	Low	5	0
CRUK0279	Low	4.79726	0
CRUK0223	High	0.0273973	1
CRUK0287	Low	3.52329	0
CRUK0276	Low	4.95342	0
CRUK0242	Discordant	0.821918	1
CRUK0022	Low	1.56986	1
CRUK0206	Low	1.04384	1
CRUK0297	Low	5	0
CRUK0284	Discordant	0.890411	1
CRUK0233	Low	5	0
CRUK0280	Low	4.40822	0
CRUK0247	Low	2.47397	1
CRUK0274	Low	5	0
CRUK0212	Low	5	0
CRUK0299	Low	1.75342	1
CRUK0361	Discordant	0.430137	1
CRUK0380	Discordant	5	0
CRUK0352	High	1.80822	1
CRUK0371	Discordant	3.91507	1
CRUK0344	Discordant	0.482192	1
CRUK0313	Low	4.54247	0
CRUK0369	Discordant	5	0
CRUK0375	Low	0.0630137	1
CRUK0388	Low	1.13151	1
CRUK0370	Low	4.95068	0
CRUK0386	Low	3.35342	1
CRUK0322	Low	1.09315	0
CRUK0316	Low	3.08767	0
CRUK0301	Low	0.879452	1
CRUK0333	Low	4.83014	0
CRUK0379	Low	0.419178	1
CRUK0377	High	0.545205	1
CRUK0394	Discordant	1.56712	0
CRUK0368	Discordant	0.580822	1
CRUK0319	Low	5	0
CRUK0350	High	1.39178	0
CRUK0337	High	5	0
CRUK0359	Discordant	4.07671	0
CRUK0343	Low	0.443836	1
CRUK0385	Discordant	0.986301	1
CRUK0460	Low	3.54521	0
CRUK0492	Low	5	0
CRUK0487	High	0.030137	1
CRUK0408	Low	5	0
CRUK0497	High	0.465753	1
CRUK0410	Discordant	1.29315	1
CRUK0412	High	0.767123	1
CRUK0401	High	5	0
CRUK0496	Low	0.235616	1
CRUK0431	High	1.42192	1
CRUK0447	Low	3.03014	0
CRUK0404	Low	5	0
CRUK0450	Low	4.03562	0
CRUK0416	Discordant	0.271233	1
CRUK0462	Low	3.95068	1
CRUK0418	Low	0.731507	1
CRUK0406	High	0.646575	1
CRUK0453	High	1.27945	1
CRUK0542	High	5	0
CRUK0573	High	4.76986	0
CRUK0525	Low	3.24384	0
CRUK0541	High	0.657534	1
CRUK0592	Low	4.00274	0
CRUK0578	Low	4.98904	0
CRUK0519	Low	3.6411	0
CRUK0533	Low	4.58904	0
CRUK0581	Low	4.54521	0
CRUK0537	Low	0.564384	1
CRUK0555	Low	0.767123	1
CRUK0530	Low	1.47945	1
CRUK0559	High	0.463014	1
CRUK0570	Low	1.86849	1
CRUK0513	Low	2.95342	0
CRUK0504	High	4.65753	0
CRUK0569	Low	3.73151	0
CRUK0548	Discordant	1.60274	0
CRUK0521	Low	1.4	1
CRUK0512	Low	1.22466	0
CRUK0543	Low	1.53151	1
CRUK0520	Low	3.27397	0
CRUK0567	Low	0.572603	1
CRUK0511	Low	2.3726	0
CRUK0552	High	1.30411	1
CRUK0684	Low	2.93699	0
CRUK0610	Low	1.40822	1
CRUK0620	Discordant	0.358904	1
CRUK0667	High	4.63288	0
CRUK0666	High	0.835616	1
CRUK0625	Low	3.51233	0
CRUK0696	Discordant	4.66301	0
CRUK0693	Discordant	0.863014	1
CRUK0628	Low	2.52603	1
CRUK0678	Low	4.01644	0
CRUK0650	Low	3.21644	0
CRUK0607	Low	1.30411	1
CRUK0680	Low	4.63288	0
CRUK0634	Low	3.89315	0
CRUK0709	Low	3.03836	0
CRUK0742	Discordant	0.4	1
CRUK0721	Low	4.22192	0
CRUK0775	Discordant	2.99726	0
CRUK0799	Low	2.78356	1
CRUK0730	High	1.03562	1
CRUK0787	Low	2.75068	1
CRUK0748	High	0.0410959	1
CRUK0707	High	0.136986	1
CRUK0761	Low	4.48493	0
CRUK0736	Low	1.86849	1
CRUK0766	High	2.99178	0
CRUK0756	Low	3.09315	0
CRUK0794	Discordant	4.21096	0
CRUK0755	High	4.31781	0
CRUK0738	Low	3.10137	0
CRUK0733	High	0.0219178	1
CRUK0722	High	3.08493	0
CRUK0771	Discordant	1.21918	0
CRUK0764	Low	3.96438	1
CRUK0704	Low	0.224658	1
CRUK0745	High	3.95068	0
CRUK0893	Low	2.74247	0
CRUK0817	Discordant	0.556164	1
CRUK0810	Low	0.539726	1

## Sheet: Fig.3F
ORACLE_class	dfs_time	cens_dfs
High	5	0
Low	5	0
Low	5	0
Low	5	0
Low	4.88493	0
Low	5	0
Low	2.01096	1
Low	5	0
Low	5	0
Low	4.92329	0
Discordant	0.531507	1
Low	0.39726	1
High	0.0136986	1
Low	4.93151	0
Low	5	0
Low	4.96164	0
Low	5	0
Low	1.98082	1
Low	1.54521	1
Low	5	0
Low	5	0
Low	5	0
Low	4.79726	0
Low	3.52329	0
Low	4.95342	0
Low	5	0
Low	2.47397	1
Low	5	0
Discordant	3.91507	1
Low	4.54247	0
Low	0.0630137	1
Low	4.95068	0
Low	3.35342	1
Low	1.09315	0
Low	4.83014	0
High	0.545205	1
High	1.39178	0
Discordant	4.07671	0
Low	3.54521	0
Low	5	0
Low	5	0
Low	3.03014	0
Low	5	0
Low	4.03562	0
Low	3.95068	1
High	0.646575	1
High	1.27945	1
High	5	0
High	4.76986	0
Low	3.24384	0
Low	4.00274	0
Low	4.98904	0
Low	4.54521	0
Low	0.564384	1
Low	0.767123	1
Low	1.86849	1
Low	3.73151	0
Low	1.22466	0
High	1.30411	1
Low	2.93699	0
Discordant	4.66301	0
Low	2.52603	1
Low	4.01644	0
Low	3.89315	0
Discordant	2.99726	0
Low	4.48493	0
Low	3.09315	0
Low	3.10137	0
Low	3.96438	1
Low	2.74247	0
