# Supplementary material for: Prospective validation of ORACLE, a clonal expression biomarker associated with survival of patients with lung adenocarcinoma
Source: Nat Cancer. 2025 Jan 9;6(1):86–101. doi: 10.1038/s43018-024-00883-1 (PMC11779643; doi:10.1038/s43018-024-00883-1)
Supplement: Supplementary file 7 — Statistical source data for Fig. 4. [file 43018_2024_883_MOESM7_ESM.xlsx]

## Sheet: Fig.4A
Drug	pvalue	estimate	significance	Name	FDA	label
(5Z)-7-OXOZEAENOL	0.17106	-0.233205	FALSE	(5z)-7-oxozeaenol	NA	non-significant
5-FLUOROURACIL	0.651362	0.0768137	FALSE	5-fluorouracil	NA	non-significant
681640	0.560207	0.100386	FALSE	681640	NA	non-significant
A-83-01	0.66553	0.0734945	FALSE	a-83-01	NA	non-significant
ABT-737	0.914566	0.0185328	FALSE	abt-737	NA	non-significant
ACETALAX, OXYPHENISATIN ACETATE	0.27092	0.191317	FALSE	acetalax, oxyphenisatin acetate	NA	non-significant
ACY-1215	0.341918	-0.16074	FALSE	acy-1215	NA	non-significant
AFATINIB	0.399412	-0.142722	FALSE	afatinib	TRUE	FDA
AGI-5198	0.536191	0.106564	FALSE	agi-5198	NA	non-significant
AGI-6780	0.113203	0.264817	FALSE	agi-6780	NA	non-significant
AICAR, N1-(B-D-RIBOFURANOSYL)-5-AMINOIMIDAZOLE-4-CARBOXAMIDE	0.235066	-0.200095	FALSE	aicar, n1-(b-d-ribofuranosyl)-5-aminoimidazole-4-carboxamide	NA	non-significant
AKT INHIBITOR VIII, KIN001-102	0.117274	0.261972	FALSE	akt inhibitor viii, kin001-102	NA	non-significant
ALECTINIB	0.381454	-0.148174	FALSE	alectinib	TRUE	FDA
ALISERTIB	0.384543	0.147226	FALSE	alisertib	NA	non-significant
ALPELISIB	0.801983	0.0426743	FALSE	alpelisib	NA	non-significant
ALVOCIDIB	0.0575575	0.319434	FALSE	alvocidib	NA	non-significant
AMG-319, AMG319	0.0540351	0.32381	FALSE	amg-319, amg319	NA	non-significant
AMUVATINIB	0.412993	0.138691	FALSE	amuvatinib	NA	non-significant
APABETALONE	0.149619	0.248739	FALSE	apabetalone	NA	non-significant
APITOLISIB, GDC0980	0.0713245	-0.299905	FALSE	apitolisib, gdc0980	NA	non-significant
APO866, FK866	0.943378	-0.012091	FALSE	apo866, fk866	NA	non-significant
APR-246	0.97452	0.00560224	FALSE	apr-246	NA	non-significant
AR-12	0.857398	-0.0305832	FALSE	ar-12	NA	non-significant
AR-42	0.860682	-0.029872	FALSE	ar-42	NA	non-significant
ARA-G, 9-??-D-ARABINOFURANOSYL GUANINE	0.0186174	0.385017	TRUE	ara-g, 9-??-d-arabinofuranosyl guanine	NA	significant
AS601245	0.668515	-0.0738739	FALSE	as601245	NA	non-significant
AS605240, KIN001-173	0.50978	0.113514	FALSE	as605240, kin001-173	NA	non-significant
AST-1306	0.279193	-0.185328	FALSE	ast-1306	NA	non-significant
AT-7519	0.331665	0.166538	FALSE	at-7519	NA	non-significant
AT13148	0.600755	0.0915966	FALSE	at13148	NA	non-significant
AT7867	0.961125	-0.00829777	FALSE	at7867	NA	non-significant
AUY922	0.753857	-0.0533428	FALSE	auy922	NA	non-significant
AVAGACESTAT	0.757039	0.0526316	FALSE	avagacestat	NA	non-significant
AXITINIB	0.267795	0.189704	FALSE	axitinib	NA	non-significant
AZ6102	0.508112	0.115686	FALSE	az6102	NA	non-significant
AZ960	0.192773	0.22549	FALSE	az960	NA	non-significant
AZD3759	0.766708	-0.0512227	FALSE	azd3759	NA	non-significant
AZD4547	0.162005	0.238095	FALSE	azd4547	NA	non-significant
AZD5363	0.080168	0.295495	FALSE	azd5363	NA	non-significant
AZD5582	0.0153995	0.406443	TRUE	azd5582	NA	significant
AZD6482	0.773008	0.0490754	FALSE	azd6482	NA	non-significant
AZD6738	0.405024	0.143115	FALSE	azd6738	NA	non-significant
AZD7762	0.787997	0.0457563	FALSE	azd7762	NA	non-significant
AZD8055	0.953358	-0.00995733	FALSE	azd8055	NA	non-significant
AZD8186	0.129233	0.257658	FALSE	azd8186	NA	non-significant
AZD8931	0.184029	-0.226512	FALSE	azd8931	NA	non-significant
BAM7	0.153049	0.239687	FALSE	bam7	NA	non-significant
BAY-61-3606	0.906868	0.0199147	FALSE	bay-61-3606	NA	non-significant
BDP-00009066	0.124931	0.260489	FALSE	bdp-00009066	NA	non-significant
BELINOSTAT	0.750678	-0.0540541	FALSE	belinostat	NA	non-significant
BEXAROTENE	0.309044	0.171882	FALSE	bexarotene	NA	non-significant
BIBR-1532	0.126093	0.259717	FALSE	bibr-1532	NA	non-significant
BICALUTAMIDE	0.128667	0.254386	FALSE	bicalutamide	NA	non-significant
BIX02189	0.803061	-0.0424372	FALSE	bix02189	NA	non-significant
BLEOMYCIN	0.647945	0.0787645	FALSE	bleomycin	NA	non-significant
BLEOMYCIN (50 UM)	0.0630487	0.308677	FALSE	bleomycin (50 um)	NA	non-significant
BMS-345541	0.250691	0.193694	FALSE	bms-345541	NA	non-significant
BMS-536924	0.37838	-0.149123	FALSE	bms-536924	NA	non-significant
BMS-754807	0.845379	0.0331911	FALSE	bms-754807	NA	non-significant
BORTEZOMIB	0.544515	-0.102892	FALSE	bortezomib	NA	non-significant
BOSUTINIB	0.178284	-0.226174	FALSE	bosutinib	NA	non-significant
BPD-00008900	0.513651	0.112484	FALSE	bpd-00008900	NA	non-significant
BRIVANIB	0.760225	0.0519203	FALSE	brivanib	NA	non-significant
BRYOSTATIN 1	0.877133	-0.0263158	FALSE	bryostatin 1	NA	non-significant
BUPARLISIB	0.110182	0.270785	FALSE	buparlisib	NA	non-significant
BVD-523	0.961973	0.00823681	FALSE	bvd-523	NA	non-significant
BX-795	0.526941	-0.107397	FALSE	bx-795	NA	non-significant
BX-912	0.671637	-0.0720721	FALSE	bx-912	NA	non-significant
C-75	0.0884523	0.284021	FALSE	c-75	NA	non-significant
CABOZANTINIB	0.746447	0.0550024	FALSE	cabozantinib	NA	non-significant
CAMPTOTHECIN	0.122516	0.258416	FALSE	camptothecin	NA	non-significant
CANERTINIB	0.11421	-0.264106	FALSE	canertinib	NA	non-significant
CAP-232, TT-232, TLN-232	0.263312	0.188715	FALSE	cap-232, tt-232, tln-232	NA	non-significant
CARMUSTINE	0.470585	0.12605	FALSE	carmustine	NA	non-significant
CAY10566	0.455269	0.1266	FALSE	cay10566	NA	non-significant
CAY10603	0.862872	-0.0293978	FALSE	cay10603	NA	non-significant
CCT007093	0.0472393	0.328355	TRUE	cct007093	NA	significant
CCT018159	0.643319	-0.0787103	FALSE	cct018159	NA	non-significant
CD532	0.711826	0.062826	FALSE	cd532	NA	non-significant
CEDIRANIB	0.55014	-0.10296	FALSE	cediranib	NA	non-significant
CETUXIMAB, ERBITUX	0.248437	-0.197426	FALSE	cetuximab, erbitux	NA	non-significant
CHIR-99021	0.615489	-0.0853485	FALSE	chir-99021	NA	non-significant
CISPLATIN	0.0454079	0.330963	TRUE	cisplatin	TRUE	FDA
CP-724714	0.79552	-0.0440967	FALSE	cp-724714	NA	non-significant
CP466722	0.620421	0.0841631	FALSE	cp466722	NA	non-significant
CPI-613	0.18587	0.22238	FALSE	cpi-613	NA	non-significant
CRIZOTINIB	0.638313	0.0798957	FALSE	crizotinib	TRUE	FDA
CUDC-101	0.301649	-0.17449	FALSE	cudc-101	NA	non-significant
CX-5461	0.837749	0.0348506	FALSE	cx-5461	NA	non-significant
CYCLOPHOSPHAMIDE	0.330152	0.167053	FALSE	cyclophosphamide	NA	non-significant
CYTARABINE	0.177817	0.226411	FALSE	cytarabine	NA	non-significant
CZC24832	0.103865	0.279552	FALSE	czc24832	NA	non-significant
DABRAFENIB	0.666546	0.0732575	FALSE	dabrafenib	TRUE	FDA
DACINOSTAT	0.867255	-0.0284495	FALSE	dacinostat	NA	non-significant
DACOMITINIB	0.166429	-0.232338	FALSE	dacomitinib	TRUE	FDA
DACTINOMYCIN	0.192694	0.219061	FALSE	dactinomycin	NA	non-significant
DASATINIB	0.206346	-0.21266	FALSE	dasatinib	NA	non-significant
DIHYDROROTENONE	0.784668	0.0478992	FALSE	dihydrorotenone	NA	non-significant
DINACICLIB	0.134143	0.258263	FALSE	dinaciclib	NA	non-significant
DMOG, DIMETHYLOXALYLGLCINE	0.432864	-0.134878	FALSE	dmog, dimethyloxalylglcine	NA	non-significant
DOCETAXEL	0.172283	0.229256	FALSE	docetaxel	TRUE	FDA
DORAMAPIMOD	0.750798	0.0548263	FALSE	doramapimod	NA	non-significant
DOXORUBICIN	0.259664	0.190138	FALSE	doxorubicin	TRUE	FDA
EEF2K INHIBITOR, A-484954	0.290444	0.178521	FALSE	eef2k inhibitor, a-484954	NA	non-significant
EHT 1864	0.0393709	0.340209	TRUE	eht 1864	NA	significant
ELEPHANTIN	0.389306	-0.15014	FALSE	elephantin	NA	non-significant
ELESCLOMOL	0.80414	0.0422001	FALSE	elesclomol	NA	non-significant
EMBELIN	0.286554	0.179943	FALSE	embelin	NA	non-significant
ENTINOSTAT	0.900248	-0.0213371	FALSE	entinostat	NA	non-significant
ENZASTAURIN	0.47003	0.124324	FALSE	enzastaurin	NA	non-significant
EPIRUBICIN	0.300064	0.177606	FALSE	epirubicin	NA	non-significant
EPOTHILONE B, GNF-PF-193	0.723885	0.0619048	FALSE	epothilone b, gnf-pf-193	NA	non-significant
EPZ-5676	0.184431	0.223092	FALSE	epz-5676	NA	non-significant
EPZ004777	0.169113	0.230915	FALSE	epz004777	NA	non-significant
ERLOTINIB	0.25605	-0.19156	FALSE	erlotinib	TRUE	FDA
ETOPOSIDE	0.7359	0.0573732	FALSE	etoposide	NA	non-significant
ETP-45835	0.497093	-0.11522	FALSE	etp-45835	NA	non-significant
EX-527	0.273831	0.184685	FALSE	ex-527	NA	non-significant
FH535	0.314515	0.172458	FALSE	fh535	NA	non-significant
FILANESIB	0.0426906	0.334993	TRUE	filanesib	NA	significant
FLUDARABINE	0.26243	0.194678	FALSE	fludarabine	NA	non-significant
FMK, KIN001-242	0.820363	-0.0386439	FALSE	fmk, kin001-242	NA	non-significant
FORETINIB	0.267611	0.187055	FALSE	foretinib	NA	non-significant
FR-180204	0.344811	-0.159791	FALSE	fr-180204	NA	non-significant
FTI-277	0.40338	0.141536	FALSE	fti-277	NA	non-significant
FTY-720, FINGOLIMOD HYDROCHLORIDE; GILENYA; TDI-132; IMUSERA; GILENIA	0.515079	0.110479	FALSE	fty-720, fingolimod hydrochloride; gilenya; tdi-132; imusera; gilenia	NA	non-significant
FULVESTRANT	0.0496555	0.325036	TRUE	fulvestrant	NA	significant
GALLIBISCOQUINAZOLE	0.0407406	0.347619	TRUE	gallibiscoquinazole	NA	significant
GDC-0068	0.216	0.211326	FALSE	gdc-0068	NA	non-significant
GDC-0810	0.0942632	0.28314	FALSE	gdc-0810	NA	non-significant
GDC-0941	0.535231	0.105263	FALSE	gdc-0941	NA	non-significant
GEFITINIB	0.188287	-0.221195	FALSE	gefitinib	TRUE	FDA
GEMCITABINE	0.163776	0.23376	FALSE	gemcitabine	TRUE	FDA
GENENTECH CPD 10	0.569339	0.0980695	FALSE	genentech cpd 10	NA	non-significant
GNE-317, GNE317, GNE 317	0.752879	-0.0551821	FALSE	gne-317, gne317, gne 317	NA	non-significant
GS-9973	0.696448	-0.0683473	FALSE	gs-9973	NA	non-significant
GSK1059615	0.276977	-0.183499	FALSE	gsk1059615	NA	non-significant
GSK1070916	0.690532	0.0697479	FALSE	gsk1070916	NA	non-significant
GSK1904529A	0.00885043	0.424372	TRUE	gsk1904529a	NA	significant
GSK2110183	0.126093	0.259717	FALSE	gsk2110183	NA	non-significant
GSK2126458	0.806298	-0.0417259	FALSE	gsk2126458	NA	non-significant
GSK2578215A	0.526333	0.109138	FALSE	gsk2578215a	NA	non-significant
GSK2606414	0.101361	0.281513	FALSE	gsk2606414	NA	non-significant
GSK269962A	0.203111	-0.217246	FALSE	gsk269962a	NA	non-significant
GSK343, GTPL8240, AOB3680, AK175558	0.0272732	0.373109	TRUE	gsk343, gtpl8240, aob3680, ak175558	NA	significant
GSK429286A	0.882628	0.0251304	FALSE	gsk429286a	NA	non-significant
GSK591, EPZ015866, GSK3203591	0.0220094	0.385994	TRUE	gsk591, epz015866, gsk3203591	NA	significant
GSK650394	0.349179	0.158369	FALSE	gsk650394	NA	non-significant
GSK690693	0.4293	0.13395	FALSE	gsk690693	NA	non-significant
GW 441756	0.077382	0.293978	FALSE	gw 441756	NA	non-significant
GW-2580	0.0873481	0.284969	FALSE	gw-2580	NA	non-significant
I-BET-762	0.42601	0.134898	FALSE	i-bet-762	NA	non-significant
I-BRD9	0.445369	0.131274	FALSE	i-brd9	NA	non-significant
IBRUTINIB	0.310542	-0.176471	FALSE	ibrutinib	NA	non-significant
IC-87114	0.221743	0.205785	FALSE	ic-87114	NA	non-significant
ICL1100013	0.399921	0.144659	FALSE	icl1100013	NA	non-significant
IDELALISIB	0.233936	0.200569	FALSE	idelalisib	NA	non-significant
IKK-2-INHIBITOR-V	0.719287	0.0620335	FALSE	ikk-2-inhibitor-v	NA	non-significant
IOX2	0.960786	-0.00849421	FALSE	iox2	NA	non-significant
IPA-3	0.677765	-0.0706496	FALSE	ipa-3	NA	non-significant
IRINOTECAN	0.0862547	0.285917	FALSE	irinotecan	NA	non-significant
ISPINESIB MESYLATE, SB-715992	0.153049	0.239687	FALSE	ispinesib mesylate, sb-715992	NA	non-significant
IWP-2, WNT INHIBITOR IWP-2	0.108638	0.27591	FALSE	iwp-2, wnt inhibitor iwp-2	NA	non-significant
JNJ-38877605	0.103804	0.271693	FALSE	jnj-38877605	NA	non-significant
JNK INHIBITOR VIII	0.956686	0.00924609	FALSE	jnk inhibitor viii	NA	non-significant
JNK-9L, KIN001-204	0.938945	-0.0130394	FALSE	jnk-9l, kin001-204	NA	non-significant
JQ1	0.97778	-0.00474158	FALSE	jq1	NA	non-significant
JQ12	0.72017	0.0609294	FALSE	jq12	NA	non-significant
JW-7-24-1	0.330495	-0.164533	FALSE	jw-7-24-1	NA	non-significant
KB NB 142-70	0.985556	-0.00308203	FALSE	kb nb 142-70	NA	non-significant
KIN001-042	0.083833	0.288051	FALSE	kin001-042	NA	non-significant
KIN001-206	0.00450051	-0.456615	TRUE	kin001-206	NA	significant
KIN001-236	0.712868	0.0625889	FALSE	kin001-236	NA	non-significant
KIN001-244	0.315179	0.169749	FALSE	kin001-244	NA	non-significant
KIN001-260, BAYER IKKB INHIBITOR	0.3595	0.15505	FALSE	kin001-260, bayer ikkb inhibitor	NA	non-significant
KIN001-266	0.550121	-0.10147	FALSE	kin001-266	NA	non-significant
KIN001-270	0.241927	0.19725	FALSE	kin001-270	NA	non-significant
KOBE2602	0.0247531	0.368658	TRUE	kobe2602	NA	significant
KRAS (G12C) INHIBITOR-12, GTPL8020	0.60748	0.089916	FALSE	kras (g12c) inhibitor-12, gtpl8020	NA	non-significant
KU-55933	0.885928	0.0244192	FALSE	ku-55933	NA	non-significant
KU-57788	0.734848	0.0576102	FALSE	ku-57788	NA	non-significant
LAPATINIB	0.352844	-0.157183	FALSE	lapatinib	NA	non-significant
LCL-161	0.139294	0.247748	FALSE	lcl-161	NA	non-significant
LDN-193189	0.85521	0.0310574	FALSE	ldn-193189	NA	non-significant
LEFLUNOMIDE	0.0227513	0.384034	TRUE	leflunomide	NA	significant
LENALIDOMIDE	0.660456	0.0746799	FALSE	lenalidomide	NA	non-significant
LESTAURTINIB	0.717037	0.0616406	FALSE	lestaurtinib	NA	non-significant
LFM-A13	0.713909	0.0623518	FALSE	lfm-a13	NA	non-significant
LGK-974	0.171373	0.22973	FALSE	lgk-974	NA	non-significant
LIMK1 INHIBITOR BMS4	0.711826	-0.062826	FALSE	limk1 inhibitor bms4	NA	non-significant
LINIFANIB	0.280782	0.182077	FALSE	linifanib	NA	non-significant
LINSITINIB	0.789071	0.0455192	FALSE	linsitinib	NA	non-significant
LJI308	0.103865	0.279552	FALSE	lji308	NA	non-significant
LY2109761	0.630125	0.0843137	FALSE	ly2109761	NA	non-significant
MASITINIB	0.66147	0.0744429	FALSE	masitinib	NA	non-significant
METAP2 INHIBITOR, A832234	0.339758	-0.161451	FALSE	metap2 inhibitor, a832234	NA	non-significant
METHOTREXATE	0.972227	0.00592698	FALSE	methotrexate	TRUE	FDA
MIDOSTAURIN	0.13164	-0.252489	FALSE	midostaurin	NA	non-significant
MIM1	0.699373	0.0656709	FALSE	mim1	NA	non-significant
MIM1, MIM 1, MIM-1	0.0455352	0.335393	TRUE	mim1, mim 1, mim-1	NA	significant
MIRA-1	0.0478719	0.332046	TRUE	mira-1	NA	significant
MIRIN	0.300316	0.174964	FALSE	mirin	NA	non-significant
MITOMYCIN-C	0.111538	0.266003	FALSE	mitomycin-c	NA	non-significant
MITOXANTRONE	0.383958	0.151821	FALSE	mitoxantrone	NA	non-significant
MK-1775	0.333183	0.166023	FALSE	mk-1775	NA	non-significant
MK-2206	0.443437	0.129919	FALSE	mk-2206	NA	non-significant
MK-8776, SCH900776	0.495394	0.117375	FALSE	mk-8776, sch900776	NA	non-significant
ML323, GTPL7898, AOB2313,	0.0369136	0.354062	TRUE	ml323, gtpl7898, aob2313,	NA	significant
MN-64	0.254118	0.198039	FALSE	mn-64	NA	non-significant
MOTESANIB	0.510553	0.111664	FALSE	motesanib	NA	non-significant
MPS-1-IN-1	0.552935	-0.100759	FALSE	mps-1-in-1	NA	non-significant
NAVITOCLAX	0.346263	0.159317	FALSE	navitoclax	NA	non-significant
NELARABINE	0.11435	0.271709	FALSE	nelarabine	NA	non-significant
NG-25	0.387646	0.146278	FALSE	ng-25	NA	non-significant
NILOTINIB	0.106976	0.269322	FALSE	nilotinib	NA	non-significant
NINTEDANIB	0.0915441	-0.281413	FALSE	nintedanib	NA	non-significant
NIRAPARIB	0.0301343	0.366947	TRUE	niraparib	NA	significant
NPK76-II-72-1	0.615489	0.0853485	FALSE	npk76-ii-72-1	NA	non-significant
NSC-207895, XI-006	0.0884523	0.284021	FALSE	nsc-207895, xi-006	NA	non-significant
NSC-319726	0.466332	-0.125354	FALSE	nsc-319726	NA	non-significant
NSC-87877	0.503352	-0.113561	FALSE	nsc-87877	NA	non-significant
NUTLIN-3A (-)	0.159854	0.235894	FALSE	nutlin-3a (-)	NA	non-significant
NVP-ADW742	0.730492	-0.0594595	FALSE	nvp-adw742	NA	non-significant
NVP-BEZ235	0.767675	-0.0502608	FALSE	nvp-bez235	NA	non-significant
NVP-BHG712	0.909076	0.0194405	FALSE	nvp-bhg712	NA	non-significant
OBATOCLAX	0.426831	0.134661	FALSE	obatoclax	NA	non-significant
OF-1	0.426047	0.138936	FALSE	of-1	NA	non-significant
OLAPARIB	0.294367	0.177098	FALSE	olaparib	NA	non-significant
OSI-027	0.117618	-0.261735	FALSE	osi-027	NA	non-significant
OSI-930	0.620421	0.0841631	FALSE	osi-930	NA	non-significant
OSIMERTINIB	0.551143	-0.102703	FALSE	osimertinib	TRUE	FDA
OTX015	0.157827	0.243978	FALSE	otx015	NA	non-significant
OXALIPLATIN	0.303654	0.173779	FALSE	oxaliplatin	NA	non-significant
P22077	0.604436	0.0893179	FALSE	p22077	NA	non-significant
PAC-1	0.151797	0.240398	FALSE	pac-1	NA	non-significant
PACLITAXEL	0.443437	0.129919	FALSE	paclitaxel	TRUE	FDA
PALBOCICLIB	0.982223	-0.00379327	FALSE	palbociclib	NA	non-significant
PANOBINOSTAT	0.931192	0.0146989	FALSE	panobinostat	NA	non-significant
PAZOPANIB	0.787997	0.0457563	FALSE	pazopanib	NA	non-significant
PCI-34051	0.0398825	0.34902	TRUE	pci-34051	NA	significant
PD-0325901	0.437585	-0.131579	FALSE	pd-0325901	NA	non-significant
PD-173074	0.0308871	0.355382	TRUE	pd-173074	NA	significant
PD-184352	0.627354	-0.0825036	FALSE	pd-184352	NA	non-significant
PELITINIB	0.243663	-0.196539	FALSE	pelitinib	NA	non-significant
PEMETREXED	0.293711	0.177335	FALSE	pemetrexed	TRUE	FDA
PEVONEDISTAT	0.473329	0.121622	FALSE	pevonedistat	NA	non-significant
PF-4708671	0.222288	0.205548	FALSE	pf-4708671	NA	non-significant
PF-562271	0.660908	-0.0756757	FALSE	pf-562271	NA	non-significant
PFI-1	0.766708	0.0512227	FALSE	pfi-1	NA	non-significant
PFI-3	0.0622015	0.309625	FALSE	pfi-3	NA	non-significant
PHA-793887	0.612537	0.0860597	FALSE	pha-793887	NA	non-significant
PHENFORMIN	0.637314	-0.0801328	FALSE	phenformin	NA	non-significant
PI-103	0.36323	-0.153864	FALSE	pi-103	NA	non-significant
PICOLINICI-ACID, PICOLINATE	0.0779073	0.301961	FALSE	picolinici-acid, picolinate	NA	non-significant
PIK-93	0.767675	0.0502608	FALSE	pik-93	NA	non-significant
PILARALISIB, XL-147	0.115905	0.262921	FALSE	pilaralisib, xl-147	NA	non-significant
PIPERLONGUMINE	0.131225	-0.256371	FALSE	piperlongumine	NA	non-significant
PLX-4720	0.708706	-0.0635372	FALSE	plx-4720	NA	non-significant
PODOPHYLLOTOXIN	0.123541	0.265266	FALSE	podophyllotoxin	NA	non-significant
PONATINIB	0.780493	-0.0474158	FALSE	ponatinib	NA	non-significant
PRT062607	0.749236	0.0560224	FALSE	prt062607	NA	non-significant
PYRIDOSTATIN	0.659824	0.0759331	FALSE	pyridostatin	NA	non-significant
QL-X-138	0.116588	-0.262447	FALSE	ql-x-138	NA	non-significant
QL-XI-92	0.34991	0.158132	FALSE	ql-xi-92	NA	non-significant
QL-XII-47	0.497985	0.114983	FALSE	ql-xii-47	NA	non-significant
QS11	0.233372	0.200806	FALSE	qs11	NA	non-significant
QUIZARTINIB	0.232247	0.20128	FALSE	quizartinib	NA	non-significant
REFAMETINIB	0.891432	-0.0232338	FALSE	refametinib	NA	non-significant
RO-3306	0.883728	0.0248933	FALSE	ro-3306	NA	non-significant
RTRAIL	0.545139	-0.104247	FALSE	rtrail	NA	non-significant
RU-SKI-43	0.432603	0.133001	FALSE	ru-ski-43	NA	non-significant
RUCAPARIB	0.880429	0.0256046	FALSE	rucaparib	NA	non-significant
RUXOLITINIB	0.479432	0.119962	FALSE	ruxolitinib	NA	non-significant
SABUTOCLAX, BI-97C1	0.903387	0.0212885	FALSE	sabutoclax, bi-97c1	NA	non-significant
SAVOLITINIB	0.162005	0.238095	FALSE	savolitinib	NA	non-significant
SB 505124	0.856304	0.0308203	FALSE	sb 505124	NA	non-significant
SB-216763	0.533099	-0.11437	FALSE	sb-216763	NA	non-significant
SB-590885	0.417616	-0.141457	FALSE	sb-590885	NA	non-significant
SB52334	0.506946	0.112613	FALSE	sb52334	NA	non-significant
SCH772984, CS-1421	0.554814	-0.100284	FALSE	sch772984, cs-1421	NA	non-significant
SELUMETINIB	0.818195	0.0391181	FALSE	selumetinib	NA	non-significant
SERDEMETAN	0.178284	0.226174	FALSE	serdemetan	NA	non-significant
SGC0946	0.0305958	0.360875	TRUE	sgc0946	NA	significant
SHIKONIN	0.22723	-0.203414	FALSE	shikonin	NA	non-significant
SINULARIN	0.275954	0.189356	FALSE	sinularin	NA	non-significant
SIROLIMUS	0.478558	0.120199	FALSE	sirolimus	NA	non-significant
SL 0101-1	0.0988795	-0.275486	FALSE	sl 0101-1	NA	non-significant
SN-38	0.207384	0.212186	FALSE	sn-38	NA	non-significant
SNX-2112	0.313809	-0.170223	FALSE	snx-2112	NA	non-significant
SORAFENIB	0.277609	0.183262	FALSE	sorafenib	NA	non-significant
SPHINGOSINE KINASE 1 INHIBITOR II, PF-543	0.847562	0.0327169	FALSE	sphingosine kinase 1 inhibitor ii, pf-543	NA	non-significant
STF-62247	0.182524	0.22404	FALSE	stf-62247	NA	non-significant
SU-11274	0.388424	0.146041	FALSE	su-11274	NA	non-significant
T0901317	0.0947184	0.278805	FALSE	t0901317	NA	non-significant
TAK-715	0.774076	0.0488383	FALSE	tak-715	NA	non-significant
TALAZOPARIB	0.176422	0.227122	FALSE	talazoparib	NA	non-significant
TAMOXIFEN	0.61352	0.0858227	FALSE	tamoxifen	NA	non-significant
TANESPIMYCIN	0.482938	0.119014	FALSE	tanespimycin	NA	non-significant
TASELISIB	0.74962	0.0542911	FALSE	taselisib	NA	non-significant
TELOMERASE INHIBITOR IX, MST-312, MST 312, MST312	0.424053	0.137452	FALSE	telomerase inhibitor ix, mst-312, mst 312, mst312	NA	non-significant
TEMOZOLOMIDE	0.0487814	0.326221	TRUE	temozolomide	NA	significant
TEMSIROLIMUS	1	0	FALSE	temsirolimus	NA	non-significant
TENIPOSIDE	0.250028	0.19972	FALSE	teniposide	NA	non-significant
TENOVIN-6	0.862872	-0.0293978	FALSE	tenovin-6	NA	non-significant
TG-101348	0.502455	-0.113798	FALSE	tg-101348	NA	non-significant
THAPSIGARGIN	0.960786	0.00849421	FALSE	thapsigargin	NA	non-significant
THZ-2-102-1	0.868352	-0.0282124	FALSE	thz-2-102-1	NA	non-significant
THZ-2-49	0.532461	0.105974	FALSE	thz-2-49	NA	non-significant
TIPIFARNIB	0.668581	0.0727833	FALSE	tipifarnib	NA	non-significant
TIVOZANIB	0.583357	0.0931721	FALSE	tivozanib	NA	non-significant
TL-1-85	0.503352	0.113561	FALSE	tl-1-85	NA	non-significant
TL-2-105	0.223927	0.204836	FALSE	tl-2-105	NA	non-significant
TOPOTECAN	0.352782	0.161905	FALSE	topotecan	NA	non-significant
TORIN-2	0.287425	-0.182239	FALSE	torin-2	NA	non-significant
TPCA-1	0.924551	0.0161214	FALSE	tpca-1	NA	non-significant
TRAMETINIB	0.183475	-0.223566	FALSE	trametinib	TRUE	FDA
TRETINOIN	0.0577703	-0.319176	FALSE	tretinoin	NA	non-significant
TRICHOSTATIN-A	0.932299	-0.0144618	FALSE	trichostatin-a	NA	non-significant
TUBASTATIN A	0.648341	0.0775249	FALSE	tubastatin a	NA	non-significant
TW-37	0.42519	0.135135	FALSE	tw-37	NA	non-significant
TWS-119	0.0678724	-0.303461	FALSE	tws-119	NA	non-significant
UMI-77, UMI 77	0.71817	0.0622909	FALSE	umi-77, umi 77	NA	non-significant
UNC0638	0.317241	0.169037	FALSE	unc0638	NA	non-significant
UNC0642	0.140818	0.254062	FALSE	unc0642	NA	non-significant
UNC1215	0.150182	0.244788	FALSE	unc1215	NA	non-significant
UPROSERTIB	0.115564	0.263158	FALSE	uprosertib	NA	non-significant
VE-821	0.921122	0.0173669	FALSE	ve-821	NA	non-significant
VE-822	0.042861	0.344258	TRUE	ve-822	NA	significant
VELIPARIB	0.153049	0.239687	FALSE	veliparib	NA	non-significant
VENETOCLAX	0.712592	0.0635779	FALSE	venetoclax	NA	non-significant
VENOTOCLAX, ABT-199, VENECLEXTA, GDC-0199	0.0553586	0.317686	FALSE	venotoclax, abt-199, veneclexta, gdc-0199	NA	non-significant
VINBLASTINE	0.197172	0.216927	FALSE	vinblastine	NA	non-significant
VINCRISTINE	0.458736	0.129412	FALSE	vincristine	NA	non-significant
VINORELBINE	0.254852	0.192034	FALSE	vinorelbine	TRUE	FDA
VISMODEGIB	0.942269	0.0123281	FALSE	vismodegib	NA	non-significant
VNLG/124	0.370759	0.151494	FALSE	vnlg/124	NA	non-significant
VORINOSTAT	0.766609	-0.0504979	FALSE	vorinostat	NA	non-significant
VOXTALISIB	0.372276	0.151019	FALSE	voxtalisib	NA	non-significant
VX-11E	0.891432	-0.0232338	FALSE	vx-11e	NA	non-significant
VX-702	0.996667	0.000711238	FALSE	vx-702	NA	non-significant
WEHI-539, WEHI539	0.970287	-0.00643501	FALSE	wehi-539, wehi539	NA	non-significant
WHI-P97, KIN001-055	0.0830376	-0.288762	FALSE	whi-p97, kin001-055	NA	non-significant
WIKI4	0.691531	0.0684685	FALSE	wiki4	NA	non-significant
WNT-C59	0.136194	0.249644	FALSE	wnt-c59	NA	non-significant
WYE-125132	0.148495	-0.242295	FALSE	wye-125132	NA	non-significant
WZ3105	0.747504	0.0547653	FALSE	wz3105	NA	non-significant
WZ4003	0.406523	-0.144818	FALSE	wz4003	NA	non-significant
XAV-939	0.52145	0.108819	FALSE	xav-939	NA	non-significant
XMD13-2	0.607631	0.0872451	FALSE	xmd13-2	NA	non-significant
XMD14-99	0.265149	0.188004	FALSE	xmd14-99	NA	non-significant
XMD15-27	0.550121	0.10147	FALSE	xmd15-27	NA	non-significant
Y-39983	0.616474	0.0851114	FALSE	y-39983	NA	non-significant
YK-4-279	0.0649882	0.306543	FALSE	yk-4-279	NA	non-significant
YM-155	0.484696	-0.11854	FALSE	ym-155	NA	non-significant
YM-201636	0.432603	0.133001	FALSE	ym-201636	NA	non-significant
ZIBOTENTAN	0.263923	0.188478	FALSE	zibotentan	NA	non-significant
ZM-447439	0.257853	0.190849	FALSE	zm-447439	NA	non-significant
ZOLEDRONATE, ZOLEDRONIC ACID, ZOMETA, RECLAST	0.1608	0.242297	FALSE	zoledronate, zoledronic acid, zometa, reclast	NA	non-significant
ZSTK-474	0.961125	-0.00829777	FALSE	zstk-474	NA	non-significant

## Sheet: Fig.4B
pvalue	estimate	significance	Name	pathway
0.17106	-0.233205	FALSE	(5z)-7-oxozeaenol	Other, kinases
0.651362	0.0768137	FALSE	5-fluorouracil	Other
0.560207	0.100386	FALSE	681640	Cell cycle
0.66553	0.0734945	FALSE	a-83-01	Other
0.914566	0.0185328	FALSE	abt-737	Apoptosis regulation
0.27092	0.191317	FALSE	acetalax, oxyphenisatin acetate	Unclassified
0.341918	-0.16074	FALSE	acy-1215	Chromatin histone acetylation
0.399412	-0.142722	FALSE	afatinib	EGFR signaling
0.536191	0.106564	FALSE	agi-5198	Metabolism
0.113203	0.264817	FALSE	agi-6780	Metabolism
0.235066	-0.200095	FALSE	aicar, n1-(b-d-ribofuranosyl)-5-aminoimidazole-4-carboxamide	Metabolism
0.117274	0.261972	FALSE	akt inhibitor viii, kin001-102	PI3K/MTOR signaling
0.381454	-0.148174	FALSE	alectinib	RTK signaling
0.384543	0.147226	FALSE	alisertib	Mitosis
0.801983	0.0426743	FALSE	alpelisib	PI3K/MTOR signaling
0.0575575	0.319434	FALSE	alvocidib	Cell cycle
0.0540351	0.32381	FALSE	amg-319, amg319	PI3K/MTOR signaling
0.412993	0.138691	FALSE	amuvatinib	RTK signaling
0.149619	0.248739	FALSE	apabetalone	Chromatin other
0.0713245	-0.299905	FALSE	apitolisib, gdc0980	PI3K/MTOR signaling
0.943378	-0.012091	FALSE	apo866, fk866	Metabolism
0.97452	0.00560224	FALSE	apr-246	p53 pathway
0.857398	-0.0305832	FALSE	ar-12	Metabolism
0.860682	-0.029872	FALSE	ar-42	Chromatin histone acetylation
0.0186174	0.385017	TRUE	ara-g, 9-??-d-arabinofuranosyl guanine	Other
0.668515	-0.0738739	FALSE	as601245	JNK and p38 signaling
0.50978	0.113514	FALSE	as605240, kin001-173	PI3K/MTOR signaling
0.279193	-0.185328	FALSE	ast-1306	EGFR signaling
0.331665	0.166538	FALSE	at-7519	Cell cycle
0.600755	0.0915966	FALSE	at13148	PI3K/MTOR signaling
0.961125	-0.00829777	FALSE	at7867	PI3K/MTOR signaling
0.753857	-0.0533428	FALSE	auy922	Protein stability and degradation
0.757039	0.0526316	FALSE	avagacestat	Other
0.267795	0.189704	FALSE	axitinib	RTK signaling
0.508112	0.115686	FALSE	az6102	WNT signaling
0.192773	0.22549	FALSE	az960	Other, kinases
0.766708	-0.0512227	FALSE	azd3759	EGFR signaling
0.162005	0.238095	FALSE	azd4547	RTK signaling
0.080168	0.295495	FALSE	azd5363	Other, kinases
0.0153995	0.406443	TRUE	azd5582	Apoptosis regulation
0.773008	0.0490754	FALSE	azd6482	PI3K/MTOR signaling
0.405024	0.143115	FALSE	azd6738	Genome integrity
0.787997	0.0457563	FALSE	azd7762	Cell cycle
0.953358	-0.00995733	FALSE	azd8055	PI3K/MTOR signaling
0.129233	0.257658	FALSE	azd8186	PI3K/MTOR signaling
0.184029	-0.226512	FALSE	azd8931	EGFR signaling
0.153049	0.239687	FALSE	bam7	Other
0.906868	0.0199147	FALSE	bay-61-3606	Other, kinases
0.124931	0.260489	FALSE	bdp-00009066	Cytoskeleton
0.750678	-0.0540541	FALSE	belinostat	Chromatin histone acetylation
0.309044	0.171882	FALSE	bexarotene	Other
0.126093	0.259717	FALSE	bibr-1532	Genome integrity
0.128667	0.254386	FALSE	bicalutamide	Hormone-related
0.803061	-0.0424372	FALSE	bix02189	ERK MAPK signaling
0.647945	0.0787645	FALSE	bleomycin	DNA replication
0.0630487	0.308677	FALSE	bleomycin (50 um)	DNA replication
0.250691	0.193694	FALSE	bms-345541	Other, kinases
0.37838	-0.149123	FALSE	bms-536924	RTK signaling
0.845379	0.0331911	FALSE	bms-754807	RTK signaling
0.544515	-0.102892	FALSE	bortezomib	Protein stability and degradation
0.178284	-0.226174	FALSE	bosutinib	Other, kinases
0.513651	0.112484	FALSE	bpd-00008900	Other
0.760225	0.0519203	FALSE	brivanib	RTK signaling
0.877133	-0.0263158	FALSE	bryostatin 1	Other
0.110182	0.270785	FALSE	buparlisib	PI3K/MTOR signaling
0.961973	0.00823681	FALSE	bvd-523	ERK MAPK signaling
0.526941	-0.107397	FALSE	bx-795	Other, kinases
0.671637	-0.0720721	FALSE	bx-912	Metabolism
0.0884523	0.284021	FALSE	c-75	Apoptosis regulation
0.746447	0.0550024	FALSE	cabozantinib	RTK signaling
0.122516	0.258416	FALSE	camptothecin	DNA replication
0.11421	-0.264106	FALSE	canertinib	EGFR signaling
0.263312	0.188715	FALSE	cap-232, tt-232, tln-232	Metabolism
0.470585	0.12605	FALSE	carmustine	DNA replication
0.455269	0.1266	FALSE	cay10566	Other
0.862872	-0.0293978	FALSE	cay10603	Chromatin histone acetylation
0.0472393	0.328355	TRUE	cct007093	Cell cycle
0.643319	-0.0787103	FALSE	cct018159	Protein stability and degradation
0.711826	0.062826	FALSE	cd532	Mitosis
0.55014	-0.10296	FALSE	cediranib	RTK signaling
0.248437	-0.197426	FALSE	cetuximab, erbitux	EGFR signaling
0.615489	-0.0853485	FALSE	chir-99021	WNT signaling
0.0454079	0.330963	TRUE	cisplatin	DNA replication
0.79552	-0.0440967	FALSE	cp-724714	EGFR signaling
0.620421	0.0841631	FALSE	cp466722	Genome integrity
0.18587	0.22238	FALSE	cpi-613	Other
0.638313	0.0798957	FALSE	crizotinib	RTK signaling
0.301649	-0.17449	FALSE	cudc-101	EGFR signaling
0.837749	0.0348506	FALSE	cx-5461	Other
0.330152	0.167053	FALSE	cyclophosphamide	DNA replication
0.177817	0.226411	FALSE	cytarabine	Other
0.103865	0.279552	FALSE	czc24832	PI3K/MTOR signaling
0.666546	0.0732575	FALSE	dabrafenib	ERK MAPK signaling
0.867255	-0.0284495	FALSE	dacinostat	Chromatin histone acetylation
0.166429	-0.232338	FALSE	dacomitinib	EGFR signaling
0.192694	0.219061	FALSE	dactinomycin	Other
0.206346	-0.21266	FALSE	dasatinib	RTK signaling
0.784668	0.0478992	FALSE	dihydrorotenone	Unclassified
0.134143	0.258263	FALSE	dinaciclib	Cell cycle
0.432864	-0.134878	FALSE	dmog, dimethyloxalylglcine	Metabolism
0.172283	0.229256	FALSE	docetaxel	Mitosis
0.750798	0.0548263	FALSE	doramapimod	JNK and p38 signaling
0.259664	0.190138	FALSE	doxorubicin	DNA replication
0.290444	0.178521	FALSE	eef2k inhibitor, a-484954	Other, kinases
0.0393709	0.340209	TRUE	eht 1864	Cytoskeleton
0.389306	-0.15014	FALSE	elephantin	Unclassified
0.80414	0.0422001	FALSE	elesclomol	Protein stability and degradation
0.286554	0.179943	FALSE	embelin	Apoptosis regulation
0.900248	-0.0213371	FALSE	entinostat	Chromatin histone acetylation
0.47003	0.124324	FALSE	enzastaurin	Other, kinases
0.300064	0.177606	FALSE	epirubicin	DNA replication
0.723885	0.0619048	FALSE	epothilone b, gnf-pf-193	Mitosis
0.184431	0.223092	FALSE	epz-5676	Chromatin histone methylation
0.169113	0.230915	FALSE	epz004777	Chromatin histone methylation
0.25605	-0.19156	FALSE	erlotinib	EGFR signaling
0.7359	0.0573732	FALSE	etoposide	DNA replication
0.497093	-0.11522	FALSE	etp-45835	Other, kinases
0.273831	0.184685	FALSE	ex-527	Chromatin histone acetylation
0.314515	0.172458	FALSE	fh535	Other
0.0426906	0.334993	TRUE	filanesib	Mitosis
0.26243	0.194678	FALSE	fludarabine	Unclassified
0.820363	-0.0386439	FALSE	fmk, kin001-242	Other, kinases
0.267611	0.187055	FALSE	foretinib	RTK signaling
0.344811	-0.159791	FALSE	fr-180204	ERK MAPK signaling
0.40338	0.141536	FALSE	fti-277	Other
0.515079	0.110479	FALSE	fty-720, fingolimod hydrochloride; gilenya; tdi-132; imusera; gilenia	Other
0.0496555	0.325036	TRUE	fulvestrant	Hormone-related
0.0407406	0.347619	TRUE	gallibiscoquinazole	Unclassified
0.216	0.211326	FALSE	gdc-0068	PI3K/MTOR signaling
0.0942632	0.28314	FALSE	gdc-0810	Hormone-related
0.535231	0.105263	FALSE	gdc-0941	PI3K/MTOR signaling
0.188287	-0.221195	FALSE	gefitinib	EGFR signaling
0.163776	0.23376	FALSE	gemcitabine	DNA replication
0.569339	0.0980695	FALSE	genentech cpd 10	Mitosis
0.752879	-0.0551821	FALSE	gne-317, gne317, gne 317	PI3K/MTOR signaling
0.696448	-0.0683473	FALSE	gs-9973	Other, kinases
0.276977	-0.183499	FALSE	gsk1059615	PI3K/MTOR signaling
0.690532	0.0697479	FALSE	gsk1070916	Mitosis
0.00885043	0.424372	TRUE	gsk1904529a	RTK signaling
0.126093	0.259717	FALSE	gsk2110183	PI3K/MTOR signaling
0.806298	-0.0417259	FALSE	gsk2126458	PI3K/MTOR signaling
0.526333	0.109138	FALSE	gsk2578215a	Other, kinases
0.101361	0.281513	FALSE	gsk2606414	Metabolism
0.203111	-0.217246	FALSE	gsk269962a	Cytoskeleton
0.0272732	0.373109	TRUE	gsk343, gtpl8240, aob3680, ak175558	Chromatin histone methylation
0.882628	0.0251304	FALSE	gsk429286a	Cytoskeleton
0.0220094	0.385994	TRUE	gsk591, epz015866, gsk3203591	Chromatin histone methylation
0.349179	0.158369	FALSE	gsk650394	Other, kinases
0.4293	0.13395	FALSE	gsk690693	PI3K/MTOR signaling
0.077382	0.293978	FALSE	gw 441756	RTK signaling
0.0873481	0.284969	FALSE	gw-2580	RTK signaling
0.42601	0.134898	FALSE	i-bet-762	Chromatin other
0.445369	0.131274	FALSE	i-brd9	Chromatin other
0.310542	-0.176471	FALSE	ibrutinib	Other, kinases
0.221743	0.205785	FALSE	ic-87114	PI3K/MTOR signaling
0.399921	0.144659	FALSE	icl1100013	Other
0.233936	0.200569	FALSE	idelalisib	PI3K/MTOR signaling
0.719287	0.0620335	FALSE	ikk-2-inhibitor-v	Other, kinases
0.960786	-0.00849421	FALSE	iox2	Other
0.677765	-0.0706496	FALSE	ipa-3	Cytoskeleton
0.0862547	0.285917	FALSE	irinotecan	DNA replication
0.153049	0.239687	FALSE	ispinesib mesylate, sb-715992	Mitosis
0.108638	0.27591	FALSE	iwp-2, wnt inhibitor iwp-2	WNT signaling
0.103804	0.271693	FALSE	jnj-38877605	RTK signaling
0.956686	0.00924609	FALSE	jnk inhibitor viii	JNK and p38 signaling
0.938945	-0.0130394	FALSE	jnk-9l, kin001-204	JNK and p38 signaling
0.97778	-0.00474158	FALSE	jq1	Chromatin other
0.72017	0.0609294	FALSE	jq12	Chromatin histone acetylation
0.330495	-0.164533	FALSE	jw-7-24-1	Other, kinases
0.985556	-0.00308203	FALSE	kb nb 142-70	Other, kinases
0.083833	0.288051	FALSE	kin001-042	WNT signaling
0.00450051	-0.456615	TRUE	kin001-206	ERK MAPK signaling
0.712868	0.0625889	FALSE	kin001-236	RTK signaling
0.315179	0.169749	FALSE	kin001-244	Metabolism
0.3595	0.15505	FALSE	kin001-260, bayer ikkb inhibitor	Other, kinases
0.550121	-0.10147	FALSE	kin001-266	ERK MAPK signaling
0.241927	0.19725	FALSE	kin001-270	Cell cycle
0.0247531	0.368658	TRUE	kobe2602	RTK signaling
0.60748	0.089916	FALSE	kras (g12c) inhibitor-12, gtpl8020	ERK MAPK signaling
0.885928	0.0244192	FALSE	ku-55933	Genome integrity
0.734848	0.0576102	FALSE	ku-57788	Genome integrity
0.352844	-0.157183	FALSE	lapatinib	EGFR signaling
0.139294	0.247748	FALSE	lcl-161	Apoptosis regulation
0.85521	0.0310574	FALSE	ldn-193189	Other
0.0227513	0.384034	TRUE	leflunomide	DNA replication
0.660456	0.0746799	FALSE	lenalidomide	Protein stability and degradation
0.717037	0.0616406	FALSE	lestaurtinib	Other, kinases
0.713909	0.0623518	FALSE	lfm-a13	Other, kinases
0.171373	0.22973	FALSE	lgk-974	WNT signaling
0.711826	-0.062826	FALSE	limk1 inhibitor bms4	Cytoskeleton
0.280782	0.182077	FALSE	linifanib	RTK signaling
0.789071	0.0455192	FALSE	linsitinib	RTK signaling
0.103865	0.279552	FALSE	lji308	PI3K/MTOR signaling
0.630125	0.0843137	FALSE	ly2109761	Other
0.66147	0.0744429	FALSE	masitinib	RTK signaling
0.339758	-0.161451	FALSE	metap2 inhibitor, a832234	Other
0.972227	0.00592698	FALSE	methotrexate	DNA replication
0.13164	-0.252489	FALSE	midostaurin	Other
0.699373	0.0656709	FALSE	mim1	Apoptosis regulation
0.0455352	0.335393	TRUE	mim1, mim 1, mim-1	Apoptosis regulation
0.0478719	0.332046	TRUE	mira-1	p53 pathway
0.300316	0.174964	FALSE	mirin	Genome integrity
0.111538	0.266003	FALSE	mitomycin-c	DNA replication
0.383958	0.151821	FALSE	mitoxantrone	DNA replication
0.333183	0.166023	FALSE	mk-1775	Cell cycle
0.443437	0.129919	FALSE	mk-2206	PI3K/MTOR signaling
0.495394	0.117375	FALSE	mk-8776, sch900776	Cell cycle
0.0369136	0.354062	TRUE	ml323, gtpl7898, aob2313,	Protein stability and degradation
0.254118	0.198039	FALSE	mn-64	WNT signaling
0.510553	0.111664	FALSE	motesanib	RTK signaling
0.552935	-0.100759	FALSE	mps-1-in-1	Mitosis
0.346263	0.159317	FALSE	navitoclax	Apoptosis regulation
0.11435	0.271709	FALSE	nelarabine	DNA replication
0.387646	0.146278	FALSE	ng-25	Other, kinases
0.106976	0.269322	FALSE	nilotinib	ABL signaling
0.0915441	-0.281413	FALSE	nintedanib	RTK signaling
0.0301343	0.366947	TRUE	niraparib	Genome integrity
0.615489	0.0853485	FALSE	npk76-ii-72-1	Cell cycle
0.0884523	0.284021	FALSE	nsc-207895, xi-006	p53 pathway
0.466332	-0.125354	FALSE	nsc-319726	p53 pathway
0.503352	-0.113561	FALSE	nsc-87877	Other
0.159854	0.235894	FALSE	nutlin-3a (-)	p53 pathway
0.730492	-0.0594595	FALSE	nvp-adw742	RTK signaling
0.767675	-0.0502608	FALSE	nvp-bez235	PI3K/MTOR signaling
0.909076	0.0194405	FALSE	nvp-bhg712	RTK signaling
0.426831	0.134661	FALSE	obatoclax	Apoptosis regulation
0.426047	0.138936	FALSE	of-1	Chromatin histone acetylation
0.294367	0.177098	FALSE	olaparib	Genome integrity
0.117618	-0.261735	FALSE	osi-027	PI3K/MTOR signaling
0.620421	0.0841631	FALSE	osi-930	RTK signaling
0.551143	-0.102703	FALSE	osimertinib	EGFR signaling
0.157827	0.243978	FALSE	otx015	Chromatin other
0.303654	0.173779	FALSE	oxaliplatin	DNA replication
0.604436	0.0893179	FALSE	p22077	Protein stability and degradation
0.151797	0.240398	FALSE	pac-1	Apoptosis regulation
0.443437	0.129919	FALSE	paclitaxel	Mitosis
0.982223	-0.00379327	FALSE	palbociclib	Cell cycle
0.931192	0.0146989	FALSE	panobinostat	Chromatin histone acetylation
0.787997	0.0457563	FALSE	pazopanib	RTK signaling
0.0398825	0.34902	TRUE	pci-34051	Chromatin histone acetylation
0.437585	-0.131579	FALSE	pd-0325901	ERK MAPK signaling
0.0308871	0.355382	TRUE	pd-173074	RTK signaling
0.627354	-0.0825036	FALSE	pd-184352	ERK MAPK signaling
0.243663	-0.196539	FALSE	pelitinib	EGFR signaling
0.293711	0.177335	FALSE	pemetrexed	DNA replication
0.473329	0.121622	FALSE	pevonedistat	Other
0.222288	0.205548	FALSE	pf-4708671	PI3K/MTOR signaling
0.660908	-0.0756757	FALSE	pf-562271	Cytoskeleton
0.766708	0.0512227	FALSE	pfi-1	Chromatin other
0.0622015	0.309625	FALSE	pfi-3	Chromatin other
0.612537	0.0860597	FALSE	pha-793887	Cell cycle
0.637314	-0.0801328	FALSE	phenformin	Other
0.36323	-0.153864	FALSE	pi-103	Other, kinases
0.0779073	0.301961	FALSE	picolinici-acid, picolinate	Other
0.767675	0.0502608	FALSE	pik-93	PI3K/MTOR signaling
0.115905	0.262921	FALSE	pilaralisib, xl-147	PI3K/MTOR signaling
0.131225	-0.256371	FALSE	piperlongumine	Other
0.708706	-0.0635372	FALSE	plx-4720	ERK MAPK signaling
0.123541	0.265266	FALSE	podophyllotoxin	Unclassified
0.780493	-0.0474158	FALSE	ponatinib	RTK signaling
0.749236	0.0560224	FALSE	prt062607	Other, kinases
0.659824	0.0759331	FALSE	pyridostatin	DNA replication
0.116588	-0.262447	FALSE	ql-x-138	Other, kinases
0.34991	0.158132	FALSE	ql-xi-92	Cytoskeleton
0.497985	0.114983	FALSE	ql-xii-47	Other, kinases
0.233372	0.200806	FALSE	qs11	Other
0.232247	0.20128	FALSE	quizartinib	RTK signaling
0.891432	-0.0232338	FALSE	refametinib	ERK MAPK signaling
0.883728	0.0248933	FALSE	ro-3306	Cell cycle
0.545139	-0.104247	FALSE	rtrail	Apoptosis regulation
0.432603	0.133001	FALSE	ru-ski-43	Other
0.880429	0.0256046	FALSE	rucaparib	Genome integrity
0.479432	0.119962	FALSE	ruxolitinib	Other, kinases
0.903387	0.0212885	FALSE	sabutoclax, bi-97c1	Apoptosis regulation
0.162005	0.238095	FALSE	savolitinib	RTK signaling
0.856304	0.0308203	FALSE	sb 505124	RTK signaling
0.533099	-0.11437	FALSE	sb-216763	WNT signaling
0.417616	-0.141457	FALSE	sb-590885	ERK MAPK signaling
0.506946	0.112613	FALSE	sb52334	Other, kinases
0.554814	-0.100284	FALSE	sch772984, cs-1421	ERK MAPK signaling
0.818195	0.0391181	FALSE	selumetinib	ERK MAPK signaling
0.178284	0.226174	FALSE	serdemetan	p53 pathway
0.0305958	0.360875	TRUE	sgc0946	Chromatin histone methylation
0.22723	-0.203414	FALSE	shikonin	Other
0.275954	0.189356	FALSE	sinularin	Unclassified
0.478558	0.120199	FALSE	sirolimus	PI3K/MTOR signaling
0.0988795	-0.275486	FALSE	sl 0101-1	Other, kinases
0.207384	0.212186	FALSE	sn-38	DNA replication
0.313809	-0.170223	FALSE	snx-2112	Protein stability and degradation
0.277609	0.183262	FALSE	sorafenib	RTK signaling
0.847562	0.0327169	FALSE	sphingosine kinase 1 inhibitor ii, pf-543	Other, kinases
0.182524	0.22404	FALSE	stf-62247	Other
0.388424	0.146041	FALSE	su-11274	RTK signaling
0.0947184	0.278805	FALSE	t0901317	Other
0.774076	0.0488383	FALSE	tak-715	JNK and p38 signaling
0.176422	0.227122	FALSE	talazoparib	Genome integrity
0.61352	0.0858227	FALSE	tamoxifen	Hormone-related
0.482938	0.119014	FALSE	tanespimycin	Protein stability and degradation
0.74962	0.0542911	FALSE	taselisib	PI3K/MTOR signaling
0.424053	0.137452	FALSE	telomerase inhibitor ix, mst-312, mst 312, mst312	Genome integrity
0.0487814	0.326221	TRUE	temozolomide	DNA replication
1	0	FALSE	temsirolimus	PI3K/MTOR signaling
0.250028	0.19972	FALSE	teniposide	DNA replication
0.862872	-0.0293978	FALSE	tenovin-6	Chromatin histone acetylation
0.502455	-0.113798	FALSE	tg-101348	Other, kinases
0.960786	0.00849421	FALSE	thapsigargin	Other
0.868352	-0.0282124	FALSE	thz-2-102-1	Cell cycle
0.532461	0.105974	FALSE	thz-2-49	Cell cycle
0.668581	0.0727833	FALSE	tipifarnib	Other
0.583357	0.0931721	FALSE	tivozanib	RTK signaling
0.503352	0.113561	FALSE	tl-1-85	Other, kinases
0.223927	0.204836	FALSE	tl-2-105	Other
0.352782	0.161905	FALSE	topotecan	DNA replication
0.287425	-0.182239	FALSE	torin-2	PI3K/MTOR signaling
0.924551	0.0161214	FALSE	tpca-1	Other, kinases
0.183475	-0.223566	FALSE	trametinib	ERK MAPK signaling
0.0577703	-0.319176	FALSE	tretinoin	Other
0.932299	-0.0144618	FALSE	trichostatin-a	Chromatin histone acetylation
0.648341	0.0775249	FALSE	tubastatin a	Chromatin histone acetylation
0.42519	0.135135	FALSE	tw-37	Apoptosis regulation
0.0678724	-0.303461	FALSE	tws-119	WNT signaling
0.71817	0.0622909	FALSE	umi-77, umi 77	Apoptosis regulation
0.317241	0.169037	FALSE	unc0638	Chromatin histone methylation
0.140818	0.254062	FALSE	unc0642	Chromatin histone methylation
0.150182	0.244788	FALSE	unc1215	Chromatin other
0.115564	0.263158	FALSE	uprosertib	PI3K/MTOR signaling
0.921122	0.0173669	FALSE	ve-821	Genome integrity
0.042861	0.344258	TRUE	ve-822	Genome integrity
0.153049	0.239687	FALSE	veliparib	Genome integrity
0.712592	0.0635779	FALSE	venetoclax	Apoptosis regulation
0.0553586	0.317686	FALSE	venotoclax, abt-199, veneclexta, gdc-0199	Apoptosis regulation
0.197172	0.216927	FALSE	vinblastine	Mitosis
0.458736	0.129412	FALSE	vincristine	Mitosis
0.254852	0.192034	FALSE	vinorelbine	Mitosis
0.942269	0.0123281	FALSE	vismodegib	Other
0.370759	0.151494	FALSE	vnlg/124	Chromatin histone acetylation
0.766609	-0.0504979	FALSE	vorinostat	Chromatin histone acetylation
0.372276	0.151019	FALSE	voxtalisib	PI3K/MTOR signaling
0.891432	-0.0232338	FALSE	vx-11e	ERK MAPK signaling
0.996667	0.000711238	FALSE	vx-702	JNK and p38 signaling
0.970287	-0.00643501	FALSE	wehi-539, wehi539	Apoptosis regulation
0.0830376	-0.288762	FALSE	whi-p97, kin001-055	Other, kinases
0.691531	0.0684685	FALSE	wiki4	WNT signaling
0.136194	0.249644	FALSE	wnt-c59	WNT signaling
0.148495	-0.242295	FALSE	wye-125132	PI3K/MTOR signaling
0.747504	0.0547653	FALSE	wz3105	Other
0.406523	-0.144818	FALSE	wz4003	Other, kinases
0.52145	0.108819	FALSE	xav-939	WNT signaling
0.607631	0.0872451	FALSE	xmd13-2	Apoptosis regulation
0.265149	0.188004	FALSE	xmd14-99	Other, kinases
0.550121	0.10147	FALSE	xmd15-27	Other, kinases
0.616474	0.0851114	FALSE	y-39983	Cytoskeleton
0.0649882	0.306543	FALSE	yk-4-279	Other
0.484696	-0.11854	FALSE	ym-155	Apoptosis regulation
0.432603	0.133001	FALSE	ym-201636	PI3K/MTOR signaling
0.263923	0.188478	FALSE	zibotentan	Other
0.257853	0.190849	FALSE	zm-447439	Mitosis
0.1608	0.242297	FALSE	zoledronate, zoledronic acid, zometa, reclast	Unclassified
0.961125	-0.00829777	FALSE	zstk-474	PI3K/MTOR signaling

## Sheet: Fig.4C
cruk_id	ORACLE_class	os_time	cens_os	adjuvant
CRUK0128	High	5	0	yes
CRUK0003	Low	5	0	yes
CRUK0016	Low	4.88493	0	yes
CRUK0157	High	5	0	yes
CRUK0010	Low	5	0	yes
CRUK0009	High	3.0137	0	yes
CRUK0178	Low	0.180822	0	yes
CRUK0270	High	4.99178	0	yes
CRUK0296	Low	4.74521	0	yes
CRUK0253	Low	4.96164	0	yes
CRUK0285	High	4.07397	0	yes
CRUK0242	Discordant	1.28219	1	yes
CRUK0022	Low	2.53699	1	yes
CRUK0284	Discordant	4.02466	1	yes
CRUK0274	Low	5	0	yes
CRUK0212	Low	5	0	yes
CRUK0299	Low	5	0	yes
CRUK0352	High	2.64932	0	yes
CRUK0316	Low	3.08767	0	yes
CRUK0379	Low	1.26027	1	yes
CRUK0368	Discordant	4.55068	0	yes
CRUK0319	Low	5	0	yes
CRUK0337	High	5	0	yes
CRUK0385	Discordant	1.69315	1	yes
CRUK0497	High	1.06849	1	yes
CRUK0410	Discordant	2.61644	1	yes
CRUK0412	High	1.74521	1	yes
CRUK0401	High	5	0	yes
CRUK0496	Low	0.235616	1	yes
CRUK0431	High	1.42192	1	yes
CRUK0416	Discordant	0.271233	1	yes
CRUK0418	Low	1.50137	1	yes
CRUK0541	High	0.769863	1	yes
CRUK0519	Low	3.6411	0	yes
CRUK0530	Low	1.65753	1	yes
CRUK0521	Low	4.89589	0	yes
CRUK0512	Low	4.61644	1	yes
CRUK0543	Low	1.72055	1	yes
CRUK0520	Low	3.27397	0	yes
CRUK0567	Low	1.56438	0	yes
CRUK0610	Low	1.56438	1	yes
CRUK0625	Low	3.51233	0	yes
CRUK0650	Low	3.21644	0	yes
CRUK0607	Low	1.77534	1	yes
CRUK0709	Low	3.03836	0	yes
CRUK0742	Discordant	0.449315	1	yes
CRUK0721	Low	4.22192	0	yes
CRUK0730	High	1.31781	1	yes
CRUK0787	Low	3.94795	0	yes
CRUK0766	High	2.99178	0	yes
CRUK0755	High	4.31781	0	yes
CRUK0771	Discordant	1.21918	0	yes
CRUK0704	Low	0.224658	1	yes
CRUK0745	High	3.95068	0	yes
CRUK0817	Discordant	1.2411	1	yes
CRUK0810	Low	1.35068	1	yes
CRUK0034	High	5	0	no
CRUK0045	Low	2.70137	1	no
CRUK0028	Low	5	0	no
CRUK0117	Low	5	0	no
CRUK0051	Low	3.66301	1	no
CRUK0026	Low	5	0	no
CRUK0053	Low	5	0	no
CRUK0032	Low	4.79178	0	no
CRUK0124	Low	4.23014	0	no
CRUK0008	Low	5	0	no
CRUK0199	Low	5	0	no
CRUK0182	Low	4.92329	0	no
CRUK0044	Discordant	1.26301	1	no
CRUK0142	Low	0.39726	1	no
CRUK0115	High	0.0136986	1	no
CRUK0012	Low	4.93151	0	no
CRUK0001	Low	3.06849	1	no
CRUK0049	Low	5	0	no
CRUK0006	Low	4.96164	0	no
CRUK0259	Low	5	0	no
CRUK0048	Low	3.61096	1	no
CRUK0019	Low	5	0	no
CRUK0272	Low	0.427397	1	no
CRUK0011	Low	5	0	no
CRUK0014	Low	5	0	no
CRUK0279	Low	4.79726	0	no
CRUK0223	High	0.0273973	1	no
CRUK0287	Low	3.52329	0	no
CRUK0276	Low	4.95342	0	no
CRUK0206	Low	2.42192	1	no
CRUK0297	Low	5	0	no
CRUK0233	Low	5	0	no
CRUK0280	Low	4.40822	0	no
CRUK0247	Low	5	0	no
CRUK0361	Discordant	0.720548	1	no
CRUK0380	Discordant	5	0	no
CRUK0371	Discordant	3.91507	1	no
CRUK0344	Discordant	3.66849	1	no
CRUK0313	Low	4.54247	0	no
CRUK0369	Discordant	5	0	no
CRUK0375	Low	0.0630137	1	no
CRUK0388	Low	1.21644	1	no
CRUK0370	Low	4.95068	0	no
CRUK0386	Low	3.35342	1	no
CRUK0322	Low	1.09315	0	no
CRUK0301	Low	0.879452	1	no
CRUK0333	Low	4.83014	0	no
CRUK0377	High	0.589041	1	no
CRUK0394	Discordant	1.56712	0	no
CRUK0350	High	1.39178	0	no
CRUK0359	Discordant	4.07671	0	no
CRUK0343	Low	1.84384	1	no
CRUK0460	Low	3.54521	0	no
CRUK0492	Low	5	0	no
CRUK0487	High	0.030137	1	no
CRUK0408	Low	5	0	no
CRUK0447	Low	3.03014	0	no
CRUK0404	Low	5	0	no
CRUK0450	Low	4.03562	0	no
CRUK0462	Low	4.54247	1	no
CRUK0406	High	0.69863	1	no
CRUK0453	High	2.49589	1	no
CRUK0542	High	5	0	no
CRUK0573	High	4.76986	0	no
CRUK0525	Low	3.24384	0	no
CRUK0592	Low	4.00274	0	no
CRUK0578	Low	4.98904	0	no
CRUK0533	Low	4.58904	0	no
CRUK0581	Low	4.54521	0	no
CRUK0537	Low	3.98082	0	no
CRUK0555	Low	0.767123	1	no
CRUK0559	High	1.33425	1	no
CRUK0570	Low	2.05205	1	no
CRUK0513	Low	2.95342	0	no
CRUK0504	High	4.65753	0	no
CRUK0569	Low	3.73151	0	no
CRUK0548	Discordant	1.60274	0	no
CRUK0511	Low	3.00274	1	no
CRUK0552	High	1.8137	1	no
CRUK0684	Low	2.93699	0	no
CRUK0620	Discordant	0.493151	1	no
CRUK0667	High	4.63288	0	no
CRUK0666	High	1.30411	1	no
CRUK0696	Discordant	4.66301	0	no
CRUK0693	Discordant	1.07397	1	no
CRUK0628	Low	2.52603	1	no
CRUK0678	Low	4.01644	0	no
CRUK0680	Low	4.63288	0	no
CRUK0634	Low	3.89315	0	no
CRUK0775	Discordant	2.99726	0	no
CRUK0799	Low	2.78356	1	no
CRUK0748	High	0.153425	1	no
CRUK0707	High	0.241096	1	no
CRUK0761	Low	4.48493	0	no
CRUK0736	Low	2.15616	1	no
CRUK0756	Low	3.09315	0	no
CRUK0794	Discordant	4.21096	0	no
CRUK0738	Low	3.10137	0	no
CRUK0733	High	0.0219178	1	no
CRUK0722	High	3.08493	0	no
CRUK0764	Low	4.21644	0	no
CRUK0893	Low	2.74247	0	no
