# Supplementary material for: Prospective validation of ORACLE, a clonal expression biomarker associated with survival of patients with lung adenocarcinoma
Source: Nat Cancer. 2025 Jan 9;6(1):86–101. doi: 10.1038/s43018-024-00883-1 (PMC11779643; doi:10.1038/s43018-024-00883-1)
Supplement: Supplementary file 8 — Statistical source data for Fig. 5. [file 43018_2024_883_MOESM8_ESM.xlsx]

## Sheet: Fig.5A
correlate	pvalue	coef	significance	model
Age	0.761411	-0.0286399		clinical
Female	0.186663	-0.123872		clinical
Ex-Smoker	0.767835	0.0332822		clinical
Smoker	0.666064	-0.0590792		clinical
Stage II	0.929638	0.00882198		clinical
Stage III	0.00244049	0.341347	***	clinical
#biopsy	0.911667	0.0111315		clinical
Volume	0.431774	-0.0851252		clinical
Ki67	0.000966417	0.332684	***	clinical
SCNA-ITH	0.0228196	0.185791	*	genetic
FLOH	0.0118052	0.208128	*	genetic
Clonal WGD	0.852899	0.0153797		genetic
Subclonal WGD	0.903048	-0.00972982		genetic
Clonal drivers	0.00972145	0.236572	**	genetic
Subclonal drivers	0.427649	-0.0586059		genetic
Recent subclonal expansion	0.20318	0.100419		genetic

## Sheet: Fig.5B
HR	lower_ci	upper_ci	Predictors	pvalue
1.04818	1.00995	1.08786	Age	0.01
1	1	1	Male	NA
1.01077	0.522502	1.95533	Female	1
1	1	1	Stage I	NA
2.47835	1.06792	5.75158	Stage II	0.03
1.91956	0.725269	5.08047	Stage III	0.2
1.004	0.994364	1.01372	pack_years	0.4
1	1	1	No adjuvant	NA
0.982174	0.448386	2.15142	Adjuvant treatment	1
0.435503	0.0789166	2.40333	SCNA_ITH	0.3
0.88999	0.379446	2.08747	Subclonal_wGD	0.8
1.26737	0.379734	4.22988	Recent_expansion_score	0.7
2.26705	1.10904	4.63417	ctDNA	0.02
2.19586	1.11696	4.3169	STAS	0.02
2.06009	1.20775	3.51397	ORACLE	0.008

## Sheet: Fig.5C
variable	Explained_var	OS_time	event
ORACLE	16.7356	1	1(11)
ctDNA	8.77756	1	1(11)
STAS	2.16681	1	1(11)
S_WGD	1.89619	1	1(11)
RSE	0.761455	1	1(11)
SCNA_ITH	0.543711	1	1(11)
ctDNA	17.3638	2	2(28)
ORACLE	9.73301	2	2(28)
STAS	1.95387	2	2(28)
RSE	1.17073	2	2(28)
SCNA_ITH	0.845505	2	2(28)
S_WGD	0.146459	2	2(28)
ctDNA	21.1347	3	3(38)
ORACLE	6.75325	3	3(38)
STAS	4.47412	3	3(38)
RSE	1.02116	3	3(38)
S_WGD	0.172482	3	3(38)
SCNA_ITH	0.0133167	3	3(38)
ctDNA	8.96855	4	4(48)
ORACLE	7.75028	4	4(48)
STAS	2.8355	4	4(48)
RSE	1.44828	4	4(48)
S_WGD	0.928482	4	4(48)
SCNA_ITH	0.155518	4	4(48)
ctDNA	6.80151	5	5(50)
ORACLE	6.08202	5	5(50)
STAS	5.3644	5	5(50)
RSE	3.27071	5	5(50)
S_WGD	1.05128	5	5(50)
SCNA_ITH	0.0373076	5	5(50)
