# Supplementary material for: Prospective validation of ORACLE, a clonal expression biomarker associated with survival of patients with lung adenocarcinoma
Source: Nat Cancer. 2025 Jan 9;6(1):86–101. doi: 10.1038/s43018-024-00883-1 (PMC11779643; doi:10.1038/s43018-024-00883-1)
Supplement: Supplementary file 9 — Statistical source data for Extended Data Fig. 1. [file 43018_2024_883_MOESM9_ESM.xlsx]

## Sheet: ED_Fig.1B
ORACLE risk-score (uncorrected)	ORACLE risk-score (training)
9.3989	9.67181
9.3029	9.51309
9.03187	9.27201
9.73883	9.97889
9.20115	9.39513
10.5085	10.7901
9.98371	10.2653
9.89146	10.1141
9.48693	9.62058
9.24864	9.43919
9.27269	9.412
9.6218	9.83413
9.45373	9.73342
9.48666	9.80384
10.1842	10.4344
10.2702	10.5605
9.69974	9.96139
9.65355	9.91914
9.75205	9.97172
9.74286	9.97231
10.1559	10.4354
10.1011	10.3566
9.80042	10.0257
11.2067	11.5616
10.9651	11.2755
9.37984	9.56778
9.28526	9.48888
9.37375	9.60751
9.13045	9.34722
9.03943	9.28438
9.24473	9.49816
9.34074	9.62084
9.39784	9.61557
9.45391	9.68503
9.66543	9.89799
10.525	10.8171
11.1725	11.5179
10.9594	11.2586
11.2187	11.5599
10.4654	10.731
10.8748	11.1812
8.5913	8.85239
10.7694	11.0387
10.3775	10.6147
9.12277	9.3009
9.08328	9.25075
8.94257	9.06415
8.99278	9.13014
9.8376	10.1796
9.53566	9.86104
9.32443	9.62964
9.69936	10.004
9.67205	10.0012
10.4144	10.7541
10.0566	10.3566
10.0136	10.3222
10.0926	10.3948
8.47616	8.75377
8.72214	8.95813
8.53819	8.80348
8.53546	8.79546
10.4854	10.8152
10.3939	10.665
10.2765	10.5591
10.426	10.7197
10.3022	10.6163
10.2401	10.5828
10.0018	10.3202
10.5613	10.9129
9.76451	9.98283
9.83217	10.0691
8.87039	9.13992
8.78361	9.07829
9.75241	9.99599
9.70817	9.94486
9.00612	9.32717
8.90929	9.22981
9.6097	9.91883
9.12881	9.42953
9.00124	9.3056
9.45148	9.72414
9.25619	9.51643
9.44896	9.71344
9.33797	9.66678
9.30007	9.61756
