# Supplementary material for: Prospective validation of ORACLE, a clonal expression biomarker associated with survival of patients with lung adenocarcinoma
Source: Nat Cancer. 2025 Jan 9;6(1):86–101. doi: 10.1038/s43018-024-00883-1 (PMC11779643; doi:10.1038/s43018-024-00883-1)
Supplement: Supplementary file 10 — Statistical source data for Extended Data Fig. 2. [file 43018_2024_883_MOESM10_ESM.xlsx]

## Sheet: ED_Fig.2A
cruk_id	sample_name_cruk	Li_RS	Wang_RS	Zhao_RS	Song_RS	Jin_RS	LiFeng_RS	Li_class	Wang_class	Zhao_class	Song_class	Jin_class	LiFeng_class
CRUK0034	CRUK0034_SU_T1-R2	-0.307231	0.788965	36.6387	2.62214	-6.84892	-0.719727	Discordant	Discordant	Discordant	Discordant	Discordant	Discordant
CRUK0034	CRUK0034_SU_T1-R3	-0.0745635	0.991872	44.5183	3.7756	-5.91446	0.335609	Discordant	Discordant	Discordant	Discordant	Discordant	Discordant
CRUK0045	CRUK0045_SU_T1-R1	-0.100782	0.615687	40.4101	2.99081	-6.2173	-1.34529	Discordant	Low	High	Low	High	Low
CRUK0045	CRUK0045_SU_T1-R2	-0.0198997	0.795936	44.5961	2.30877	-6.30197	-0.486752	Discordant	Low	High	Low	High	Low
CRUK0028	CRUK0028_SU_T1-R1	-0.355145	0.683551	39.1509	2.95241	-7.05941	-0.978696	Low	Low	Discordant	Discordant	Low	Low
CRUK0028	CRUK0028_SU_T1-R2	-0.257194	0.22769	29.2906	3.54571	-7.02621	-0.748507	Low	Low	Discordant	Discordant	Low	Low
CRUK0117	CRUK0117_SU_T1-R1	0.00343927	0.623112	37.9149	2.64446	-6.37016	-1.73341	High	Discordant	Discordant	Low	Discordant	Low
CRUK0117	CRUK0117_SU_T1-R2	0.0741944	0.928861	46.8413	2.23815	-6.94025	-1.35024	High	Discordant	Discordant	Low	Discordant	Low
CRUK0051	CRUK0051_SU_T1-R2	-0.302623	0.203727	23.001	3.17834	-5.97633	-1.60854	Discordant	Low	Discordant	Discordant	High	Low
CRUK0051	CRUK0051_SU_T1-R3	-0.228416	0.198114	23.09	3.74851	-5.75844	-1.84527	Discordant	Low	Discordant	Discordant	High	Low
CRUK0051	CRUK0051_SU_T1-R4	-0.0816316	0.758384	39.66	3.07204	-6.06759	-0.935516	Discordant	Low	Discordant	Discordant	High	Low
CRUK0003	CRUK0003_SU_T1-R1	-0.398785	0.244713	23.8188	2.0035	-6.80722	-0.105769	Low	Low	Discordant	Low	Discordant	Discordant
CRUK0003	CRUK0003_SU_T1-R2	-0.363281	0.593932	21.0129	2.58307	-6.4498	-0.0146977	Low	Low	Discordant	Low	Discordant	Discordant
CRUK0003	CRUK0003_SU_T1-R3	-0.256443	0.77029	47.8633	2.85217	-6.83894	-0.398266	Low	Low	Discordant	Low	Discordant	Discordant
CRUK0003	CRUK0003_SU_T1-R4	-0.240795	0.77113	38.6016	2.26252	-6.39486	-0.197054	Low	Low	Discordant	Low	Discordant	Discordant
CRUK0003	CRUK0003_SU_T1-R6	-0.218719	0.582471	36.0557	2.33776	-6.94026	-0.848344	Low	Low	Discordant	Low	Discordant	Discordant
CRUK0026	CRUK0026_SU_T1-R1	-0.390919	0.688209	38.7366	2.00825	-7.3335	-1.04202	Low	Low	Discordant	Low	Low	Low
CRUK0026	CRUK0026_SU_T1-R2	-0.123536	0.75768	37.6309	2.53146	-7.41745	-0.322379	Low	Low	Discordant	Low	Low	Low
CRUK0016	CRUK0016_SU_T1-R1	0.137248	1.40354	47.2221	3.23105	-6.829	-0.909446	High	High	High	Low	Low	Low
CRUK0016	CRUK0016_SU_T1-R2	0.187043	1.14805	48.189	3.0344	-7.03571	-0.766183	High	High	High	Low	Low	Low
CRUK0053	CRUK0053_SU_T1-R1	-0.0492612	1.41608	30.4065	2.89599	-6.19157	-0.973686	Discordant	High	Low	Discordant	High	Low
CRUK0053	CRUK0053_SU_T1-R2	-0.146646	1.43032	29.6291	3.48918	-6.30866	-1.02326	Discordant	High	Low	Discordant	High	Low
CRUK0032	CRUK0032_SU_T1-R2	0.104974	1.28184	50.5308	3.55477	-5.81217	0.387834	High	High	High	Discordant	High	High
CRUK0032	CRUK0032_SU_T1-R3	0.143203	1.06304	41.327	3.14325	-5.66679	-0.0601021	High	High	High	Discordant	High	High
CRUK0032	CRUK0032_SU_T1-R4	-0.0230372	1.29902	51.0894	3.61758	-6.0727	-0.171168	High	High	High	Discordant	High	High
CRUK0124	CRUK0124_SU_T1-R1	-0.350481	0.226833	30.6821	2.52089	-6.72906	-0.903471	Low	Low	Discordant	Low	Low	Low
CRUK0124	CRUK0124_SU_T1-R2	-0.424688	0.56942	38.7757	2.49461	-6.80598	-0.708841	Low	Low	Discordant	Low	Low	Low
CRUK0008	CRUK0008_SU_T1-R1	-0.332222	0.858429	38.3943	2.28056	-7.01032	-0.231022	Low	High	Discordant	Low	Low	High
CRUK0008	CRUK0008_SU_T1-R2	-0.332222	0.935648	41.9306	2.27741	-6.96252	-0.114752	Low	High	Discordant	Low	Low	High
CRUK0182	CRUK0182_SU_T1-R1	-0.00339021	0.934685	37.6857	2.97782	-7.09807	-0.86496	High	High	Low	Low	Low	Low
CRUK0182	CRUK0182_SU_T1-R2	-0.00339021	0.930404	21.9226	3.08221	-7.14904	-0.384765	High	High	Low	Low	Low	Low
CRUK0044	CRUK0044_SU_T1-R1	0.0210546	0.897822	52.5752	3.55373	-6.60878	0.194039	Discordant	Discordant	Discordant	Discordant	Low	Discordant
CRUK0044	CRUK0044_SU_T1-R2	-0.393848	0.748768	38.2839	2.40509	-7.43962	-1.51187	Discordant	Discordant	Discordant	Discordant	Low	Discordant
CRUK0157	CRUK0157_SU_T1-R1	0.103603	0.54463	40.4137	3.61097	-5.81295	0.266858	High	Low	Discordant	High	High	High
CRUK0157	CRUK0157_SU_T1-R5	-0.0781162	0.7747	34.1949	3.81444	-5.39169	1.08984	High	Low	Discordant	High	High	High
CRUK0157	CRUK0157_SU_T1-R6	-0.0669049	0.717725	30.033	3.684	-5.4903	0.871778	High	Low	Discordant	High	High	High
CRUK0142	CRUK0142_SU_T1-R1	-0.0617454	1.08694	42.0416	2.50134	-7.24948	-1.3513	High	High	High	Low	Low	Low
CRUK0142	CRUK0142_SU_T1-R2	0.102478	1.45864	47.8677	2.87453	-6.83647	-1.42984	High	High	High	Low	Low	Low
CRUK0115	CRUK0115_SU_T1-R2	0.140365	0.538784	43.3791	2.90744	-6.91662	-0.14735	High	Low	Discordant	Low	Low	Discordant
CRUK0115	CRUK0115_SU_T1-R4	-0.08053	0.232748	24.2211	2.99836	-6.72006	-0.36307	High	Low	Discordant	Low	Low	Discordant
CRUK0001	CRUK0001_SU_T1-R1	-0.393848	0.623939	27.7652	2.51857	-7.1812	-0.973309	Low	Low	Discordant	Low	Low	Discordant
CRUK0001	CRUK0001_SU_T1-R3	-0.12136	0.624814	39.8389	2.88974	-7.3898	-0.241028	Low	Low	Discordant	Low	Low	Discordant
CRUK0009	CRUK0009_SU_T1-R1	0.216027	0.553258	47.3824	4.94438	-5.5502	0.949717	High	Low	Discordant	High	High	High
CRUK0009	CRUK0009_SU_T1-R4	-0.0819017	0.786656	34.6947	4.36965	-5.8486	0.772634	High	Low	Discordant	High	High	High
CRUK0178	CRUK0178_SU_T1-R1	-0.180167	1.71237	44.4791	3.53049	-6.11439	0.199134	Discordant	High	Discordant	High	High	High
CRUK0178	CRUK0178_SU_T1-R2	0.150913	1.72138	37.0743	3.40075	-6.04028	0.304597	Discordant	High	Discordant	High	High	High
CRUK0178	CRUK0178_SU_T1-R3	0.0985935	1.73396	36.632	3.46495	-5.94723	0.147428	Discordant	High	Discordant	High	High	High
CRUK0178	CRUK0178_SU_T1-R4	0.0927581	1.7892	31.2695	3.87249	-5.77731	0.0177087	Discordant	High	Discordant	High	High	High
CRUK0006	CRUK0006_SU_T1-R1	0.159716	1.43594	57.2977	4.08904	-6.69569	-0.344727	High	High	High	High	Low	Low
CRUK0006	CRUK0006_SU_T1-R2	0.223344	1.49985	56.245	3.92543	-6.80239	-0.324058	High	High	High	High	Low	Low
CRUK0259	CRUK0259_SU_T1-R1	-0.515611	0.941618	39.8719	2.04654	-7.29573	-0.544833	Low	Discordant	Discordant	Low	Low	Low
CRUK0259	CRUK0259_SU_T1-R2	-0.487591	0.624448	28.6639	2.29642	-7.39118	-0.531975	Low	Discordant	Discordant	Low	Low	Low
CRUK0270	CRUK0270_SU_T1-R2	0.189441	1.73575	38.7477	4.43641	-5.33254	-0.208475	High	High	High	High	High	Discordant
CRUK0270	CRUK0270_SU_T1-R3	0.0146853	1.71582	43.4462	4.05297	-5.91227	-0.474418	High	High	High	High	High	Discordant
CRUK0270	CRUK0270_SU_T1-R4	0.0146853	1.71661	46.1509	3.57623	-5.69266	-0.542318	High	High	High	High	High	Discordant
CRUK0270	CRUK0270_SU_T1-R5	0.229604	1.81275	38.7371	4.4357	-5.33801	-0.535052	High	High	High	High	High	Discordant
CRUK0270	CRUK0270_SU_T1-R6	0.175922	1.71323	46.1242	4.12461	-5.60538	-0.33452	High	High	High	High	High	Discordant
CRUK0048	CRUK0048_SU_T1-R2	-0.393848	0.88023	27.8424	2.88104	-6.83603	-0.73714	Low	High	Low	Low	Low	Low
CRUK0048	CRUK0048_SU_T1-R3	-0.363281	0.85697	34.5567	3.1961	-6.69468	-0.793175	Low	High	Low	Low	Low	Low
CRUK0296	CRUK0296_SU_T1-R1	-0.389184	0.657851	36.1393	2.97289	-7.02607	-0.106503	Low	Low	Low	Low	Low	High
CRUK0296	CRUK0296_SU_T1-R2	-0.389184	0.591533	30.632	2.76777	-6.93507	0.0363288	Low	Low	Low	Low	Low	High
CRUK0253	CRUK0253_SU_T1-R1	-0.389184	0.656472	23.5447	2.83589	-6.55003	-1.80614	Low	Low	Low	Low	Discordant	Low
CRUK0253	CRUK0253_SU_T1-R2	-0.389184	0.580048	14.659	2.26411	-6.54994	-2.94575	Low	Low	Low	Low	Discordant	Low
CRUK0253	CRUK0253_SU_T1-R3	-0.327285	0.238318	25.0382	2.91569	-6.2962	-1.71738	Low	Low	Low	Low	Discordant	Low
CRUK0272	CRUK0272_SU_T1-R1	0.182319	0.836815	30.617	3.24533	-6.77219	-0.530556	Discordant	Discordant	Discordant	Low	Low	Low
CRUK0272	CRUK0272_SU_T1-R2	0.156617	0.813263	37.3832	2.83336	-7.16359	-0.795685	Discordant	Discordant	Discordant	Low	Low	Low
CRUK0272	CRUK0272_SU_T1-R3	-0.00725785	0.771177	40.538	3.20821	-6.75129	-0.599456	Discordant	Discordant	Discordant	Low	Low	Low
CRUK0272	CRUK0272_SU_T1-R5	-0.306751	0.75471	42.5362	2.60542	-7.3511	-0.919013	Discordant	Discordant	Discordant	Low	Low	Low
CRUK0011	CRUK0011_SU_T1-R1	-0.507845	0.53371	21.6781	2.13419	-7.32743	-0.490911	Low	Low	Low	Low	Low	Discordant
CRUK0011	CRUK0011_SU_T1-R2	-0.356553	0.721136	23.5918	2.05659	-7.14838	-0.724306	Low	Low	Low	Low	Low	Discordant
CRUK0011	CRUK0011_SU_T1-R3	-0.324053	0.217226	18.4342	1.95826	-7.27824	0.00402665	Low	Low	Low	Low	Low	Discordant
CRUK0287	CRUK0287_SU_T1-R1	0.0613866	1.47234	38.9842	2.69133	-6.64475	0.082756	High	High	High	Low	Discordant	High
CRUK0287	CRUK0287_SU_T1-R2	0.0206026	1.36643	45.163	3.07206	-6.19431	0.437541	High	High	High	Low	Discordant	High
CRUK0276	CRUK0276_SU_T1-R1	-0.273982	1.29833	62.6709	3.42433	-6.64822	-0.375225	Discordant	High	High	High	Discordant	Discordant
CRUK0276	CRUK0276_SU_T1-R2	-0.176087	1.3656	68.0354	4.24174	-5.63669	0.0377262	Discordant	High	High	High	Discordant	Discordant
CRUK0276	CRUK0276_SU_T1-R3	0.0557943	1.51541	55.6491	4.06948	-6.86627	-0.277041	Discordant	High	High	High	Discordant	Discordant
CRUK0242	CRUK0242_SU_T1-R1	-0.162249	1.03003	45.9518	3.1521	-6.70281	-0.456268	Discordant	Discordant	High	Discordant	Discordant	Discordant
CRUK0242	CRUK0242_SU_T1-R2	-0.114262	0.230025	41.6363	2.31433	-7.18635	-1.0625	Discordant	Discordant	High	Discordant	Discordant	Discordant
CRUK0242	CRUK0242_SU_T1-R3	-0.0128711	1.16866	56.5355	3.65221	-6.42454	0.261942	Discordant	Discordant	High	Discordant	Discordant	Discordant
CRUK0022	CRUK0022_SU_T1-R1	-0.183637	0.712438	32.7996	2.67827	-6.58992	-0.920688	Low	Discordant	Discordant	Low	Low	Discordant
CRUK0022	CRUK0022_SU_T1-R2	-0.103683	0.902038	38.8103	3.13207	-6.71767	-0.2111	Low	Discordant	Discordant	Low	Low	Discordant
CRUK0206	CRUK0206_SU_T1-R2	-0.239285	0.869744	46.6285	3.40614	-5.65929	-0.340543	Low	Discordant	Discordant	Discordant	High	Discordant
CRUK0206	CRUK0206_SU_T1-R3	-0.211591	0.696976	31.887	3.64621	-5.88301	-0.0966651	Low	Discordant	Discordant	Discordant	High	Discordant
CRUK0206	CRUK0206_SU_T1-R4	-0.171902	0.540239	39.662	3.18775	-6.14377	-0.422336	Low	Discordant	Discordant	Discordant	High	Discordant
CRUK0206	CRUK0206_SU_T1-R5	-0.239285	0.261384	26.5786	3.4383	-5.445	-0.473124	Low	Discordant	Discordant	Discordant	High	Discordant
CRUK0284	CRUK0284_SU_T1-R1	0.16647	1.70945	41.5911	2.71863	-6.52515	-0.138029	High	High	Discordant	Discordant	Discordant	High
CRUK0284	CRUK0284_SU_T1-R2	0.179362	1.52584	41.2263	3.64286	-6.47976	0.745621	High	High	Discordant	Discordant	Discordant	High
CRUK0284	CRUK0284_SU_T1-R3	0.287428	1.31946	42.7561	4.34014	-6.35614	0.243621	High	High	Discordant	Discordant	Discordant	High
CRUK0284	CRUK0284_SU_T1-R4	0.189819	1.29333	41.9178	4.23768	-6.47058	-0.225389	High	High	Discordant	Discordant	Discordant	High
CRUK0284	CRUK0284_SU_T1-R5	0.22423	1.21642	38.5012	3.80744	-6.31199	-0.149572	High	High	Discordant	Discordant	Discordant	High
CRUK0233	CRUK0233_SU_T1-R1	-0.16441	0.794519	41.5671	3.46045	-6.41667	-0.346607	Low	Low	Discordant	Discordant	Discordant	Low
CRUK0233	CRUK0233_SU_T1-R2	-0.225876	0.227894	30.1642	3.03634	-6.78328	-1.05681	Low	Low	Discordant	Discordant	Discordant	Low
CRUK0280	CRUK0280_SU_T1-R1	-0.103209	0.51903	29.8454	2.35668	-5.60516	-0.918251	Low	Low	Low	Discordant	Discordant	Low
CRUK0280	CRUK0280_SU_T1-R2	-0.393374	0.243451	29.1225	2.18868	-6.84912	-0.332107	Low	Low	Low	Discordant	Discordant	Low
CRUK0280	CRUK0280_SU_T1-R3	-0.393374	0.553649	27.9957	3.39039	-7.47882	-0.704798	Low	Low	Low	Discordant	Discordant	Low
CRUK0280	CRUK0280_SU_T1-R5	-0.455255	0.525608	21.5092	2.55952	-7.27895	-0.458847	Low	Low	Low	Discordant	Discordant	Low
CRUK0247	CRUK0247_SU_T1-R1	-0.419751	0.89822	30.7891	1.76794	-7.43128	-1.68908	Low	Discordant	Low	Low	Low	Low
CRUK0247	CRUK0247_SU_T1-R2	-0.383773	0.580773	22.5034	1.99288	-7.50834	-1.72777	Low	Discordant	Low	Low	Low	Low
CRUK0274	CRUK0274_SU_T1-R1	-0.270282	1.03912	24.7444	3.86154	-6.78967	-1.12808	Discordant	Discordant	Low	Discordant	Discordant	Low
CRUK0274	CRUK0274_SU_T1-R2	-0.182178	0.64358	16.0799	3.78051	-6.43349	-1.50814	Discordant	Discordant	Low	Discordant	Discordant	Low
CRUK0274	CRUK0274_SU_T1-R3	-0.0489125	0.605425	6.77503	3.52069	-5.62834	-0.994425	Discordant	Discordant	Low	Discordant	Discordant	Low
CRUK0274	CRUK0274_SU_T1-R4	-0.192816	0.570994	15.7612	2.87553	-6.81907	-1.45583	Discordant	Discordant	Low	Discordant	Discordant	Low
CRUK0299	CRUK0299_SU_T1-R1	-0.00725785	0.842713	47.5036	3.8602	-5.75216	1.14196	Discordant	Discordant	Discordant	Discordant	Discordant	Discordant
CRUK0299	CRUK0299_SU_T1-R2	-0.155988	0.701926	20.5837	2.03007	-6.51565	-0.400255	Discordant	Discordant	Discordant	Discordant	Discordant	Discordant
CRUK0361	CRUK0361_SU_T1-R1	0.263587	1.67727	57.0117	4.91903	-5.61932	1.19193	High	Discordant	High	Discordant	Discordant	High
CRUK0361	CRUK0361_SU_T1-R2	0.247902	1.60436	38.6482	4.01228	-5.53802	0.652705	High	Discordant	High	Discordant	Discordant	High
CRUK0361	CRUK0361_SU_T1-R3	0.105955	0.602983	41.4976	2.89621	-6.57946	0.214854	High	Discordant	High	Discordant	Discordant	High
CRUK0361	CRUK0361_SU_T1-R4	0.126538	1.5102	44.2809	4.75667	-4.6855	1.41604	High	Discordant	High	Discordant	Discordant	High
CRUK0380	CRUK0380_SU_T1-R1	-0.0978468	0.930544	44.8613	3.05408	-6.45028	0.189389	Discordant	Discordant	Discordant	Low	High	Discordant
CRUK0380	CRUK0380_SU_T1-R2	-0.213365	0.857604	33.3021	2.8645	-6.14611	-0.430362	Discordant	Discordant	Discordant	Low	High	Discordant
CRUK0380	CRUK0380_SU_T1-R5	-0.192855	0.823396	35.5501	3.09612	-6.11101	-0.105978	Discordant	Discordant	Discordant	Low	High	Discordant
CRUK0380	CRUK0380_SU_T1-R6	-0.150917	0.745106	39.869	2.925	-6.25817	-0.22015	Discordant	Discordant	Discordant	Low	High	Discordant
CRUK0380	CRUK0380_SU_T1-R8	0.00394846	0.707263	40.6197	3.19479	-6.11967	0.0171	Discordant	Discordant	Discordant	Low	High	Discordant
CRUK0352	CRUK0352_SU_T1-R1	0.136178	1.06814	50.4419	4.16717	-5.42558	1.10978	High	Discordant	High	High	High	High
CRUK0352	CRUK0352_SU_T1-R2	0.121911	0.231438	50.2202	4.00612	-5.89564	0.55508	High	Discordant	High	High	High	High
CRUK0371	CRUK0371_SU_T1-R1	0.116176	1.21135	74.2783	3.27437	-6.54798	1.53044	High	High	High	Low	Low	High
CRUK0371	CRUK0371_SU_T1-R2	-0.0332558	1.22295	60.3523	2.85159	-6.71546	1.22793	High	High	High	Low	Low	High
CRUK0344	CRUK0344_SU_T1-R2	-0.323674	0.635587	31.0573	3.51855	-7.10653	-0.270133	Low	Low	Discordant	Discordant	Low	Discordant
CRUK0344	CRUK0344_SU_T1-R3	-0.323674	0.549234	39.6545	3.19205	-7.15433	-0.453906	Low	Low	Discordant	Discordant	Low	Discordant
CRUK0369	CRUK0369_SU_T1-R1	-0.105386	0.250568	32.7776	3.61272	-6.12048	-0.657768	Discordant	Low	Discordant	Discordant	High	Discordant
CRUK0369	CRUK0369_SU_T1-R3	0.206069	0.443043	34.2056	4.54041	-4.32999	0.05045	Discordant	Low	Discordant	Discordant	High	Discordant
CRUK0369	CRUK0369_SU_T1-R4	0.3021	0.497954	35.4759	4.66537	-3.9337	0.956497	Discordant	Low	Discordant	Discordant	High	Discordant
CRUK0369	CRUK0369_SU_T1-R6	0.219853	0.499966	37.9498	4.93844	-4.42535	0.427146	Discordant	Low	Discordant	Discordant	High	Discordant
CRUK0369	CRUK0369_SU_T1-R8	-0.133105	0.739891	52.4043	3.31065	-5.98562	-1.08331	Discordant	Low	Discordant	Discordant	High	Discordant
CRUK0375	CRUK0375_SU_T1-R1	0.0524281	0.76981	50.1896	3.43776	-6.10105	-1.36462	High	Discordant	High	High	High	Low
CRUK0375	CRUK0375_SU_T1-R3	0.108483	1.29909	40.5288	3.42249	-5.32107	-0.388652	High	Discordant	High	High	High	Low
CRUK0388	CRUK0388_SU_T1-R1	-0.352853	0.750308	40.6944	3.02814	-6.97582	-0.39197	Low	Low	Discordant	Discordant	Low	Discordant
CRUK0388	CRUK0388_SU_T1-R3	-0.407686	0.202193	27.8702	2.10388	-6.89073	-0.776619	Low	Low	Discordant	Discordant	Low	Discordant
CRUK0388	CRUK0388_SU_T1-R4	-0.117507	0.676394	45.376	3.57917	-6.82671	0.133132	Low	Low	Discordant	Discordant	Low	Discordant
CRUK0370	CRUK0370_SU_T1-R1	-0.273575	0.217578	21.6097	2.76388	-6.46853	-1.01977	Low	Low	Low	Low	Discordant	Low
CRUK0370	CRUK0370_SU_T1-R2	-0.339646	0.229898	21.0585	2.56594	-6.48683	-0.593785	Low	Low	Low	Low	Discordant	Low
CRUK0322	CRUK0322_SU_T1-R1	-0.0682053	0.565624	44.8057	2.66546	-7.18824	-1.30754	High	Low	Discordant	Discordant	Discordant	Low
CRUK0322	CRUK0322_SU_T1-R2	0.330519	0.601019	31.7331	4.22967	-6.25108	-0.839664	High	Low	Discordant	Discordant	Discordant	Low
CRUK0322	CRUK0322_SU_T1-R3	0.266892	0.624386	39.2907	3.83893	-6.75739	-0.592335	High	Low	Discordant	Discordant	Discordant	Low
CRUK0316	CRUK0316_SU_T1-R2	-0.303551	0.582258	28.6895	2.64232	-6.96934	-0.662115	Low	Low	Low	Low	Low	Low
CRUK0316	CRUK0316_SU_T1-R3	-0.232094	0.479784	19.7275	3.04249	-6.67785	-0.578407	Low	Low	Low	Low	Low	Low
CRUK0316	CRUK0316_SU_T1-R4	-0.180225	0.718938	33.2774	2.9551	-6.57877	-0.581426	Low	Low	Low	Low	Low	Low
CRUK0333	CRUK0333_SU_T1-R1	-0.353081	1.52665	53.605	2.67197	-6.26431	-1.04096	Discordant	High	High	Low	Discordant	Low
CRUK0333	CRUK0333_SU_T1-R2	-0.0995544	1.17433	47.8482	3.26497	-6.09666	-1.46156	Discordant	High	High	Low	Discordant	Low
CRUK0333	CRUK0333_SU_T1-R3	-0.0378113	0.868526	52.2697	2.89389	-6.61069	-0.987319	Discordant	High	High	Low	Discordant	Low
CRUK0379	CRUK0379_SU_T1-R1	0.165977	0.231038	20.8373	3.52736	-5.74389	0.271968	High	Discordant	Discordant	High	High	High
CRUK0379	CRUK0379_SU_T1-R6	0.169939	0.555889	33.0978	3.49277	-5.91622	0.771976	High	Discordant	Discordant	High	High	High
CRUK0379	CRUK0379_SU_T1-R8	0.206196	0.872569	44.257	3.71258	-5.77626	1.47678	High	Discordant	Discordant	High	High	High
CRUK0394	CRUK0394_SU_T1-R4	0.380158	1.6139	30.8591	4.15337	-4.61125	1.50201	High	High	Low	Discordant	High	High
CRUK0394	CRUK0394_SU_T1-R5	0.195253	1.19696	23.3595	3.34543	-5.71858	0.612696	High	High	Low	Discordant	High	High
CRUK0394	CRUK0394_SU_T1-R6	0.313595	1.11436	28.5795	3.17057	-5.58688	0.469184	High	High	Low	Discordant	High	High
CRUK0368	CRUK0368_SU_T1-R2	0.163081	1.63318	53.9967	4.03192	-6.77298	1.57757	Discordant	High	High	Discordant	Low	High
CRUK0368	CRUK0368_SU_T1-R3	-0.362171	1.66045	58.5393	3.06664	-6.96897	0.784428	Discordant	High	High	Discordant	Low	High
CRUK0350	CRUK0350_SU_T1-R1	-0.256443	1.0349	44.7713	2.70278	-6.24826	-1.01703	Low	High	Discordant	Low	High	Low
CRUK0350	CRUK0350_SU_T1-R2	-0.393063	1.24213	34.2426	2.90798	-6.35682	-0.684111	Low	High	Discordant	Low	High	Low
CRUK0359	CRUK0359_SU_T1-R1	0.161664	0.735737	46.5815	3.2469	-6.93486	0.0607684	High	Low	High	Discordant	Low	High
CRUK0359	CRUK0359_SU_T1-R2	0.0180823	0.680366	40.88	3.55609	-6.68372	0.0539103	High	Low	High	Discordant	Low	High
CRUK0343	CRUK0343_SU_T1-R1	0.172978	1.54633	64.6621	3.99777	-6.42691	0.730355	High	High	High	High	Discordant	High
CRUK0343	CRUK0343_SU_T1-R2	0.117643	1.48857	61.1036	4.48603	-6.51572	0.401558	High	High	High	High	Discordant	High
CRUK0343	CRUK0343_SU_T1-R3	0.1999	1.54998	65.3531	5.17487	-6.64699	0.424685	High	High	High	High	Discordant	High
CRUK0343	CRUK0343_SU_T1-R4	0.231501	1.58929	54.3901	4.66155	-6.27856	0.552423	High	High	High	High	Discordant	High
CRUK0385	CRUK0385_SU_T1-R1	0.132431	0.589257	51.5902	4.44602	-5.7461	0.543548	High	Low	High	High	High	High
CRUK0385	CRUK0385_SU_T1-R2	0.148115	0.610068	58.5091	4.20176	-5.62352	0.730863	High	Low	High	High	High	High
CRUK0385	CRUK0385_SU_T1-R3	0.102825	0.688638	40.5234	3.99693	-5.96204	0.00618326	High	Low	High	High	High	High
CRUK0385	CRUK0385_SU_T1-R5	0.178919	0.62779	39.0734	3.92466	-5.77769	-0.150561	High	Low	High	High	High	High
CRUK0385	CRUK0385_SU_T1-R6	0.289795	0.245895	50.8158	4.42386	-5.76286	0.325686	High	Low	High	High	High	High
CRUK0460	CRUK0460_SU_T1-R1	-0.177875	0.234118	26.6895	2.27195	-6.87813	-1.43626	Low	Low	Low	Low	Low	Low
CRUK0460	CRUK0460_SU_T1-R2	-0.151374	0.218864	24.6856	1.82351	-6.96475	-1.53897	Low	Low	Low	Low	Low	Low
CRUK0460	CRUK0460_SU_T1-R3	-0.134235	0.231694	25.5766	2.35048	-6.61339	-1.22295	Low	Low	Low	Low	Low	Low
CRUK0487	CRUK0487_SU_T1-R4	0.149645	1.6185	56.263	4.49636	-5.83396	0.69153	High	High	High	High	Discordant	High
CRUK0487	CRUK0487_SU_T1-R5	0.103394	1.67959	66.9978	4.04132	-6.09236	0.671032	High	High	High	High	Discordant	High
CRUK0487	CRUK0487_SU_T1-R6	0.0510741	1.6606	61.2131	3.99203	-6.48424	0.908103	High	High	High	High	Discordant	High
CRUK0487	CRUK0487_SU_T1-R7	0.155056	1.63411	51.1669	4.33277	-5.36092	0.372616	High	High	High	High	Discordant	High
CRUK0497	CRUK0497_SU_T1-R1	-0.151802	1.55721	41.0557	4.28396	-5.7364	-0.375561	Discordant	High	High	High	High	Discordant
CRUK0497	CRUK0497_SU_T1-R2	0.194101	1.56471	50.1253	4.71839	-5.48739	0.112463	Discordant	High	High	High	High	Discordant
CRUK0497	CRUK0497_SU_T1-R3	-0.115824	1.66499	43.7489	4.06346	-6.07742	0.561006	Discordant	High	High	High	High	Discordant
CRUK0410	CRUK0410_SU_T1-R1	-0.14382	0.85528	41.2235	3.81535	-6.26244	0.601337	Discordant	Discordant	High	High	High	High
CRUK0410	CRUK0410_SU_T1-R2	-0.109532	1.08529	47.3302	4.46879	-6.25772	0.502128	Discordant	Discordant	High	High	High	High
CRUK0410	CRUK0410_SU_T1-R3	-0.283528	0.810462	43.3521	3.92353	-6.31132	0.547651	Discordant	Discordant	High	High	High	High
CRUK0410	CRUK0410_SU_T1-R4	-0.0915	0.915066	50.8271	3.82407	-6.06561	0.122489	Discordant	Discordant	High	High	High	High
CRUK0412	CRUK0412_SU_T1-R1	0.229601	0.47916	54.7081	4.9456	-6.08497	1.74374	High	Discordant	High	High	High	High
CRUK0412	CRUK0412_SU_T1-R3	0.257628	0.538103	46.1436	4.88542	-6.16945	1.65137	High	Discordant	High	High	High	High
CRUK0412	CRUK0412_SU_T1-R4	0.104677	0.824488	49.5621	4.83056	-6.06154	1.40142	High	Discordant	High	High	High	High
CRUK0401	CRUK0401_SU_T1-R1	0.191397	0.898637	28.1142	4.64691	-5.80396	-0.0867587	High	High	Discordant	High	High	High
CRUK0401	CRUK0401_SU_T1-R3	0.0122981	0.993614	41.217	4.53486	-5.82337	0.183594	High	High	Discordant	High	High	High
CRUK0496	CRUK0496_SU_T1-R1	-0.154698	0.503597	21.1894	3.38602	-6.82442	0.228627	Discordant	Low	Low	Discordant	Low	Discordant
CRUK0496	CRUK0496_SU_T1-R2	-0.0232916	0.23036	22.6468	3.43231	-6.71842	-0.462071	Discordant	Low	Low	Discordant	Low	Discordant
CRUK0496	CRUK0496_SU_T1-R3	-0.210429	0.217	20.4327	2.95723	-7.05089	-0.186401	Discordant	Low	Low	Discordant	Low	Discordant
CRUK0431	CRUK0431_SU_T1-R1	0.369296	0.926221	45.6867	4.27472	-6.62905	1.29843	High	High	Discordant	High	Low	High
CRUK0431	CRUK0431_SU_T1-R2	0.309333	0.888393	31.9591	4.0303	-6.57849	1.37443	High	High	Discordant	High	Low	High
CRUK0404	CRUK0404_SU_T1-R2	-0.163959	1.40105	30.3439	3.19379	-6.81629	-0.877212	Low	High	Discordant	Low	Low	Low
CRUK0404	CRUK0404_SU_T1-R3	-0.204123	1.10711	46.7707	3.18893	-6.49297	-0.539628	Low	High	Discordant	Low	Low	Low
CRUK0450	CRUK0450_SU_T1-R1	-0.116694	0.563988	28.5015	3.56937	-6.59677	-0.79914	Low	Discordant	Discordant	Discordant	Low	Low
CRUK0450	CRUK0450_SU_T1-R2	-0.363281	1.41903	38.9411	2.9025	-7.00556	-0.611822	Low	Discordant	Discordant	Discordant	Low	Low
CRUK0416	CRUK0416_SU_T1-R1	0.390044	0.243692	17.3539	3.87086	-6.5265	-0.156038	Discordant	Low	Low	Discordant	Low	Discordant
CRUK0416	CRUK0416_SU_T1-R2	0.196781	0.257002	31.3056	3.73167	-6.95906	0.466992	Discordant	Low	Low	Discordant	Low	Discordant
CRUK0416	CRUK0416_SU_T1-R4	-0.324848	0.236734	37.4453	2.80457	-6.96643	-0.646466	Discordant	Low	Low	Discordant	Low	Discordant
CRUK0462	CRUK0462_SU_T1-R1	-0.186555	1.32315	42.3801	3.62896	-5.67521	-0.392647	Low	High	Discordant	High	High	Low
CRUK0462	CRUK0462_SU_T1-R2	-0.186555	1.31927	40.2478	3.90801	-6.08386	-0.890328	Low	High	Discordant	High	High	Low
CRUK0462	CRUK0462_SU_T1-R4	-0.186555	1.45791	35.0887	3.81376	-5.80683	-0.377805	Low	High	Discordant	High	High	Low
CRUK0406	CRUK0406_SU_T1-R1	-0.119654	0.544162	29.4762	3.83633	-7.56473	-0.224459	Discordant	Discordant	Low	High	Low	High
CRUK0406	CRUK0406_SU_T1-R2	0.195583	0.78278	31.1586	3.79285	-7.35801	0.895633	Discordant	Discordant	Low	High	Low	High
CRUK0406	CRUK0406_SU_T1-R3	0.0515486	0.820912	30.9723	4.1782	-7.32936	0.184301	Discordant	Discordant	Low	High	Low	High
CRUK0542	CRUK0542_SU_T1-R1	0.102857	1.13099	52.8309	3.40873	-6.10556	0.106174	High	High	Discordant	High	High	High
CRUK0542	CRUK0542_SU_T1-R2	0.120742	1.37281	20.1597	3.47367	-6.22129	0.211711	High	High	Discordant	High	High	High
CRUK0573	CRUK0573_SU_T1-R1	0.0533326	0.247072	19.5274	3.27357	-6.47481	-0.0898074	High	Low	Low	Discordant	Discordant	High
CRUK0573	CRUK0573_SU_T1-R2	-0.0484627	0.252668	24.8492	3.58401	-6.55243	0.0109445	High	Low	Low	Discordant	Discordant	High
CRUK0573	CRUK0573_SU_T1-R4	0.0442448	0.762287	35.0107	3.73898	-5.99207	-0.0700943	High	Low	Low	Discordant	Discordant	High
CRUK0525	CRUK0525_SU_T1-R1	-0.27164	0.782479	25.2214	2.96444	-7.11541	-0.999647	Low	Discordant	Low	Discordant	Low	Discordant
CRUK0525	CRUK0525_SU_T1-R2	-0.459579	0.83135	28.0372	3.7205	-6.85107	-0.273398	Low	Discordant	Low	Discordant	Low	Discordant
CRUK0541	CRUK0541_SU_T1-R1	0.0901605	1.63516	69.671	4.78912	-5.41174	2.96645	High	High	High	High	High	High
CRUK0541	CRUK0541_SU_T1-R2	-0.0653172	1.69077	65.3151	4.47411	-5.72341	2.85066	High	High	High	High	High	High
CRUK0592	CRUK0592_SU_T1-R1	-0.250774	0.243697	25.5689	2.51721	-6.03535	-1.38916	Low	Low	Low	Low	High	Low
CRUK0592	CRUK0592_SU_T1-R2	-0.151802	0.242158	38.3314	2.4911	-6.43543	-1.09194	Low	Low	Low	Low	High	Low
CRUK0592	CRUK0592_SU_T1-R3	-0.137559	0.52538	38.0784	2.42497	-6.01222	-1.25664	Low	Low	Low	Low	High	Low
CRUK0519	CRUK0519_SU_T1-R1	0.0565584	1.52255	35.4591	3.2203	-6.00052	-1.1692	Discordant	High	Discordant	Low	Discordant	Low
CRUK0519	CRUK0519_SU_T1-R2	-0.121632	1.45276	45.3444	3.24691	-6.98662	-1.37058	Discordant	High	Discordant	Low	Discordant	Low
CRUK0519	CRUK0519_SU_T1-R3	-0.184828	1.5264	42.3846	2.96855	-6.79294	-2.01566	Discordant	High	Discordant	Low	Discordant	Low
CRUK0533	CRUK0533_SU_T1-R1	-0.363343	0.64219	13.8538	3.41838	-6.32467	-1.10124	Discordant	Low	Low	High	High	Discordant
CRUK0533	CRUK0533_SU_T1-R2	-0.233861	0.768038	36.847	3.45619	-6.43322	-0.958887	Discordant	Low	Low	High	High	Discordant
CRUK0533	CRUK0533_SU_T1-R3	-0.0982646	0.245738	18.1455	3.50598	-5.88171	-0.241112	Discordant	Low	Low	High	High	Discordant
CRUK0533	CRUK0533_SU_T1-R4	-0.145259	0.24187	9.83746	3.43481	-6.06787	-0.228975	Discordant	Low	Low	High	High	Discordant
CRUK0581	CRUK0581_SU_T1-R1	-0.279069	0.665878	36.8885	2.37413	-7.42214	-0.28349	Low	Low	Discordant	Low	Low	Low
CRUK0581	CRUK0581_SU_T1-R2	-0.389184	0.620421	41.1452	2.39008	-7.53196	-0.378348	Low	Low	Discordant	Low	Low	Low
CRUK0537	CRUK0537_SU_T1-R1	0.283051	0.982008	37.3196	3.37038	-6.58716	-0.958738	Discordant	High	Discordant	Discordant	Discordant	Low
CRUK0537	CRUK0537_SU_T1-R2	-0.105386	0.912241	43.7355	2.79202	-5.92053	-0.404984	Discordant	High	Discordant	Discordant	Discordant	Low
CRUK0530	CRUK0530_SU_T1-R1	-0.231413	0.767639	45.0843	2.76373	-7.3111	0.0586479	Low	Low	Discordant	Discordant	Low	High
CRUK0530	CRUK0530_SU_T1-R2	-0.247334	0.23937	27.7515	3.42666	-6.83966	0.154133	Low	Low	Discordant	Discordant	Low	High
CRUK0559	CRUK0559_SU_T1-R1	0.0211986	0.265635	42.877	4.31196	-6.18057	0.689714	High	Low	Discordant	High	High	High
CRUK0559	CRUK0559_SU_T1-R5	0.130885	0.253587	33.5796	3.83515	-6.05924	0.431141	High	Low	Discordant	High	High	High
CRUK0570	CRUK0570_SU_T1-R1	-0.430239	0.217001	13.7646	2.27439	-6.74345	-1.47659	Low	Low	Low	Low	Low	Low
CRUK0570	CRUK0570_SU_T1-R2	-0.465839	0.211548	18.9012	2.63385	-6.65384	-1.47928	Low	Low	Low	Low	Low	Low
CRUK0513	CRUK0513_SU_T1-R1	0.177092	1.11474	26.4515	2.71694	-6.48337	-0.600795	Discordant	Discordant	Low	Discordant	Discordant	Low
CRUK0513	CRUK0513_SU_T1-R2	0.152613	0.710468	35.918	2.88792	-6.87066	-0.557795	Discordant	Discordant	Low	Discordant	Discordant	Low
CRUK0513	CRUK0513_SU_T1-R4	-0.152652	0.689643	25.9905	3.37767	-6.40467	-0.811943	Discordant	Discordant	Low	Discordant	Discordant	Low
CRUK0504	CRUK0504_SU_T1-R1	-0.329919	0.987151	43.8726	3.80205	-6.26289	-0.0147856	Low	High	High	High	Discordant	High
CRUK0504	CRUK0504_SU_T1-R2	-0.285513	1.10758	45.4298	3.97108	-6.50469	-0.0575281	Low	High	High	High	Discordant	High
CRUK0548	CRUK0548_SU_T1-R1	-0.347353	0.242867	33.3288	3.31757	-6.88953	0.00725337	Low	Low	Discordant	Discordant	Low	High
CRUK0548	CRUK0548_SU_T1-R2	-0.10962	0.698763	41.1195	3.67692	-6.57622	0.480982	Low	Low	Discordant	Discordant	Low	High
CRUK0512	CRUK0512_SU_T1-R1	-0.339014	0.250052	32.1919	3.60337	-6.43653	-0.954973	Low	Low	Discordant	High	High	Low
CRUK0512	CRUK0512_SU_T1-R3	-0.112469	0.692613	42.372	3.74656	-6.27182	-0.674199	Low	Low	Discordant	High	High	Low
CRUK0543	CRUK0543_SU_T1-R1	-0.0877551	0.7858	46.7144	4.6437	-6.53403	-0.168088	High	Low	Discordant	High	Discordant	Discordant
CRUK0543	CRUK0543_SU_T1-R6	-0.0808623	0.750912	39.1522	3.94485	-5.44162	-0.611486	High	Low	Discordant	High	Discordant	Discordant
CRUK0543	CRUK0543_SU_T1-R7	-0.0994822	0.753287	35.4573	4.21592	-5.6745	-0.595239	High	Low	Discordant	High	Discordant	Discordant
CRUK0520	CRUK0520_SU_T1-R1	-0.218032	0.662258	32.5741	2.79159	-7.14402	-0.616612	Discordant	Low	Low	Low	Low	Low
CRUK0520	CRUK0520_SU_T1-R2	0.0209815	0.546751	34.417	2.67139	-7.2104	-1.21237	Discordant	Low	Low	Low	Low	Low
CRUK0567	CRUK0567_SU_T1-R1	0.0626156	1.03864	51.3804	3.49111	-5.94556	-0.307378	High	Discordant	Discordant	High	High	Discordant
CRUK0567	CRUK0567_SU_T1-R3	-0.00704752	0.915158	19.3105	3.51613	-6.31942	0.0311902	High	Discordant	Discordant	High	High	Discordant
CRUK0567	CRUK0567_SU_T1-R4	0.126621	0.738345	32.694	3.4896	-6.35596	-2.27282	High	Discordant	Discordant	High	High	Discordant
CRUK0552	CRUK0552_SU_T1-R1	0.0145085	0.734863	54.4848	4.10826	-6.92336	0.541287	High	Discordant	High	High	Discordant	High
CRUK0552	CRUK0552_SU_T1-R2	0.1999	0.756541	53.1347	4.5561	-6.35366	1.08851	High	Discordant	High	High	Discordant	High
CRUK0552	CRUK0552_SU_T1-R3	0.140251	0.87019	58.0986	4.06872	-6.20065	1.2611	High	Discordant	High	High	Discordant	High
CRUK0684	CRUK0684_SU_T1-R1	-0.157635	0.749392	33.1336	1.58904	-7.09237	-0.986279	Low	Low	Low	Low	Low	Low
CRUK0684	CRUK0684_SU_T1-R2	-0.338126	0.471615	29.0456	2.67332	-6.95635	-0.432615	Low	Low	Low	Low	Low	Low
CRUK0610	CRUK0610_SU_T1-R2	-0.19066	1.28095	29.4534	2.74044	-6.8582	-0.315278	Discordant	High	Discordant	Low	Low	Low
CRUK0610	CRUK0610_SU_T1-R3	0.051857	1.16292	42.4438	2.71719	-6.98072	-0.820764	Discordant	High	Discordant	Low	Low	Low
CRUK0610	CRUK0610_SU_T1-R4	-0.128728	1.12091	55.0591	2.64462	-7.21079	-0.354543	Discordant	High	Discordant	Low	Low	Low
CRUK0620	CRUK0620_SU_T1-R2	-0.0304471	0.757154	38.2247	3.77637	-6.38279	0.292433	High	Low	Low	High	High	High
CRUK0620	CRUK0620_SU_T1-R3	0.0437598	0.706754	38.3555	3.89354	-6.20688	0.318945	High	Low	Low	High	High	High
CRUK0620	CRUK0620_SU_T1-R4	0.0826653	0.566602	29.2115	3.7529	-6.00615	0.35497	High	Low	Low	High	High	High
CRUK0667	CRUK0667_SU_T1-R2	-0.205636	1.05236	47.1359	4.79374	-5.9557	0.604322	Discordant	High	Discordant	High	Discordant	High
CRUK0667	CRUK0667_SU_T1-R4	-0.265599	1.0263	49.863	3.91492	-6.12476	0.771583	Discordant	High	Discordant	High	Discordant	High
CRUK0667	CRUK0667_SU_T1-R6	-0.0455982	1.16283	42.7965	4.5141	-6.03008	0.784241	Discordant	High	Discordant	High	Discordant	High
CRUK0667	CRUK0667_SU_T1-R8	-0.235752	1.01325	34.3894	4.05049	-6.54951	0.0490195	Discordant	High	Discordant	High	Discordant	High
CRUK0666	CRUK0666_SU_T1-R1	-0.154896	0.775962	36.4239	3.67102	-6.81704	0.740783	Low	Discordant	Discordant	High	Low	High
CRUK0666	CRUK0666_SU_T1-R2	-0.1904	0.835251	39.3738	3.67753	-6.90971	1.04901	Low	Discordant	Discordant	High	Low	High
CRUK0666	CRUK0666_SU_T1-R3	-0.274013	0.907807	38.4433	3.93639	-6.49236	0.5975	Low	Discordant	Discordant	High	Low	High
CRUK0666	CRUK0666_SU_T1-R4	-0.154896	0.245538	23.645	3.79501	-6.68065	0.624514	Low	Discordant	Discordant	High	Low	High
CRUK0625	CRUK0625_SU_T1-R2	0.264785	1.67312	31.3348	3.22045	-6.91971	-0.017109	High	High	Low	Low	Low	High
CRUK0625	CRUK0625_SU_T1-R3	0.264785	1.64822	36.3368	2.99639	-6.57772	-0.0525426	High	High	Low	Low	Low	High
CRUK0696	CRUK0696_SU_T1-R1	-0.32118	0.926571	53.1576	3.00644	-6.69093	-0.669372	Low	Discordant	Discordant	Low	Discordant	Low
CRUK0696	CRUK0696_SU_T1-R2	-0.310961	0.250157	23.499	2.87529	-6.2942	-0.553752	Low	Discordant	Discordant	Low	Discordant	Low
CRUK0696	CRUK0696_SU_T1-R3	-0.363281	0.474425	20.6938	3.05498	-5.89839	-0.905744	Low	Discordant	Discordant	Low	Discordant	Low
CRUK0693	CRUK0693_SU_T1-R1	0.166032	0.624086	22.5118	5.23103	-5.96212	1.56941	Discordant	Low	Low	High	High	High
CRUK0693	CRUK0693_SU_T1-R2	-0.12363	0.246737	11.8937	5.27782	-6.25127	1.31621	Discordant	Low	Low	High	High	High
CRUK0693	CRUK0693_SU_T1-R3	0.206114	0.648735	30.8317	5.31149	-5.89355	1.5271	Discordant	Low	Low	High	High	High
CRUK0693	CRUK0693_SU_T1-R4	0.386274	0.661632	29.2465	5.71418	-5.49321	1.65411	Discordant	Low	Low	High	High	High
CRUK0678	CRUK0678_SU_T1-R1	-0.162453	1.05974	26.6237	3.29129	-6.84617	-0.374876	Discordant	High	Low	Low	Low	Discordant
CRUK0678	CRUK0678_SU_T1-R2	-0.0533994	0.880421	19.4311	3.05164	-7.05896	-0.240766	Discordant	High	Low	Low	Low	Discordant
CRUK0650	CRUK0650_SU_T1-R1	0.219046	1.53955	16.6231	2.94044	-5.81111	-0.442393	Discordant	Discordant	Low	Low	High	Low
CRUK0650	CRUK0650_SU_T1-R2	-0.112909	0.657444	30.5666	2.60455	-5.54723	-1.15024	Discordant	Discordant	Low	Low	High	Low
CRUK0607	CRUK0607_SU_T1-R1	-0.177309	0.523663	30.7091	3.21754	-6.42833	-0.42238	Discordant	Discordant	Discordant	Low	Discordant	Discordant
CRUK0607	CRUK0607_SU_T1-R2	-0.00376607	0.882935	45.8934	3.31931	-6.90295	-0.115015	Discordant	Discordant	Discordant	Low	Discordant	Discordant
CRUK0607	CRUK0607_SU_T1-R3	-0.261842	0.51234	36.204	3.14861	-6.77918	-0.339926	Discordant	Discordant	Discordant	Low	Discordant	Discordant
CRUK0680	CRUK0680_SU_T1-R1	-0.305398	0.650776	31.2673	3.06979	-6.84015	-0.854066	Discordant	Discordant	Discordant	Discordant	Discordant	Low
CRUK0680	CRUK0680_SU_T1-R3	0.10846	1.02041	22.1179	3.37133	-5.57276	-0.564152	Discordant	Discordant	Discordant	Discordant	Discordant	Low
CRUK0680	CRUK0680_SU_T1-R4	-0.223944	0.829681	39.7464	3.22866	-7.08042	-0.940043	Discordant	Discordant	Discordant	Discordant	Discordant	Low
CRUK0709	CRUK0709_SU_T1-R1	-0.123584	0.815039	45.1739	3.074	-7.28119	-0.858109	Low	High	High	Low	Low	Low
CRUK0709	CRUK0709_SU_T1-R3	-0.184931	1.00994	45.6794	3.13276	-6.51885	-1.15429	Low	High	High	Low	Low	Low
CRUK0742	CRUK0742_SU_T1-R1	-0.257706	0.673373	37.4977	2.61575	-6.62721	-0.190839	Low	Low	Low	Low	Low	Discordant
CRUK0742	CRUK0742_SU_T1-R2	-0.240567	0.73693	37.6037	3.00354	-7.08846	-0.317069	Low	Low	Low	Low	Low	Discordant
CRUK0775	CRUK0775_SU_T1-R1	-0.300083	0.84815	43.0832	3.92255	-6.45623	-0.188141	Low	High	High	High	Discordant	High
CRUK0775	CRUK0775_SU_T1-R2	-0.295933	0.976843	43.7539	4.08624	-6.66593	0.0818343	Low	High	High	High	Discordant	High
CRUK0799	CRUK0799_SU_T1-R1	-0.267023	0.537683	18.0036	3.299	-6.96358	0.0261244	Discordant	Discordant	Low	Discordant	Low	Discordant
CRUK0799	CRUK0799_SU_T1-R3	0.0294034	0.982056	24.6644	3.43568	-6.70791	-0.853502	Discordant	Discordant	Low	Discordant	Low	Discordant
CRUK0787	CRUK0787_SU_T1-R1	-0.299654	0.657967	23.8242	3.05183	-6.46406	0.248448	Low	Low	Discordant	Low	High	High
CRUK0787	CRUK0787_SU_T1-R3	-0.335428	0.698683	39.5825	3.15224	-6.33532	-0.164679	Low	Low	Discordant	Low	High	High
CRUK0748	CRUK0748_SU_T1-R2	0.0650471	0.992819	71.1629	4.93414	-5.73087	2.46816	High	High	High	High	High	High
CRUK0748	CRUK0748_SU_T1-R3	-0.0189532	1.62925	63.8378	4.52308	-6.15	2.23391	High	High	High	High	High	High
CRUK0748	CRUK0748_SU_T1-R4	0.223706	1.14208	44.1884	4.81199	-6.36624	0.602482	High	High	High	High	High	High
CRUK0748	CRUK0748_SU_T1-R6	-0.0156122	1.74753	60.1042	4.05208	-5.69725	0.666539	High	High	High	High	High	High
CRUK0707	CRUK0707_SU_T1-R2	0.318442	1.047	69.5254	4.97478	-6.20826	0.80792	High	High	High	High	Discordant	High
CRUK0707	CRUK0707_SU_T1-R3	0.118808	1.03126	71.1864	4.12752	-7.00757	0.512942	High	High	High	High	Discordant	High
CRUK0761	CRUK0761_SU_T1-R1	-0.389184	0.578567	11.5328	2.38012	-7.07483	-0.942964	Low	Low	Low	Low	Low	Low
CRUK0761	CRUK0761_SU_T1-R3	-0.477278	0.236621	29.4945	2.08111	-7.14211	-0.591577	Low	Low	Low	Low	Low	Low
CRUK0766	CRUK0766_SU_T1-R1	-0.0497659	1.54158	50.3969	3.86681	-6.76813	0.396235	Discordant	High	High	High	Discordant	High
CRUK0766	CRUK0766_SU_T1-R2	-0.141799	1.67859	45.7988	4.18948	-6.30351	0.967822	Discordant	High	High	High	Discordant	High
CRUK0756	CRUK0756_SU_T1-R1	-0.419751	1.24244	43.8139	2.60432	-7.30901	-0.910817	Low	High	High	Low	Low	Discordant
CRUK0756	CRUK0756_SU_T1-R2	-0.197545	1.29957	48.6512	2.56021	-6.58304	-0.168132	Low	High	High	Low	Low	Discordant
CRUK0794	CRUK0794_SU_T1-R3	-0.0816316	0.821127	50.4533	3.83379	-7.07335	-0.237173	Discordant	High	High	High	Low	High
CRUK0794	CRUK0794_SU_T1-R4	-0.223244	1.06302	61.8127	3.83236	-7.07993	0.26023	Discordant	High	High	High	Low	High
CRUK0738	CRUK0738_SU_T1-R1	-0.369962	0.623514	33.2651	2.6734	-6.02971	-0.264491	Low	Discordant	Discordant	Discordant	High	Discordant
CRUK0738	CRUK0738_SU_T1-R2	-0.211258	0.92991	27.7904	3.3684	-6.18361	-0.290107	Low	Discordant	Discordant	Discordant	High	Discordant
CRUK0738	CRUK0738_SU_T1-R3	-0.176087	1.08739	40.7106	3.24916	-5.98746	0.112503	Low	Discordant	Discordant	Discordant	High	Discordant
CRUK0733	CRUK0733_SU_T1-R2	0.436085	1.44866	60.5883	5.34835	-5.69765	0.586843	High	High	Discordant	High	High	High
CRUK0733	CRUK0733_SU_T1-R6	0.422634	1.31648	30.3949	4.20416	-4.95961	0.317006	High	High	Discordant	High	High	High
CRUK0771	CRUK0771_SU_T1-R2	0.127869	1.84783	42.7344	4.3267	-5.44767	0.750802	Discordant	High	High	Discordant	Discordant	Discordant
CRUK0771	CRUK0771_SU_T1-R3	-0.0795954	1.84548	55.1889	3.39984	-6.38971	-0.307796	Discordant	High	High	Discordant	Discordant	Discordant
CRUK0771	CRUK0771_SU_T1-R4	-0.19078	1.82264	52.2436	3.13992	-6.65131	-0.449954	Discordant	High	High	Discordant	Discordant	Discordant
CRUK0764	CRUK0764_SU_T1-R1	-0.276467	0.744559	32.3375	2.80934	-7.33953	-0.818757	Low	Low	Low	Low	Low	Low
CRUK0764	CRUK0764_SU_T1-R2	-0.412623	0.23277	32.2633	2.70463	-7.04588	-1.01439	Low	Low	Low	Low	Low	Low
CRUK0704	CRUK0704_SU_T1-R1	-0.144785	0.663855	3.70143	2.33457	-7.51154	0.329963	Low	Low	Low	Low	Low	Discordant
CRUK0704	CRUK0704_SU_T1-R4	-0.387871	0.227749	-2.53343	2.231	-6.84559	-1.83335	Low	Low	Low	Low	Low	Discordant
CRUK0704	CRUK0704_SU_T1-R5	-0.313664	0.202935	4.40152	2.05774	-7.25475	-1.85824	Low	Low	Low	Low	Low	Discordant
CRUK0745	CRUK0745_SU_T1-R2	0.0574306	1.1142	27.5414	4.11082	-6.28242	-0.351113	High	High	Discordant	High	High	Discordant
CRUK0745	CRUK0745_SU_T1-R4	-0.0355228	1.14596	49.9858	4.21527	-6.46826	0.777307	High	High	Discordant	High	High	Discordant
CRUK0817	CRUK0817_SU_T1-R1	0.244731	1.92133	43.7302	3.04196	-4.59951	1.9411	High	High	High	Discordant	High	High
CRUK0817	CRUK0817_SU_T1-R2	0.178359	1.90427	40.7729	3.64692	-5.3794	2.29464	High	High	High	Discordant	High	High
CRUK0817	CRUK0817_SU_T1-R3	-0.0446418	1.9091	59.0244	2.84062	-3.92757	1.4592	High	High	High	Discordant	High	High
CRUK0817	CRUK0817_SU_T1-R4	0.0791833	1.92999	59.2664	3.03522	-5.45301	1.43273	High	High	High	Discordant	High	High
CRUK0810	CRUK0810_SU_T1-R1	0.160025	1.03394	47.4236	2.98922	-6.6993	-1.72735	Discordant	High	Discordant	Discordant	Discordant	Low
CRUK0810	CRUK0810_SU_T1-R2	0.0279919	1.57728	39.9877	3.01661	-6.83188	-0.37582	Discordant	High	Discordant	Discordant	Discordant	Low
CRUK0810	CRUK0810_SU_T1-R3	0.0526721	1.62713	29.9334	3.17112	-6.83196	-1.27907	Discordant	High	Discordant	Discordant	Discordant	Low
CRUK0810	CRUK0810_SU_T1-R4	-0.0614796	1.24886	35.6107	3.15564	-6.79491	-1.28	Discordant	High	Discordant	Discordant	Discordant	Low
CRUK0810	CRUK0810_SU_T1-R5	-0.0958911	1.1921	30.4263	3.29361	-6.61416	-1.15514	Discordant	High	Discordant	Discordant	Discordant	Low
CRUK0810	CRUK0810_SU_T1-R6	0.0605405	1.34435	39.6806	3.48823	-5.95674	-1.14799	Discordant	High	Discordant	Discordant	Discordant	Low
CRUK0810	CRUK0810_SU_T1-R7	-0.0616527	1.35898	47.0625	3.08313	-6.39034	-0.879177	Discordant	High	Discordant	Discordant	Discordant	Low
CRUK0810	CRUK0810_SU_T1-R8	-0.316793	1.23333	50.6792	2.54489	-7.39126	-1.40538	Discordant	High	Discordant	Discordant	Discordant	Low

## Sheet: ED_Fig.2B
cruk_id	ORACLE_class	Li_class	Wang_class	Zhao_class	Song_class	Jin_class	LiFeng_class	pTNMStage_v8
CRUK0034	High	Discordant	Discordant	Discordant	Discordant	Discordant	Discordant	Stage I
CRUK0045	Low	Discordant	Low	High	Low	High	Low	Stage II
CRUK0028	Low	Low	Low	Discordant	Discordant	Low	Low	Stage I
CRUK0117	Low	High	Discordant	Discordant	Low	Discordant	Low	Stage I
CRUK0051	Low	Discordant	Low	Discordant	Discordant	High	Low	Stage II
CRUK0003	Low	Low	Low	Discordant	Low	Discordant	Discordant	Stage III
CRUK0026	Low	Low	Low	Discordant	Low	Low	Low	Stage I
CRUK0016	Low	High	High	High	Low	Low	Low	Stage I
CRUK0053	Low	Discordant	High	Low	Discordant	High	Low	Stage I
CRUK0032	Low	High	High	High	Discordant	High	High	Stage I
CRUK0124	Low	Low	Low	Discordant	Low	Low	Low	Stage II
CRUK0008	Low	Low	High	Discordant	Low	Low	High	Stage I
CRUK0182	Low	High	High	Low	Low	Low	Low	Stage I
CRUK0044	Discordant	Discordant	Discordant	Discordant	Discordant	Low	Discordant	Stage I
CRUK0157	High	High	Low	Discordant	High	High	High	Stage III
CRUK0142	Low	High	High	High	Low	Low	Low	Stage I
CRUK0115	High	High	Low	Discordant	Low	Low	Discordant	Stage I
CRUK0001	Low	Low	Low	Discordant	Low	Low	Discordant	Stage II
CRUK0009	High	High	Low	Discordant	High	High	High	Stage III
CRUK0178	Low	Discordant	High	Discordant	High	High	High	Stage II
CRUK0006	Low	High	High	High	High	Low	Low	Stage I
CRUK0259	Low	Low	Discordant	Discordant	Low	Low	Low	Stage I
CRUK0270	High	High	High	High	High	High	Discordant	Stage III
CRUK0048	Low	Low	High	Low	Low	Low	Low	Stage I
CRUK0296	Low	Low	Low	Low	Low	Low	High	Stage II
CRUK0253	Low	Low	Low	Low	Low	Discordant	Low	Stage I
CRUK0272	Low	Discordant	Discordant	Discordant	Low	Low	Low	Stage II
CRUK0011	Low	Low	Low	Low	Low	Low	Discordant	Stage I
CRUK0287	Low	High	High	High	Low	Discordant	High	Stage I
CRUK0276	Low	Discordant	High	High	High	Discordant	Discordant	Stage I
CRUK0242	Discordant	Discordant	Discordant	High	Discordant	Discordant	Discordant	Stage III
CRUK0022	Low	Low	Discordant	Discordant	Low	Low	Discordant	Stage III
CRUK0206	Low	Low	Discordant	Discordant	Discordant	High	Discordant	Stage II
CRUK0284	Discordant	High	High	Discordant	Discordant	Discordant	High	Stage II
CRUK0233	Low	Low	Low	Discordant	Discordant	Discordant	Low	Stage I
CRUK0280	Low	Low	Low	Low	Discordant	Discordant	Low	Stage II
CRUK0247	Low	Low	Discordant	Low	Low	Low	Low	Stage I
CRUK0274	Low	Discordant	Discordant	Low	Discordant	Discordant	Low	Stage I
CRUK0299	Low	Discordant	Discordant	Discordant	Discordant	Discordant	Discordant	Stage II
CRUK0361	Discordant	High	Discordant	High	Discordant	Discordant	High	Stage III
CRUK0380	Discordant	Discordant	Discordant	Discordant	Low	High	Discordant	Stage II
CRUK0352	High	High	Discordant	High	High	High	High	Stage III
CRUK0371	Discordant	High	High	High	Low	Low	High	Stage I
CRUK0344	Discordant	Low	Low	Discordant	Discordant	Low	Discordant	Stage II
CRUK0369	Discordant	Discordant	Low	Discordant	Discordant	High	Discordant	Stage III
CRUK0375	Low	High	Discordant	High	High	High	Low	Stage I
CRUK0388	Low	Low	Low	Discordant	Discordant	Low	Discordant	Stage III
CRUK0370	Low	Low	Low	Low	Low	Discordant	Low	Stage I
CRUK0322	Low	High	Low	Discordant	Discordant	Discordant	Low	Stage I
CRUK0316	Low	Low	Low	Low	Low	Low	Low	Stage II
CRUK0333	Low	Discordant	High	High	Low	Discordant	Low	Stage I
CRUK0379	Low	High	Discordant	Discordant	High	High	High	Stage III
CRUK0394	Discordant	High	High	Low	Discordant	High	High	Stage II
CRUK0368	Discordant	Discordant	High	High	Discordant	Low	High	Stage III
CRUK0350	High	Low	High	Discordant	Low	High	Low	Stage I
CRUK0359	Discordant	High	Low	High	Discordant	Low	High	Stage I
CRUK0343	Low	High	High	High	High	Discordant	High	Stage III
CRUK0385	Discordant	High	Low	High	High	High	High	Stage II
CRUK0460	Low	Low	Low	Low	Low	Low	Low	Stage I
CRUK0487	High	High	High	High	High	Discordant	High	Stage III
CRUK0497	High	Discordant	High	High	High	High	Discordant	Stage II
CRUK0410	Discordant	Discordant	Discordant	High	High	High	High	Stage III
CRUK0412	High	High	Discordant	High	High	High	High	Stage III
CRUK0401	High	High	High	Discordant	High	High	High	Stage II
CRUK0496	Low	Discordant	Low	Low	Discordant	Low	Discordant	Stage II
CRUK0431	High	High	High	Discordant	High	Low	High	Stage III
CRUK0404	Low	Low	High	Discordant	Low	Low	Low	Stage I
CRUK0450	Low	Low	Discordant	Discordant	Discordant	Low	Low	Stage I
CRUK0416	Discordant	Discordant	Low	Low	Discordant	Low	Discordant	Stage II
CRUK0462	Low	Low	High	Discordant	High	High	Low	Stage I
CRUK0406	High	Discordant	Discordant	Low	High	Low	High	Stage I
CRUK0542	High	High	High	Discordant	High	High	High	Stage I
CRUK0573	High	High	Low	Low	Discordant	Discordant	High	Stage I
CRUK0525	Low	Low	Discordant	Low	Discordant	Low	Discordant	Stage I
CRUK0541	High	High	High	High	High	High	High	Stage III
CRUK0592	Low	Low	Low	Low	Low	High	Low	Stage I
CRUK0519	Low	Discordant	High	Discordant	Low	Discordant	Low	Stage III
CRUK0533	Low	Discordant	Low	Low	High	High	Discordant	Stage II
CRUK0581	Low	Low	Low	Discordant	Low	Low	Low	Stage I
CRUK0537	Low	Discordant	High	Discordant	Discordant	Discordant	Low	Stage I
CRUK0530	Low	Low	Low	Discordant	Discordant	Low	High	Stage III
CRUK0559	High	High	Low	Discordant	High	High	High	Stage III
CRUK0570	Low	Low	Low	Low	Low	Low	Low	Stage I
CRUK0513	Low	Discordant	Discordant	Low	Discordant	Discordant	Low	Stage II
CRUK0504	High	Low	High	High	High	Discordant	High	Stage II
CRUK0548	Discordant	Low	Low	Discordant	Discordant	Low	High	Stage II
CRUK0512	Low	Low	Low	Discordant	High	High	Low	Stage I
CRUK0543	Low	High	Low	Discordant	High	Discordant	Discordant	Stage III
CRUK0520	Low	Discordant	Low	Low	Low	Low	Low	Stage III
CRUK0567	Low	High	Discordant	Discordant	High	High	Discordant	Stage III
CRUK0552	High	High	Discordant	High	High	Discordant	High	Stage I
CRUK0684	Low	Low	Low	Low	Low	Low	Low	Stage I
CRUK0610	Low	Discordant	High	Discordant	Low	Low	Low	Stage II
CRUK0620	Discordant	High	Low	Low	High	High	High	Stage II
CRUK0667	High	Discordant	High	Discordant	High	Discordant	High	Stage III
CRUK0666	High	Low	Discordant	Discordant	High	Low	High	Stage II
CRUK0625	Low	High	High	Low	Low	Low	High	Stage III
CRUK0696	Discordant	Low	Discordant	Discordant	Low	Discordant	Low	Stage I
CRUK0693	Discordant	Discordant	Low	Low	High	High	High	Stage III
CRUK0678	Low	Discordant	High	Low	Low	Low	Discordant	Stage I
CRUK0650	Low	Discordant	Discordant	Low	Low	High	Low	Stage III
CRUK0607	Low	Discordant	Discordant	Discordant	Low	Discordant	Discordant	Stage III
CRUK0680	Low	Discordant	Discordant	Discordant	Discordant	Discordant	Low	Stage II
CRUK0709	Low	Low	High	High	Low	Low	Low	Stage II
CRUK0742	Discordant	Low	Low	Low	Low	Low	Discordant	Stage III
CRUK0775	Discordant	Low	High	High	High	Discordant	High	Stage I
CRUK0799	Low	Discordant	Discordant	Low	Discordant	Low	Discordant	Stage III
CRUK0787	Low	Low	Low	Discordant	Low	High	High	Stage II
CRUK0748	High	High	High	High	High	High	High	Stage III
CRUK0707	High	High	High	High	High	Discordant	High	Stage II
CRUK0761	Low	Low	Low	Low	Low	Low	Low	Stage I
CRUK0766	High	Discordant	High	High	High	Discordant	High	Stage II
CRUK0756	Low	Low	High	High	Low	Low	Discordant	Stage I
CRUK0794	Discordant	Discordant	High	High	High	Low	High	Stage III
CRUK0738	Low	Low	Discordant	Discordant	Discordant	High	Discordant	Stage I
CRUK0733	High	High	High	Discordant	High	High	High	Stage III
CRUK0771	Discordant	Discordant	High	High	Discordant	Discordant	Discordant	Stage II
CRUK0764	Low	Low	Low	Low	Low	Low	Low	Stage I
CRUK0704	Low	Low	Low	Low	Low	Low	Discordant	Stage II
CRUK0745	High	High	High	Discordant	High	High	Discordant	Stage III
CRUK0817	Discordant	High	High	High	Discordant	High	High	Stage III
CRUK0810	Low	Discordant	High	Discordant	Discordant	Discordant	Low	Stage III
