# Supplementary material for: Prospective validation of ORACLE, a clonal expression biomarker associated with survival of patients with lung adenocarcinoma
Source: Nat Cancer. 2025 Jan 9;6(1):86–101. doi: 10.1038/s43018-024-00883-1 (PMC11779643; doi:10.1038/s43018-024-00883-1)
Supplement: Supplementary file 11 — Statistical source data for Extended Data Fig. 3. [file 43018_2024_883_MOESM11_ESM.xlsx]

## Sheet: ED_Fig.3A
	CRUK0034_SU_T1-R2	CRUK0034_SU_T1-R3	CRUK0045_SU_T1-R1	CRUK0045_SU_T1-R2	CRUK0028_SU_T1-R1	CRUK0028_SU_T1-R2	CRUK0117_SU_T1-R1	CRUK0117_SU_T1-R2	CRUK0051_SU_T1-R2	CRUK0051_SU_T1-R3	CRUK0051_SU_T1-R4	CRUK0003_SU_T1-R1	CRUK0003_SU_T1-R2	CRUK0003_SU_T1-R3	CRUK0003_SU_T1-R4	CRUK0003_SU_T1-R6	CRUK0026_SU_T1-R1	CRUK0026_SU_T1-R2	CRUK0016_SU_T1-R1	CRUK0016_SU_T1-R2	CRUK0053_SU_T1-R1	CRUK0053_SU_T1-R2	CRUK0032_SU_T1-R2	CRUK0032_SU_T1-R3	CRUK0032_SU_T1-R4	CRUK0124_SU_T1-R1	CRUK0124_SU_T1-R2	CRUK0008_SU_T1-R1	CRUK0008_SU_T1-R2	CRUK0182_SU_T1-R1	CRUK0182_SU_T1-R2	CRUK0044_SU_T1-R1	CRUK0044_SU_T1-R2	CRUK0157_SU_T1-R1	CRUK0157_SU_T1-R5	CRUK0157_SU_T1-R6	CRUK0142_SU_T1-R1	CRUK0142_SU_T1-R2	CRUK0115_SU_T1-R2	CRUK0115_SU_T1-R4	CRUK0001_SU_T1-R1	CRUK0001_SU_T1-R3	CRUK0009_SU_T1-R1	CRUK0009_SU_T1-R4	CRUK0178_SU_T1-R1	CRUK0178_SU_T1-R2	CRUK0178_SU_T1-R3	CRUK0178_SU_T1-R4	CRUK0006_SU_T1-R1
ADRB2	8.74058	7.37793	7.94212	8.30328	8.2583	8.23792	6.86285	7.66519	7.9878	7.37389	8.53802	8.41585	8.32057	8.37356	8.00508	8.43938	8.99708	9.31973	7.3584	7.51316	6.4071	5.56	8.56405	7.37384	8.5706	6.73011	6.93558	7.06913	7.53644	8.66453	8.79977	7.19367	8.63065	5.74215	5.42712	4.83942	8.2556	7.55594	7.68142	6.73893	8.73204	9.32196	5.06201	6.27335	6.42402	5.66301	6.21331	5.7757	7.72215
AGTR1	3.53968	5.14643	2.63847	4.56435	6.25909	7.99315	2.46869	4.16127	1.59175	-2.37206	2.20849	5.83346	6.98113	4.91532	5.03506	5.07584	5.41155	4.56983	4.43493	4.93455	6.28217	6.5939	1.12896	3.49743	3.09888	3.64328	4.08628	5.09707	5.50917	6.25125	5.92596	8.14528	5.73575	1.29575	3.86761	2.29214	7.26502	7.53725	4.013	3.91738	4.61068	6.47001	3.50967	0.978814	4.34815	4.26607	4.05885	4.1621	5.00358
ANGPT1	6.35063	4.98781	6.36168	7.76565	8.2205	7.47624	5.62544	5.14574	6.4943	6.40221	7.06674	8.92212	8.22116	7.78684	8.94198	8.07033	8.54431	7.42398	8.12448	8.41094	9.39231	9.46553	4.47232	4.47286	5.62932	7.96513	8.18859	8.18115	7.80646	8.6832	8.78521	7.43497	9.21709	4.47675	6.28113	5.71026	8.58174	8.30099	6.76849	7.31914	9.18036	9.77735	4.62056	4.17169	9.14324	9.10628	9.01725	9.92647	7.36804
BMPR2	12.6952	12.1455	11.8086	11.9718	13.1013	12.8046	11.9792	11.7268	12.3969	12.6786	12.1008	12.2866	12.1753	12.1169	11.9868	11.9566	12.2073	11.8153	12.1589	12.3339	11.8579	11.8054	11.6247	12.0183	11.5371	12.6483	12.7001	12.3545	12.3731	12.3116	12.2481	12.3436	12.1653	11.4367	12.157	11.2822	12.9174	13.1691	13.1581	13.264	12.0373	13.0461	12.5023	12.2547	13.2899	13.4426	12.8687	12.9072	12.2804
BTK	8.41581	7.20843	7.87185	9.49567	8.36175	8.58499	8.27489	10.0544	8.33311	8.00741	9.11422	7.31976	7.22302	8.48331	7.13745	8.4114	8.74799	8.18561	7.85537	8.36764	8.08814	6.73587	6.26173	6.59637	7.74717	8.24786	8.11274	8.17382	8.12639	9.52232	8.5896	8.04124	9.322	8.14341	7.45034	7.47379	8.80912	8.65328	8.1242	8.23965	9.62801	8.82207	7.41777	7.13634	6.89688	6.6687	7.89545	6.72105	8.81521
C5	8.36203	8.02442	8.69863	8.40584	11.2701	10.1034	8.21357	7.55438	9.39865	10.7906	9.18429	8.57877	8.85055	8.85033	8.35362	8.9034	8.89314	8.33227	6.80231	7.74893	9.56583	10.6245	9.4479	9.14444	8.70684	10.5706	10.9072	11.6208	11.3209	8.89565	8.51214	9.25241	9.8287	6.02208	6.46	6.27072	10.8767	10.1384	9.35168	8.66061	9.66646	11.6796	8.80141	8.59251	7.768	6.37297	7.33124	7.19047	8.05003
CCL13	7.79966	4.08567	3.19406	-2.37206	5.7235	5.14495	4.20396	6.49869	6.26588	6.21756	7.8559	6.18643	5.59343	7.37523	6.16873	6.89178	5.25262	4.64661	4.34906	5.59916	6.89065	6.71436	4.21425	5.12661	6.57499	6.26853	6.87565	7.43078	6.97084	4.92355	4.00419	4.15101	6.33166	9.20998	8.21571	7.71784	5.51114	4.99483	7.96105	8.23965	7.06587	6.01514	8.35925	6.46883	4.42473	2.8977	5.34156	5.50984	8.29536
CCL17	6.89596	3.2633	5.14826	3.42321	3.83178	3.08034	3.98654	6.53805	4.94239	3.74931	5.68115	6.21229	5.59343	5.07685	5.6536	7.21682	4.0903	3.59284	2.42712	3.5319	6.64894	4.70853	3.4969	2.93643	2.79273	6.14228	5.78587	4.82484	5.18111	5.005	5.69622	2.32594	3.72339	5.71379	5.31712	5.2779	5.06578	2.38554	4.77629	4.4465	5.29011	4.72991	5.32227	6.79472	0.556902	0.188089	-2.37206	1.14634	4.27806
CCL7	4.16012	-2.37206	-2.37206	-2.37206	0.431175	0.774469	-2.37206	2.42807	2.11704	0.861875	3.45839	2.80047	1.09955	3.9887	-2.37206	1.8916	1.37398	0.732862	2.97816	4.10094	-2.37206	0.959305	1.12896	-2.37206	-2.37206	0.987253	-2.37206	-2.37206	0.60377	-2.37206	2.27907	3.27091	-2.37206	5.6252	4.49148	1.91294	1.8504	4.82022	5.2302	6.34655	0.765814	2.79053	4.80229	3.3224	2.26877	0.954886	3.34368	4.8097	4.93049
CD1B	4.3489	1.14622	1.72168	1.56551	5.04633	4.36282	2.46869	-2.37206	3.7639	3.39834	1.318	5.16784	4.55128	4.28173	4.9744	5.33613	4.0903	3.59284	0.689661	2.57818	4.11104	3.75778	-2.37206	1.12942	1.86803	6.28356	5.84956	4.489	4.48444	1.09179	2.82652	-2.37206	4.51275	4.47675	2.35525	2.59192	3.08014	1.48341	1.04044	1.60952	4.95938	2.54305	2.25738	4.23449	1.89012	0.954886	-2.37206	2.31874	-2.37206
CD1C	5.85463	3.5168	5.80545	6.80204	7.19827	7.351	4.55985	7.108	7.87063	7.45967	6.37742	6.404	6.44807	6.8724	6.66736	7.70579	6.88315	6.61087	4.34906	4.43519	6.33345	6.01181	1.12896	3.71287	4.43743	7.69413	7.63502	5.65572	6.1964	7.49318	5.49619	3.94933	7.00714	5.24396	4.96258	4.72081	6.58001	3.64373	5.27283	4.79848	7.45445	5.96569	4.96366	6.33195	3.52161	2.8977	1.86096	3.39575	4.49638
CX3CL1	12.5203	11.2206	12.5062	11.4451	9.50738	8.6541	8.01222	8.39035	11.6078	12.2993	11.2187	10.8906	11.331	12.7571	11.8568	12.2233	10.4118	10.3922	8.40538	9.01108	8.83025	8.69582	10.2571	12.0252	11.3705	9.85191	9.75159	9.25853	9.21807	10.7967	11.3042	9.27417	11.1032	11.7806	11.7452	12.0691	9.67664	9.39403	12.6789	12.1904	9.73365	10.2497	12.1462	13.1143	8.92337	8.79024	8.63148	7.72471	9.04898
CX3CR1	6.61252	4.23442	6.0156	5.08765	6.9321	6.70087	1.5615	4.51697	8.11002	8.30758	6.61456	7.25903	5.79125	8.2771	7.28212	7.90958	7.83944	7.48797	6.05788	7.16526	6.229	5.71243	2.0045	3.90026	4.32408	7.47593	7.47595	6.42167	6.60954	6.93076	5.87186	5.58179	7.09435	5.95096	6.05993	5.74106	6.22257	5.37776	8.00913	7.11136	8.2011	6.71414	6.53671	6.31752	4.26729	4.48436	2.53786	3.26343	6.06488
EDN3	-2.37206	1.14622	-2.37206	-2.37206	-2.37206	1.61647	-2.37206	-2.37206	-2.37206	-2.37206	-2.37206	2.80047	-2.37206	1.9825	-2.37206	2.8175	1.37398	0.732862	0.689661	0.565083	4.11104	-0.202326	-2.37206	-2.37206	-2.37206	1.85031	1.51783	2.95205	1.42667	2.50269	4.00419	1.4276	1.84083	-2.37206	-2.37206	-2.37206	1.4831	-2.37206	-2.37206	0.0272518	2.51691	-2.37206	-2.37206	0.208858	1.37418	3.86055	0.532074	1.14634	-2.37206
EDNRB	7.35824	6.24762	7.75956	9.33742	9.8606	9.1879	5.54806	7.43434	6.76333	6.18914	6.55069	8.53846	8.33649	8.56275	8.73357	8.44629	8.90988	8.03668	8.43693	8.75139	8.68974	8.83852	6.07984	4.88166	6.11154	9.41335	9.51347	8.59754	8.93716	9.18494	8.87732	8.07883	9.39595	5.35831	7.61047	6.46774	9.07627	8.85549	8.58599	8.60217	8.3853	10.1328	6.02957	6.52014	9.07361	9.10009	8.74168	8.93929	7.92391
ESM1	7.05354	8.04471	5.80545	7.10275	9.20513	9.62664	6.58148	6.41659	7.23723	7.39892	8.41785	5.83346	7.4152	8.5853	9.00019	8.17389	4.69565	3.59284	7.52428	8.51163	8.69465	8.64746	8.73996	5.57484	7.42863	6.10891	6.50568	8.75814	8.93033	7.17906	7.46882	7.88028	8.23732	9.13443	11.1742	9.9147	7.27257	8.33387	7.96756	7.83689	4.82983	8.91619	8.23299	5.88047	9.55874	9.98122	9.9753	9.41312	9.10818
FCGR2B	8.7615	6.47397	7.92487	9.15965	8.89308	8.69216	8.92959	10.5944	9.01275	9.06224	9.9837	8.25721	7.93777	9.40857	8.17644	9.26962	9.35103	9.16522	8.81867	9.28639	7.56268	6.14639	6.00014	7.01674	7.158	8.81421	8.89743	8.21726	8.08393	9.41467	8.52096	7.77736	8.36205	9.73943	8.75856	8.56121	8.90702	9.29733	9.09674	9.07649	9.28602	9.1665	8.5106	8.18691	7.39246	6.19875	9.3504	7.41751	10.7279
GZMB	6.18706	2.56355	5.36842	3.02503	4.76054	4.16049	7.76109	8.54326	6.74569	5.67783	5.902	4.87588	4.31455	5.17529	4.45851	6.10301	6.64792	5.87769	6.03056	7.2525	6.14538	5.76916	3.71233	4.96801	3.09888	5.789	5.49859	8.59205	8.66409	5.53019	5.2639	6.10334	8.01395	9.02615	7.78072	7.56269	8.03795	8.02047	7.52708	7.60856	6.59355	6.90987	7.10821	6.0987	6.49676	6.25919	6.51673	5.95794	6.13162
HSPA6	8.53724	8.97659	7.43341	6.23616	7.70878	7.65066	8.68948	9.34026	9.30239	8.96502	9.92823	7.01642	6.76285	8.03642	6.22189	7.32577	7.82539	8.69961	8.09181	7.53942	7.09762	5.8103	12.812	11.6957	11.6886	6.00392	5.93033	7.45517	7.31305	8.47029	8.4581	8.30181	8.12582	10.5252	9.83727	9.67656	6.95343	8.00013	8.29163	8.43924	7.65901	8.49174	8.8504	7.9688	6.40524	6.27391	6.93025	5.93638	9.2835
HTR3A	0.689534	4.23442	1.72168	5.29193	2.1165	1.61647	2.46869	4.51697	4.13303	2.62916	4.43315	3.76075	4.03119	7.0254	2.83421	6.85069	8.42359	8.68148	4.73491	4.98637	6.54401	6.66289	3.89972	-2.37206	5.47857	2.93517	2.81184	7.75942	7.836	2.50269	2.27907	5.18217	4.70237	3.12395	3.1808	1.91294	10.1504	10.5452	10.2334	10.1209	3.91448	0.536313	7.45445	4.46147	2.26877	1.81492	0.532074	-2.37206	2.74839
IL1B	6.30575	5.28933	5.36842	4.20844	7.64601	6.6242	7.2279	7.6473	7.28686	8.07109	6.30183	4.93919	5.0142	6.507	4.36708	7.02701	6.42379	6.05715	6.49768	7.18757	6.4071	7.28545	4.88111	4.96801	6.04155	6.42585	6.35289	5.92393	7.11036	5.99633	5.9781	7.26061	8.36907	6.47496	5.31712	5.8297	7.12181	7.82621	8.42284	8.41963	5.98128	5.94031	8.26432	7.71724	5.37366	4.9915	5.22077	5.93638	6.03032
IL1R2	3.94286	2.02321	6.25528	4.8496	5.00246	4.84055	5.4663	5.14574	6.40722	6.47465	5.79579	5.21976	4.17982	4.9712	4.45851	5.60678	3.88882	3.99644	4.25776	5.03639	3.35595	3.44596	3.4969	5.26949	4.06654	3.73364	4.61221	4.58057	5.27038	7.88611	7.23169	6.98516	4.78858	6.64981	5.57783	5.88591	6.34227	6.47296	6.09793	5.93773	4.89606	6.8013	5.60926	4.83011	5.29425	6.27391	5.68378	5.95794	7.1112
IL32	10.0668	8.23331	9.27636	9.5314	9.69993	9.49019	10.0602	11.1526	10.3553	10.1004	10.5855	8.89443	8.38323	9.68406	9.13448	10.1472	10.2764	10.0044	9.84966	10.4145	10.0468	9.49526	8.85769	9.62494	9.27429	10.856	10.5511	10.8521	11.0343	10.9291	11.1437	11.2823	11.0221	11.4269	10.6944	10.7984	10.7225	10.8095	10.8285	11.0065	10.1257	10.484	9.68788	9.56608	8.77771	8.49589	8.59144	8.22458	10.5639
IL6R	10.6106	10.527	11.0635	11.0921	10.8214	11.3215	10.6121	11.4023	10.5546	10.1856	9.4997	11.743	12.6408	10.9177	11.942	11.4672	11.3927	11.308	10.0803	10.0261	10.9918	11.1408	10.5887	11.1025	11.3316	12.0242	11.9986	11.6802	12.218	10.1288	9.97943	10.4261	11.3384	10.6286	10.2381	10.4004	10.5995	10.3258	10.4328	10.4642	11.683	10.9121	9.8686	9.56608	8.63997	8.52079	9.08513	7.25285	10.2116
IL7	6.80215	7.2614	7.73997	7.91225	8.39182	7.56095	7.47785	7.61085	7.90282	8.1543	8.45322	7.85103	7.57137	7.19924	7.76653	7.38453	7.64514	7.53921	6.63099	6.81021	7.08271	6.45383	6.97509	7.72331	7.158	7.90322	8.00964	7.80759	7.78389	8.07711	7.74944	7.87317	8.44403	7.90083	7.27019	6.81036	7.35316	6.99547	7.47326	7.03977	6.86558	6.68388	7.07326	6.13207	4.92404	4.62881	5.82859	4.0858	6.06488
INHBB	6.6844	6.13858	11.9008	11.3017	8.49436	9.65582	10.8483	10.1591	7.82096	8.78208	7.86905	7.20853	7.20579	9.33594	9.21862	8.45317	9.53712	9.97122	11.0084	10.2847	9.23266	9.37819	7.2581	8.47159	8.18068	7.07063	6.90593	7.06913	7.32351	7.39084	7.41309	8.5315	7.94992	7.69135	9.39139	9.43893	9.52043	9.45507	7.52267	6.17004	7.89592	8.48737	9.30919	8.09683	5.88808	6.05272	6.25491	4.90158	9.91036
MIA	2.72869	3.2633	-2.37206	4.56435	0.431175	3.08034	-2.37206	5.14574	-2.37206	2.24282	3.45839	3.61324	1.09955	1.9825	2.83421	-2.37206	3.52138	3.87404	3.37578	3.03743	-2.37206	0.959305	3.89972	2.93643	2.40344	0.216191	2.17906	-2.37206	-2.37206	5.22492	4.3591	2.62622	3.88868	-2.37206	-2.37206	-2.37206	4.75662	2.93561	3.9618	0.0272518	2.51691	3.96708	4.4126	2.37559	1.37418	2.10635	1.86096	3.26343	2.35986
NFKBIB	8.19369	8.84972	8.23589	8.57191	7.97591	8.07464	8.85925	8.77508	8.26044	8.1543	7.23874	8.05771	7.90611	8.36836	8.11454	7.44098	7.91437	8.13322	9.10068	8.56799	7.99567	9.25945	8.78821	8.13146	8.48749	7.79198	7.64104	8.58653	8.76354	7.52114	7.33527	8.18028	7.61446	7.63196	8.04506	7.67062	9.03245	9.03947	8.14729	8.24921	7.48705	7.43996	9.49231	8.80136	7.66917	7.95802	8.12594	7.65382	7.79602
NR3C2	9.54375	10.7703	9.91444	9.77655	11.3619	11.1594	7.67271	8.60942	10.4193	10.363	10.478	10.4719	10.4217	10.412	10.2977	10.1408	10.6939	11.0069	9.71885	9.23377	10.6961	10.7788	6.93279	9.17199	8.42014	10.1245	10.0828	9.50631	9.48375	9.96542	10.4638	9.87495	10.0887	7.52176	6.89276	7.19108	8.79083	8.43329	9.91548	10.172	10.6031	9.75022	5.79232	7.06903	6.46085	6.25919	6.70862	5.53874	8.7896
NRAS	10.6187	9.89733	9.48495	9.55143	10.1225	9.44075	9.52178	9.73264	10.6465	10.7166	9.697	10.1644	9.9203	10.1021	10.011	9.88513	10.9371	10.7054	10.3135	10.5964	10.0118	10.8463	9.77566	9.87451	9.62475	11.2841	11.2394	11.2386	11.4465	10.0398	9.92733	10.4003	9.87377	11.454	11.9514	11.1924	10.9984	10.8752	11.4689	11.729	10.4462	10.5536	11.4007	11.1892	12.9268	12.2324	12.3312	13.5696	10.4195
PIK3CA	10.4225	10.507	9.23496	10.1094	11.1016	11.3321	9.74623	9.62708	10.1016	10.2437	9.94696	10.5999	10.5604	10.2177	10.6562	9.97868	10.5771	10.2379	10.5093	10.4904	10.8215	11.175	10.4809	10.6832	10.4378	10.4282	10.2729	10.8406	10.7741	10.5629	10.561	10.1139	9.99884	10.6342	11.0577	10.3489	10.5335	10.6171	10.9684	11.0317	10.1066	10.6271	11.1073	11.7356	10.7795	10.2954	10.9602	10.7145	10.1546
PSMD2	12.1532	11.726	11.2568	10.7826	11.464	12.3297	12.0156	11.63	12.1764	12.1095	11.5439	11.1872	11.2968	11.4111	11.2928	11.5908	11.2395	11.3688	11.9465	11.8344	12.2574	12.4669	11.1478	11.2083	11.03	10.8402	10.7603	11.6672	11.8245	11.5943	11.7433	10.8967	11.4099	12.6467	12.4059	12.6183	11.7234	11.4192	12.0173	12.1053	11.5659	11.6781	12.6524	12.7458	12.8164	12.5246	12.4809	12.7045	12.1299
PTGER2	8.39989	8.39218	5.26253	6.96022	6.73173	6.80873	6.18125	6.9709	4.94239	3.74931	6.37742	6.61256	7.48829	7.25658	6.70518	6.35884	7.08535	6.79077	6.21176	6.79576	5.75193	5.37133	6.45347	7.18844	6.11154	6.45269	6.69095	7.99399	8.46102	6.82259	7.04875	6.6937	7.23916	7.49701	8.38883	8.09097	7.50838	7.68895	7.88408	7.30699	6.59355	6.65297	5.10878	7.86347	7.13199	6.6798	7.82814	5.91449	6.60071
RABEP1	10.2258	10.7854	10.2345	10.9102	10.1629	10.324	10.6333	10.8775	10.7943	10.8314	10.9295	10.434	10.4891	10.4603	10.2806	10.0598	10.7073	10.7154	10.0853	10.3688	9.69643	8.44035	10.468	10.363	10.3115	10.1908	10.0949	10.5868	10.4407	10.9472	10.8346	9.93254	11.099	10.6981	10.5612	10.847	10.6562	10.5393	10.1665	10.1087	11.0565	10.8487	10.4573	10.3803	10.4423	10.7008	10.4237	10.2906	10.579
RORA	9.4592	9.97868	8.66785	10.3108	11.6118	11.1216	9.44382	10.2148	10.0432	10.0734	9.88356	10.5962	10.4604	10.3005	10.4901	9.98106	10.7929	10.197	10.266	10.4026	9.13126	9.22817	8.63832	7.94177	9.15507	11.686	11.598	11.372	10.9956	10.4798	10.042	10.7394	10.4244	9.51333	10.7243	9.62175	10.7163	10.8649	10.0472	10.2565	10.2449	11.022	8.56192	8.84729	10.6569	10.6029	10.1903	9.81865	9.59863
SECTM1	7.20784	5.79964	8.16419	8.04531	7.65312	7.38625	10.7759	10.2088	7.46988	6.86435	7.27872	7.61941	6.89774	8.26597	7.35532	7.94904	9.77319	9.71463	9.76102	9.99165	9.58976	9.34124	6.62269	9.30236	7.58442	8.4678	8.30297	9.38138	9.49073	7.918	7.04875	9.82237	9.09553	10.0499	9.56386	8.792	8.91669	9.10759	8.99537	9.15651	9.30138	8.91619	8.42078	8.62216	6.98802	7.30657	7.86219	6.45907	8.49232
TGFA	11.221	12.3717	10.1955	8.71195	9.29424	9.24662	5.54806	6.9709	9.84005	10.02	9.89325	9.60514	9.50722	9.7212	9.55273	10.3977	8.02915	8.21742	9.14275	9.1425	9.96993	10.2099	11.3682	10.8186	11.0973	9.05224	8.796	8.23146	8.79396	9.09481	8.76309	10.1989	8.53413	7.93194	6.40729	6.41141	9.10829	9.17567	11.5548	12.0165	9.46576	9.50618	9.23471	10.2081	7.46677	6.83678	6.82369	6.4285	9.37587
TGFBR2	11.7983	11.1462	12.0395	12.2838	12.8788	12.8619	11.525	12.0583	12.3969	12.5753	12.0563	12.5879	12.7896	12.6874	12.5229	12.7154	11.8913	11.3695	11.5632	12.074	12.1376	11.9727	11.4687	11.5121	11.7281	12.3316	12.3744	12.5115	12.2801	12.8778	12.7886	12.349	12.7301	11.8575	11.8542	11.8618	12.2213	12.2114	12.8134	12.805	13.3355	13.2061	11.7394	12.8552	11.0898	10.3667	10.9324	9.61659	12.5921
VAV1	9.31098	7.172	10.0833	10.2751	9.48365	9.46842	9.4223	11.0129	9.20249	8.78683	9.64824	8.97216	9.21162	9.51579	8.92204	9.75479	9.38496	8.82878	8.81867	9.26557	8.59311	7.20549	9.35083	9.65454	9.48012	9.03901	8.99688	9.08568	9.00376	9.64808	9.44809	9.04968	10.1732	9.56187	8.75065	9.32918	9.6406	9.54906	8.86036	8.66299	9.84052	9.65594	8.31007	8.57745	6.8139	7.00506	8.05116	6.72105	9.67334
ZAP70	8.19369	6.58896	8.00913	10.0578	8.04782	7.93085	9.16807	10.5542	8.50547	7.74968	8.56251	8.25099	8.44328	8.38902	8.38891	8.77203	8.83822	8.37802	8.52277	8.66658	6.94112	6.13565	6.67495	7.45084	7.82214	8.86506	8.76054	9.38456	9.03594	8.94807	9.02714	8.7799	9.16163	7.90083	7.66761	7.31908	8.39709	7.77126	7.32414	7.50072	8.61403	7.34646	7.08501	7.54214	5.77563	6.11945	6.85108	4.65989	7.35413
[truncated: 284 more columns]

## Sheet: ED_Fig.3B
	CRUK0034_SU_T1-R2	CRUK0034_SU_T1-R3	CRUK0045_SU_T1-R1	CRUK0045_SU_T1-R2	CRUK0028_SU_T1-R1	CRUK0028_SU_T1-R2	CRUK0117_SU_T1-R1	CRUK0117_SU_T1-R2	CRUK0051_SU_T1-R2	CRUK0051_SU_T1-R3	CRUK0051_SU_T1-R4	CRUK0003_SU_T1-R1	CRUK0003_SU_T1-R2	CRUK0003_SU_T1-R3	CRUK0003_SU_T1-R4	CRUK0003_SU_T1-R6	CRUK0026_SU_T1-R1	CRUK0026_SU_T1-R2	CRUK0016_SU_T1-R1	CRUK0016_SU_T1-R2	CRUK0053_SU_T1-R1	CRUK0053_SU_T1-R2	CRUK0032_SU_T1-R2	CRUK0032_SU_T1-R3	CRUK0032_SU_T1-R4	CRUK0124_SU_T1-R1	CRUK0124_SU_T1-R2	CRUK0008_SU_T1-R1	CRUK0008_SU_T1-R2	CRUK0182_SU_T1-R1	CRUK0182_SU_T1-R2	CRUK0044_SU_T1-R1	CRUK0044_SU_T1-R2	CRUK0157_SU_T1-R1	CRUK0157_SU_T1-R5	CRUK0157_SU_T1-R6	CRUK0142_SU_T1-R1	CRUK0142_SU_T1-R2	CRUK0115_SU_T1-R2	CRUK0115_SU_T1-R4	CRUK0001_SU_T1-R1	CRUK0001_SU_T1-R3	CRUK0009_SU_T1-R1	CRUK0009_SU_T1-R4	CRUK0178_SU_T1-R1	CRUK0178_SU_T1-R2	CRUK0178_SU_T1-R3	CRUK0178_SU_T1-R4	CRUK0006_SU_T1-R1
HNRNPC	12.565	12.2853	11.7264	11.8066	12.3096	12.2853	12.3241	12.2805	12.2552	12.2299	11.4703	12.7228	12.5494	12.1467	12.3639	12.3489	12.2741	12.1091	12.6773	12.6906	12.6608	13.0735	12.1971	11.9609	11.5932	12.4884	12.4267	12.7879	13.1967	12.0095	11.9654	12.8599	12.3849	13.2046	13.0149	12.9211	12.6071	12.3052	12.9398	12.9519	12.2642	12.633	12.9288	13.3288	13.9571	13.6376	13.2989	14.606	12.527
IGF2BP1	3.19048	5.14643	1.72168	3.42321	2.1165	-2.37206	1.5615	4.51697	-2.37206	-2.37206	3.14884	-2.37206	1.09955	2.91287	2.83421	1.0251	2.26856	3.03034	8.90018	6.43462	9.10567	9.18452	8.04416	6.00069	8.3639	-2.37206	1.02015	3.6034	4.24113	4.64734	4.6437	4.05369	2.76412	0.487149	2.74368	2.29214	5.92952	9.535	0.57242	-2.37206	1.6069	1.35107	0.547429	2.58307	11.6488	11.8646	12.1039	12.2372	9.31615
IGFBP3	10.1049	11.6218	10.6059	11.0364	11.9089	12.7231	11.3579	11.8716	9.47289	8.79156	11.1849	13.21	12.9473	13.3229	13.6306	13.2865	10.5183	10.0062	13.6086	13.221	12.4732	11.5336	10.9406	10.7069	11.3758	11.7129	11.1761	12.9488	12.8157	11.9909	11.6327	11.6681	11.3988	11.9953	12.5962	11.5094	12.2818	13.8145	11.0941	10.5186	11.079	13.2951	13.5469	15.2366	11.7624	11.3042	11.0951	11.2373	12.8115
[truncated: 284 more columns]

## Sheet: ED_Fig.3C
	CRUK0034_SU_T1-R2	CRUK0034_SU_T1-R3	CRUK0045_SU_T1-R1	CRUK0045_SU_T1-R2	CRUK0028_SU_T1-R1	CRUK0028_SU_T1-R2	CRUK0117_SU_T1-R1	CRUK0117_SU_T1-R2	CRUK0051_SU_T1-R2	CRUK0051_SU_T1-R3	CRUK0051_SU_T1-R4	CRUK0003_SU_T1-R1	CRUK0003_SU_T1-R2	CRUK0003_SU_T1-R3	CRUK0003_SU_T1-R4	CRUK0003_SU_T1-R6	CRUK0026_SU_T1-R1	CRUK0026_SU_T1-R2	CRUK0016_SU_T1-R1	CRUK0016_SU_T1-R2	CRUK0053_SU_T1-R1	CRUK0053_SU_T1-R2	CRUK0032_SU_T1-R2	CRUK0032_SU_T1-R3	CRUK0032_SU_T1-R4	CRUK0124_SU_T1-R1	CRUK0124_SU_T1-R2	CRUK0008_SU_T1-R1	CRUK0008_SU_T1-R2	CRUK0182_SU_T1-R1	CRUK0182_SU_T1-R2	CRUK0044_SU_T1-R1	CRUK0044_SU_T1-R2	CRUK0157_SU_T1-R1	CRUK0157_SU_T1-R5	CRUK0157_SU_T1-R6	CRUK0142_SU_T1-R1	CRUK0142_SU_T1-R2	CRUK0115_SU_T1-R2	CRUK0115_SU_T1-R4	CRUK0001_SU_T1-R1	CRUK0001_SU_T1-R3	CRUK0009_SU_T1-R1	CRUK0009_SU_T1-R4	CRUK0178_SU_T1-R1	CRUK0178_SU_T1-R2	CRUK0178_SU_T1-R3	CRUK0178_SU_T1-R4	CRUK0006_SU_T1-R1
ABCC2	4.43477	6.90973	6.55348	6.54667	4.70688	4.16049	5.62544	7.05471	5.96418	5.45724	6.7344	4.4235	5.79125	5.98964	5.80062	6.32924	5.29403	4.7195	5.6546	5.95176	6.89065	5.25696	7.50905	6.93334	6.30318	5.22989	5.47186	9.58304	9.88098	6.07388	6.37805	10.4358	6.3601	5.53081	5.87819	6.53958	5.06578	5.24578	3.60927	3.55607	6.283	5.4223	7.64102	10.4646	5.86078	4.53413	5.55646	5.45023	9.90798
DKK1	4.80092	10.1663	-2.37206	1.56551	3.05297	2.14274	5.62544	4.92595	5.00304	7.87985	6.04794	2.49781	2.51138	7.23392	6.41686	5.21184	4.87006	5.147	9.15861	8.58909	3.54189	3.44596	9.81986	6.22769	7.34394	6.83587	6.47907	1.73026	1.94499	4.92355	5.75718	9.35298	3.88868	9.42424	8.76905	8.06685	3.89907	5.33509	2.83506	1.89648	4.25455	2.244	9.94952	1.47408	8.91676	6.62344	2.99638	4.23456	8.18184
EDN3	-2.37206	1.14622	-2.37206	-2.37206	-2.37206	1.61647	-2.37206	-2.37206	-2.37206	-2.37206	-2.37206	2.80047	-2.37206	1.9825	-2.37206	2.8175	1.37398	0.732862	0.689661	0.565083	4.11104	-0.202326	-2.37206	-2.37206	-2.37206	1.85031	1.51783	2.95205	1.42667	2.50269	4.00419	1.4276	1.84083	-2.37206	-2.37206	-2.37206	1.4831	-2.37206	-2.37206	0.0272518	2.51691	-2.37206	-2.37206	0.208858	1.37418	3.86055	0.532074	1.14634	-2.37206
F2	-2.37206	-2.37206	-2.37206	-2.37206	-2.37206	-2.37206	-2.37206	1.52332	-2.37206	-2.37206	-2.37206	-2.37206	-2.37206	-2.37206	0.777923	1.0251	0.556725	-2.37206	-2.37206	0.565083	-2.37206	-2.37206	2.54427	-2.37206	1.00349	-2.37206	-2.37206	4.58057	2.62522	1.09179	1.3838	2.32594	-2.37206	-2.37206	-2.37206	-2.37206	-2.37206	0.654607	-0.139021	-2.37206	-2.37206	-2.37206	0.547429	1.47408	-2.37206	1.44873	-2.37206	-2.37206	-2.37206
FAM83A	10.7985	12.0377	10.7278	9.23588	7.47197	6.68208	11.8602	10.1842	10.3683	10.4283	10.9667	8.90636	9.29139	8.30997	8.9849	9.13493	7.76777	7.70992	11.1945	10.0199	9.67919	9.53466	11.2417	10.5195	11.2679	10.0285	10.0448	10.4015	11.1761	8.12344	7.14312	11.6598	8.74288	11.7508	11.1225	11.5615	10.3662	10.9318	11.4617	11.9896	8.13408	9.91886	12.6225	13.2826	5.44892	3.69534	4.3929	3.11773	10.983
GFRA1	5.91563	3.73233	7.52784	9.0513	7.82037	8.49096	5.83541	7.25698	2.80353	1.71288	4.11759	9.40666	8.00904	8.49765	9.44787	9.02381	8.52271	7.49837	7.60984	8.12915	8.0115	6.53786	2.54427	3.24405	2.40344	8.79073	8.76605	8.44143	8.61381	8.54707	9.47556	7.0747	9.1372	2.18458	0.193241	-2.37206	8.43462	8.45337	6.29695	4.899	8.37953	7.2568	1.879	2.92541	7.17695	5.66301	8.59144	4.8097	5.3781
GIP	-2.37206	-2.37206	-2.37206	-2.37206	-2.37206	-2.37206	-2.37206	-2.37206	-2.37206	-2.37206	-2.37206	-2.37206	-2.37206	0.635943	-2.37206	-2.37206	-2.37206	-2.37206	2.42712	2.2786	2.58787	2.62374	-2.37206	1.12942	-2.37206	-2.37206	-2.37206	-2.37206	-2.37206	-2.37206	-2.37206	-2.37206	-2.37206	-2.37206	-2.37206	-2.37206	-2.37206	0.654607	-2.37206	-2.37206	-2.37206	-2.37206	-2.37206	0.208858	2.56821	3.04238	1.34631	0.355227	-2.37206
IGF2BP1	3.19048	5.14643	1.72168	3.42321	2.1165	-2.37206	1.5615	4.51697	-2.37206	-2.37206	3.14884	-2.37206	1.09955	2.91287	2.83421	1.0251	2.26856	3.03034	8.90018	6.43462	9.10567	9.18452	8.04416	6.00069	8.3639	-2.37206	1.02015	3.6034	4.24113	4.64734	4.6437	4.05369	2.76412	0.487149	2.74368	2.29214	5.92952	9.535	0.57242	-2.37206	1.6069	1.35107	0.547429	2.58307	11.6488	11.8646	12.1039	12.2372	9.31615
IGFBP1	-2.37206	2.02321	-2.37206	1.56551	-2.37206	-2.37206	-2.37206	-2.37206	-2.37206	-2.37206	1.318	0.749562	1.09955	1.9825	-2.37206	-2.37206	0.556725	0.732862	-2.37206	0.565083	-2.37206	0.49711	2.0045	-2.37206	3.09888	-2.37206	0.24482	4.82484	5.08595	1.09179	2.27907	0.604598	-2.37206	0.487149	2.56253	3.23581	-2.37206	-2.37206	4.61994	0.768182	-2.37206	1.86594	4.96366	5.21973	1.89012	0.188089	0.532074	1.651	0.964907
INHA	1.52229	1.14622	1.72168	4.56435	4.3347	3.64359	3.4188	3.944	0.752134	-2.37206	1.318	2.80047	2.51138	3.75398	4.5445	4.92566	3.21132	3.03034	5.42207	5.81515	-2.37206	0.959305	3.24352	3.24405	4.32408	2.5927	2.81184	7.05323	4.55721	4.17071	2.82652	5.43494	3.72339	2.72954	3.51575	3.23581	8.00659	7.43994	1.90832	1.25017	-2.37206	2.54305	3.363	4.10604	2.56821	2.34852	1.86096	1.14634	3.70722
LINGO2	1.52229	1.14622	4.88835	4.39734	3.36168	4.16049	4.70951	4.35006	3.61638	1.71288	3.14884	1.58891	-2.37206	6.14347	1.62029	3.12392	3.77643	4.40281	5.03903	5.08474	2.20232	0.959305	2.0045	4.34959	3.35125	2.77409	3.682	0.877681	2.62522	2.89366	-2.37206	4.98512	4.61067	2.9402	1.45502	0.576363	4.57303	3.89941	2.11033	1.25017	3.06996	2.54305	2.25738	2.13305	3.52161	3.86055	2.23889	1.651	3.3061
MS4A15	3.82057	6.53261	6.30946	3.42321	6.53021	4.16049	8.12309	7.0816	10.5082	10.7179	9.22579	5.36516	1.09955	3.9887	3.29765	4.46315	5.4487	4.91839	5.24323	5.38421	11.5016	12.7683	7.27513	6.62323	6.69382	7.95108	7.9284	2.26084	1.42667	5.87159	6.33871	4.75683	6.5694	-2.37206	-2.37206	-2.37206	5.29077	3.33272	4.97011	5.52046	10.7658	10.1342	-2.37206	0.208858	7.97313	8.83561	6.69357	7.27018	5.67515
PEBP4	7.81575	5.41934	6.0156	3.02503	8.78394	9.57665	4.39286	2.42807	2.50084	3.74931	2.75409	5.36516	6.44807	6.36821	5.48987	6.20433	5.83272	5.24902	5.58118	6.45315	4.42656	5.74108	2.0045	3.49743	3.35125	9.45212	9.28491	5.09707	5.43388	6.99197	6.37805	6.00264	9.60937	3.56617	2.35525	3.80125	7.24212	3.64373	7.00181	6.87678	8.79415	9.0993	2.25738	2.92541	6.40524	6.01816	5.74346	5.75121	7.65567
PSG1	-2.37206	1.14622	-2.37206	-2.37206	-2.37206	-2.37206	-2.37206	-2.37206	-2.37206	-2.37206	-2.37206	-2.37206	-2.37206	0.635943	-2.37206	2.42779	0.556725	0.732862	2.42712	1.38336	-2.37206	-2.37206	-2.37206	-2.37206	-2.37206	-2.37206	-2.37206	-2.37206	-2.37206	-2.37206	-2.37206	1.94595	-2.37206	2.9402	-2.37206	-2.37206	-2.37206	-2.37206	2.83506	1.89648	-2.37206	0.536313	0.547429	0.978814	3.02728	2.10635	2.23889	0.355227	1.82588
RHCG	-2.37206	2.02321	2.63847	-2.37206	4.10505	2.83011	-2.37206	-2.37206	0.752134	-2.37206	-2.37206	1.58891	-2.37206	1.9825	0.777923	1.0251	-2.37206	-2.37206	3.68711	1.89972	2.20232	3.29952	2.0045	1.12942	1.86803	2.38512	2.63017	3.7683	1.94499	-2.37206	-2.37206	3.43452	-2.37206	0.487149	-2.37206	-2.37206	2.14254	-2.37206	-2.37206	-2.37206	2.13279	-2.37206	2.25738	2.58307	6.01733	6.11945	4.46559	5.18365	0.964907
SH2D5	2.04474	2.02321	-2.37206	-2.37206	3.49433	3.29349	3.02067	-2.37206	3.89772	2.62916	3.14884	-2.37206	1.9726	1.4626	1.62029	2.42779	0.556725	2.47815	4.66556	2.82603	-2.37206	-0.202326	2.0045	-2.37206	4.43743	0.216191	0.24482	-2.37206	0.60377	1.96417	2.27907	5.74654	-2.37206	5.07587	4.27318	5.51022	0.216263	1.48341	1.04044	1.89648	4.52955	1.86594	5.198	3.20182	5.68515	5.70708	5.13424	6.53275	5.20296
SPOCK1	8.50783	8.62561	4.88835	5.47083	11.6977	12.0053	6.23161	6.57637	2.80353	4.26717	8.92565	4.3321	4.65651	9.79272	6.05615	8.51365	4.97563	4.31144	7.80789	7.11959	6.4542	3.75778	6.97509	5.33595	8.23656	5.48527	4.99679	5.52352	3.58041	8.43398	7.21005	7.56425	4.70237	5.24396	6.09368	6.37259	8.05119	10.1691	6.69201	5.31748	6.30754	9.3868	8.0888	5.12347	8.32739	9.60399	8.28502	6.66971	10.0994
UPK1B	-2.37206	-2.37206	7.16613	4.8496	4.53276	2.14274	1.5615	1.52332	2.11704	-2.37206	1.318	2.11408	-2.37206	5.26744	1.62029	2.42779	3.02706	2.09482	8.7023	9.6639	3.54189	2.35352	-2.37206	-2.37206	1.00349	2.93517	2.97314	3.2033	3.26988	4.17071	5.17733	9.71508	5.08961	1.29575	1.82142	2.83991	3.33237	3.14779	3.9618	-2.37206	2.13279	2.79053	2.80427	3.72367	1.37418	0.188089	-2.37206	1.651	3.70722
ZIC5	2.72869	3.2633	2.63847	1.56551	0.431175	-2.37206	-2.37206	-2.37206	-2.37206	-2.37206	-2.37206	3.4489	3.46293	2.91287	4.45851	3.37647	4.18139	5.47635	5.33542	3.787	2.20232	4.97287	4.69115	4.06608	4.54252	0.987253	-2.37206	0.877681	-2.37206	-2.37206	-2.37206	0.604598	-2.37206	0.487149	-2.37206	-2.37206	-2.37206	0.654607	-2.37206	-2.37206	-2.37206	-2.37206	4.96366	2.92541	6.24555	6.34536	4.83831	4.98795	1.82588
[truncated: 284 more columns]

## Sheet: ED_Fig.3D
	CRUK0034_SU_T1-R2	CRUK0034_SU_T1-R3	CRUK0045_SU_T1-R1	CRUK0045_SU_T1-R2	CRUK0028_SU_T1-R1	CRUK0028_SU_T1-R2	CRUK0117_SU_T1-R1	CRUK0117_SU_T1-R2	CRUK0051_SU_T1-R2	CRUK0051_SU_T1-R3	CRUK0051_SU_T1-R4	CRUK0003_SU_T1-R1	CRUK0003_SU_T1-R2	CRUK0003_SU_T1-R3	CRUK0003_SU_T1-R4	CRUK0003_SU_T1-R6	CRUK0026_SU_T1-R1	CRUK0026_SU_T1-R2	CRUK0016_SU_T1-R1	CRUK0016_SU_T1-R2	CRUK0053_SU_T1-R1	CRUK0053_SU_T1-R2	CRUK0032_SU_T1-R2	CRUK0032_SU_T1-R3	CRUK0032_SU_T1-R4	CRUK0124_SU_T1-R1	CRUK0124_SU_T1-R2	CRUK0008_SU_T1-R1	CRUK0008_SU_T1-R2	CRUK0182_SU_T1-R1	CRUK0182_SU_T1-R2	CRUK0044_SU_T1-R1	CRUK0044_SU_T1-R2	CRUK0157_SU_T1-R1	CRUK0157_SU_T1-R5	CRUK0157_SU_T1-R6	CRUK0142_SU_T1-R1	CRUK0142_SU_T1-R2	CRUK0115_SU_T1-R2	CRUK0115_SU_T1-R4	CRUK0001_SU_T1-R1	CRUK0001_SU_T1-R3	CRUK0009_SU_T1-R1	CRUK0009_SU_T1-R4	CRUK0178_SU_T1-R1	CRUK0178_SU_T1-R2	CRUK0178_SU_T1-R3	CRUK0178_SU_T1-R4	CRUK0006_SU_T1-R1
ADM	5.758	5.0693	7.79797	8.85579	7.33719	7.78879	5.89912	6.94184	5.45775	5.5936	6.34012	7.31976	7.44488	8.35267	8.59436	8.45317	6.61562	6.31409	8.7575	8.51605	7.40382	7.33797	7.27513	5.46034	6.27296	5.80991	4.87963	7.60444	7.74549	7.58874	7.82256	10.5236	8.31925	7.70582	8.88683	8.09097	7.16303	7.58354	7.54459	7.52714	8.22062	9.25664	7.58423	6.53269	8.38122	8.21229	10.2749	8.09436	9.16504
GPC3	5.50366	4.80956	6.76213	6.46455	7.74251	7.11923	6.46	5.04003	2.80353	1.71288	3.92947	9.16656	9.35139	8.13144	9.73291	9.14346	11.4384	11.3899	8.47796	8.74764	8.99059	8.82854	3.4969	4.88166	2.40344	6.69681	7.11907	7.7397	7.03594	8.14156	8.22984	7.59916	9.63578	4.17772	4.72479	5.14601	8.07731	8.80948	7.20261	7.50072	9.86966	10.324	2.80427	4.70265	11.434	11.0622	11.0959	11.7024	8.1897
IL7R	10.9985	7.91846	9.28314	11.8416	10.3119	10.0366	10.5833	12.2243	10.0981	8.84719	10.3826	11.7622	11.5474	11.2247	11.0258	11.8603	11.5382	10.2487	10.3691	10.9922	10.494	9.3389	8.25628	7.78408	9.32673	11.6541	11.4831	12.6142	12.7926	11.3763	10.5154	10.6181	11.6476	10.5047	10.1862	9.91132	11.5207	10.589	10.8902	10.8989	12.2144	11.7787	11.1266	10.5573	9.35615	8.38498	9.68125	8.72339	10.4896
NMI	8.31186	6.81841	7.25164	7.69539	7.6602	7.52977	7.70872	8.03896	8.62123	8.40347	8.14256	8.14757	7.86279	7.66507	7.96666	7.96838	8.59902	8.41689	8.66725	8.93071	8.39616	8.42278	7.79538	7.53811	7.09028	8.93813	8.97087	9.3394	9.0005	8.20326	7.71912	9.02101	8.09231	9.61459	9.53651	9.08094	8.69007	8.30099	8.64398	8.80578	8.17467	8.2079	9.76473	10.0238	8.15269	7.07399	7.621	8.12327	8.42074
NMUR1	4.05558	-2.37206	3.19406	5.70342	5.17046	3.29349	5.2874	5.50482	3.45203	2.62916	4.80574	4.99984	4.17982	4.9712	5.3536	5.70226	5.16607	4.48874	3.94301	4.70637	5.09495	5.44282	2.54427	2.54479	1.00349	4.71277	4.66037	5.95847	5.50917	5.29136	7.04875	5.64996	6.21197	3.90412	3.30131	4.11526	4.18184	3.33272	4.36796	3.91738	3.91448	5.59486	0.547429	2.13305	5.99239	6.92338	5.48832	4.65989	4.27806
PSEN1	11.0623	10.3569	10.7052	10.2931	11.3389	11.5742	11.0876	10.9116	10.6783	10.8822	10.4121	11.312	11.2087	11.0452	10.762	10.9604	10.7838	10.7265	10.8803	11.0872	11.0037	11.1648	10.7558	10.6672	10.4597	11.3516	11.3161	11.465	11.6142	11.1331	11.1942	11.322	10.9584	10.7514	10.6902	10.6368	10.8198	10.8873	11.0607	11.2232	11.2533	11.129	11.2953	10.7129	11.1657	10.9475	10.8785	11.2543	11.3966
PTPRE	12.1192	11.7785	10.7303	10.583	10.3353	9.92315	11.3846	11.0861	10.4898	10.8486	11.1516	10.8755	10.625	10.4628	10.9589	10.6977	10.5865	10.5416	9.55355	9.81305	10.0353	8.07731	12.4769	12.3591	11.6749	10.4181	10.4305	10.6101	10.9583	10.9212	10.6819	10.7088	11.6007	9.90223	10.2456	10.1351	11.0701	11.1108	11.7712	12.0648	11.0078	11.0964	11.3948	10.8114	8.90344	8.53614	9.41146	8.0398	10.7652
PVR	10.2243	11.0654	10.0359	10.0116	10.7935	11.0428	10.8624	10.0131	10.6117	11.135	11.1637	9.30818	9.77597	9.95393	9.40254	9.61763	9.73612	10.079	10.1084	9.72809	10.3828	10.5189	10.7017	11.099	11.3606	8.9214	9.08332	9.36538	9.59377	10.5494	11.017	10.1702	10.6599	11.3814	10.7843	11.399	10.0747	10.1827	10.8538	10.8754	10.7691	10.8563	11.8549	11.7175	10.0656	10.2936	10.3937	10.0255	11.2229
SEMA4D	10.7333	9.92769	10.972	11.6917	10.3938	10.5826	11.4217	12.7775	10.8797	10.4717	11.1286	10.6935	10.3253	10.464	10.405	10.9616	10.9048	10.4374	11.2905	11.2046	10.2966	9.72055	9.99967	10.1851	10.368	10.6284	10.6311	11.1301	11.155	10.9702	10.4267	10.8906	11.2017	11.353	10.8419	10.8417	10.9557	11.3001	11.1166	11.1659	11.3708	10.8116	9.70891	9.718	8.74822	9.04751	9.45674	8.02966	10.1804
SERPINE1	9.70363	8.87827	10.505	11.1091	10.0462	10.7755	10.9683	11.2915	9.47557	9.30339	11.4142	10.8282	12.1608	11.5563	10.9927	12.4444	9.84634	9.70344	10.886	11.3631	11.6581	10.589	8.85769	7.77213	9.61875	11.6135	12.1332	10.1199	10.306	13.1684	12.5057	12.5589	12.8528	10.5201	10.4806	10.4664	9.77963	10.2941	10.9814	10.9718	10.9407	13.7236	13.8205	10.9864	11.2956	10.7732	12.2868	10.4531	14.3678
SPHK1	8.46255	8.11356	7.50481	8.54219	6.82283	6.87641	8.77686	9.47819	7.64184	7.62792	9.35294	4.50945	6.32578	8.23777	6.32266	7.18411	6.89665	7.89439	7.69931	7.87799	6.14538	5.57599	8.45618	7.46576	9.10877	6.5177	6.58266	6.47036	5.86494	9.06188	9.22891	8.68966	7.89268	7.12937	7.93299	7.92652	7.56485	8.88906	7.97403	8.21061	6.7269	8.03888	10.0548	10.4289	7.52879	8.07612	7.40701	6.19427	9.8864
[truncated: 284 more columns]

## Sheet: ED_Fig.3E
	CRUK0034_SU_T1-R2	CRUK0034_SU_T1-R3	CRUK0045_SU_T1-R1	CRUK0045_SU_T1-R2	CRUK0028_SU_T1-R1	CRUK0028_SU_T1-R2	CRUK0117_SU_T1-R1	CRUK0117_SU_T1-R2	CRUK0051_SU_T1-R2	CRUK0051_SU_T1-R3	CRUK0051_SU_T1-R4	CRUK0003_SU_T1-R1	CRUK0003_SU_T1-R2	CRUK0003_SU_T1-R3	CRUK0003_SU_T1-R4	CRUK0003_SU_T1-R6	CRUK0026_SU_T1-R1	CRUK0026_SU_T1-R2	CRUK0016_SU_T1-R1	CRUK0016_SU_T1-R2	CRUK0053_SU_T1-R1	CRUK0053_SU_T1-R2	CRUK0032_SU_T1-R2	CRUK0032_SU_T1-R3	CRUK0032_SU_T1-R4	CRUK0124_SU_T1-R1	CRUK0124_SU_T1-R2	CRUK0008_SU_T1-R1	CRUK0008_SU_T1-R2	CRUK0182_SU_T1-R1	CRUK0182_SU_T1-R2	CRUK0044_SU_T1-R1	CRUK0044_SU_T1-R2	CRUK0157_SU_T1-R1	CRUK0157_SU_T1-R5	CRUK0157_SU_T1-R6	CRUK0142_SU_T1-R1	CRUK0142_SU_T1-R2	CRUK0115_SU_T1-R2	CRUK0115_SU_T1-R4	CRUK0001_SU_T1-R1	CRUK0001_SU_T1-R3	CRUK0009_SU_T1-R1	CRUK0009_SU_T1-R4	CRUK0178_SU_T1-R1	CRUK0178_SU_T1-R2	CRUK0178_SU_T1-R3	CRUK0178_SU_T1-R4	CRUK0006_SU_T1-R1
ADRB2	8.74058	7.37793	7.94212	8.30328	8.2583	8.23792	6.86285	7.66519	7.9878	7.37389	8.53802	8.41585	8.32057	8.37356	8.00508	8.43938	8.99708	9.31973	7.3584	7.51316	6.4071	5.56	8.56405	7.37384	8.5706	6.73011	6.93558	7.06913	7.53644	8.66453	8.79977	7.19367	8.63065	5.74215	5.42712	4.83942	8.2556	7.55594	7.68142	6.73893	8.73204	9.32196	5.06201	6.27335	6.42402	5.66301	6.21331	5.7757	7.72215
CCDC69	8.14357	7.03672	9.3166	10.5855	8.75779	8.98824	9.64767	11.6803	9.1731	8.26055	8.43564	9.73568	8.61629	8.92297	9.3257	9.37117	10.7083	10.2807	9.93318	10.3128	9.26603	10.1077	7.03631	8.22211	8.39229	9.75682	9.66867	10.463	10.7683	10.3059	10.0872	9.88382	11.0969	9.20235	8.34746	8.54385	10.7267	10.4497	10.2267	9.71151	9.97874	10.1201	9.24783	10.0403	8.12427	8.08867	9.06773	7.81608	9.82974
CCND2	10.7301	9.34302	10.3903	11.4317	12.1619	11.7143	10.9344	12.6179	10.7782	10.288	10.6479	11.6737	11.9284	11.6909	11.6656	12.1648	11.1814	10.6586	11.1976	11.9669	10.596	9.43079	8.94542	8.72199	9.69482	11.3463	11.2399	11.6079	11.5482	12.1537	12.3531	11.3651	13.0404	10.6027	10.3918	9.89601	12.0156	12.4146	10.9862	10.8124	11.8651	11.7737	9.70511	9.945	10.1427	10.1965	10.2455	8.98987	11.1331
IDH2	11.1306	10.5887	10.5021	10.3399	9.83737	9.97616	10.6216	11.3298	9.73669	9.61783	9.43484	10.0436	9.55563	10.3697	10.1443	10.1952	11.5494	12.0678	11.4407	11.5224	10.6077	11.8672	9.71142	9.5145	10.1189	10.8478	10.8085	11.916	11.8977	10.2734	10.6155	10.4163	10.7146	11.0798	11.1578	11.0451	11.2912	11.1734	11.3123	11.2508	10.804	10.9483	10.8927	10.0804	10.2701	10.646	9.92303	10.1218	10.0506
SFTPC	9.73993	4.90144	4.73842	2.47296	16.4827	16.3724	9.14854	8.05262	2.80353	3.39834	4.28398	11.5499	7.85175	11.2831	5.93403	12.1125	12.9009	12.5224	11.0145	11.605	8.80322	10.9588	3.4969	5.95912	3.7528	13.6704	14.6837	11.9176	9.54541	13.1987	11.845	11.6691	14.7732	2.9402	-2.37206	2.83991	13.1773	8.42314	12.2067	13.1395	13.0539	14.0286	3.76465	6.8051	10.4423	10.2533	9.07646	10.5334	13.3052
[truncated: 284 more columns]

## Sheet: ED_Fig.3F
	CRUK0034_SU_T1-R2	CRUK0034_SU_T1-R3	CRUK0045_SU_T1-R1	CRUK0045_SU_T1-R2	CRUK0028_SU_T1-R1	CRUK0028_SU_T1-R2	CRUK0117_SU_T1-R1	CRUK0117_SU_T1-R2	CRUK0051_SU_T1-R2	CRUK0051_SU_T1-R3	CRUK0051_SU_T1-R4	CRUK0003_SU_T1-R1	CRUK0003_SU_T1-R2	CRUK0003_SU_T1-R3	CRUK0003_SU_T1-R4	CRUK0003_SU_T1-R6	CRUK0026_SU_T1-R1	CRUK0026_SU_T1-R2	CRUK0016_SU_T1-R1	CRUK0016_SU_T1-R2	CRUK0053_SU_T1-R1	CRUK0053_SU_T1-R2	CRUK0032_SU_T1-R2	CRUK0032_SU_T1-R3	CRUK0032_SU_T1-R4	CRUK0124_SU_T1-R1	CRUK0124_SU_T1-R2	CRUK0008_SU_T1-R1	CRUK0008_SU_T1-R2	CRUK0182_SU_T1-R1	CRUK0182_SU_T1-R2	CRUK0044_SU_T1-R1	CRUK0044_SU_T1-R2	CRUK0157_SU_T1-R1	CRUK0157_SU_T1-R5	CRUK0157_SU_T1-R6	CRUK0142_SU_T1-R1	CRUK0142_SU_T1-R2	CRUK0115_SU_T1-R2	CRUK0115_SU_T1-R4	CRUK0001_SU_T1-R1	CRUK0001_SU_T1-R3	CRUK0009_SU_T1-R1	CRUK0009_SU_T1-R4	CRUK0178_SU_T1-R1	CRUK0178_SU_T1-R2	CRUK0178_SU_T1-R3	CRUK0178_SU_T1-R4	CRUK0006_SU_T1-R1
CFTR	6.49752	2.56355	10.2484	9.00848	10.7552	11.3523	9.13538	6.32953	12.4915	13.3682	11.8536	10.3908	10.0825	10.6218	12.1284	10.0279	9.96324	9.56195	7.1457	8.12915	5.71373	6.10291	6.62269	7.71084	7.58442	7.14658	7.9284	9.08177	8.56171	10.8431	11.7638	8.90025	10.2088	3.90412	3.78736	5.09923	11.4205	10.518	9.74142	9.06031	10.5307	9.63434	4.16953	7.30674	8.10695	6.96025	7.17746	6.19427	8.05003
DDIT4	10.4212	11.2667	11.8526	13.0308	9.07351	9.60685	10.539	11.127	11.6416	11.7102	11.8091	13.4551	13.6522	12.2278	14.3219	12.9617	10.3445	10.4576	11.134	10.8621	10.8614	10.7792	11.9786	12.5143	10.2662	9.82904	9.63141	11.6038	11.4896	10.9343	10.3839	13.4018	10.503	13.0609	13.9556	13.4345	11.7412	10.8346	11.1034	11.0219	11.576	12.5288	11.5722	12.0854	10.5857	10.7874	11.7501	9.78888	11.9364
DERL3	6.75286	8.07462	9.57617	10.8946	6.82283	7.94668	9.20635	12.2711	8.82394	8.13953	8.61029	5.5387	5.16448	7.3958	5.44587	7.20056	8.38099	6.57203	9.37499	10.3761	7.25218	5.82375	7.3086	5.82672	7.81167	9.78746	9.98693	8.96344	9.24585	10.1013	7.23169	9.13243	8.10916	6.61956	5.71427	4.83942	10.0972	11.2174	5.97421	5.88967	6.99209	6.15407	6.57052	4.46147	5.3345	6.03554	7.11104	5.25505	7.59784
IGFBP1	-2.37206	2.02321	-2.37206	1.56551	-2.37206	-2.37206	-2.37206	-2.37206	-2.37206	-2.37206	1.318	0.749562	1.09955	1.9825	-2.37206	-2.37206	0.556725	0.732862	-2.37206	0.565083	-2.37206	0.49711	2.0045	-2.37206	3.09888	-2.37206	0.24482	4.82484	5.08595	1.09179	2.27907	0.604598	-2.37206	0.487149	2.56253	3.23581	-2.37206	-2.37206	4.61994	0.768182	-2.37206	1.86594	4.96366	5.21973	1.89012	0.188089	0.532074	1.651	0.964907
NUPR1	8.82647	9.91397	10.1367	9.52128	9.3609	9.09507	11.6758	10.7195	9.20894	9.87139	9.91877	9.62933	10.0966	10.5364	9.97663	10.7419	9.43671	9.18787	11.7796	11.9101	11.6282	12.8033	8.66441	8.10312	9.19592	8.6147	8.66641	10.3357	10.3348	9.96542	10.1311	9.21914	10.1712	10.9829	10.6065	10.6152	9.31994	9.81081	9.36528	9.32105	9.11929	10.0462	9.61077	9.92611	8.43774	8.16569	9.60487	8.07476	10.7809
PDX1	-2.37206	5.0693	-2.37206	-2.37206	1.23253	4.04758	-2.37206	-2.37206	-2.37206	-2.37206	-2.37206	-2.37206	-2.37206	-2.37206	0.777923	-2.37206	-2.37206	0.732862	-2.37206	0.565083	1.67384	-0.202326	3.71233	-2.37206	-2.37206	-2.37206	0.24482	2.26084	5.18111	3.66917	4.98688	4.62753	-2.37206	-2.37206	-2.37206	-2.37206	1.8504	1.48341	-2.37206	-2.37206	-2.37206	-2.37206	0.547429	-2.37206	0.556902	2.10635	2.53786	-2.37206	-2.37206
PPP1R3G	4.2576	3.91979	4.88835	5.70342	6.53021	7.29026	4.70951	5.6556	3.61638	2.93346	5.26971	4.99984	5.09129	6.40925	5.72898	5.21184	4.87006	5.94002	7.65527	7.656	3.70657	2.85116	4.69115	5.04949	6.24209	6.28356	5.98807	4.89786	4.48444	5.35488	6.29826	5.86601	4.4077	5.6252	6.99454	6.18371	3.97513	5.37776	4.80562	5.3415	4.61068	4.99933	6.44855	6.46883	5.55493	5.90921	5.96018	4.8097	6.34352
[truncated: 284 more columns]
