# Supplementary material for: Prospective validation of ORACLE, a clonal expression biomarker associated with survival of patients with lung adenocarcinoma
Source: Nat Cancer. 2025 Jan 9;6(1):86–101. doi: 10.1038/s43018-024-00883-1 (PMC11779643; doi:10.1038/s43018-024-00883-1)
Supplement: Supplementary file 12 — Statistical source data for Extended Data Fig. 4. [file 43018_2024_883_MOESM12_ESM.xlsx]

## Sheet: ED_Fig.4A
	CRUK0034_SU_T1-R2	CRUK0034_SU_T1-R3	CRUK0045_SU_T1-R1	CRUK0045_SU_T1-R2	CRUK0028_SU_T1-R1	CRUK0028_SU_T1-R2	CRUK0117_SU_T1-R1	CRUK0117_SU_T1-R2	CRUK0051_SU_T1-R2	CRUK0051_SU_T1-R3	CRUK0051_SU_T1-R4	CRUK0003_SU_T1-R1	CRUK0003_SU_T1-R2	CRUK0003_SU_T1-R3	CRUK0003_SU_T1-R4	CRUK0003_SU_T1-R6	CRUK0026_SU_T1-R1	CRUK0026_SU_T1-R2	CRUK0016_SU_T1-R1	CRUK0016_SU_T1-R2	CRUK0053_SU_T1-R1	CRUK0053_SU_T1-R2	CRUK0032_SU_T1-R2	CRUK0032_SU_T1-R3	CRUK0032_SU_T1-R4	CRUK0124_SU_T1-R1	CRUK0124_SU_T1-R2	CRUK0008_SU_T1-R1	CRUK0008_SU_T1-R2	CRUK0182_SU_T1-R1	CRUK0182_SU_T1-R2	CRUK0044_SU_T1-R1	CRUK0044_SU_T1-R2	CRUK0157_SU_T1-R1	CRUK0157_SU_T1-R5	CRUK0157_SU_T1-R6	CRUK0142_SU_T1-R1	CRUK0142_SU_T1-R2	CRUK0115_SU_T1-R2	CRUK0115_SU_T1-R4	CRUK0001_SU_T1-R1	CRUK0001_SU_T1-R3	CRUK0009_SU_T1-R1	CRUK0009_SU_T1-R4	CRUK0178_SU_T1-R1	CRUK0178_SU_T1-R2	CRUK0178_SU_T1-R3	CRUK0178_SU_T1-R4	CRUK0006_SU_T1-R1
ANLN	11.0376	10.9301	8.91502	8.51185	8.51792	8.62489	10.9571	9.72413	11.4308	11.5904	10.9216	7.85103	7.17069	8.13144	7.73944	8.36108	10.183	10.4334	10.0364	9.93838	9.88224	10.2403	11.1292	9.3949	10.0336	8.09009	8.20492	9.25158	9.27849	10.0943	9.77723	10.6826	7.49133	12.5467	12.1124	12.3077	9.96005	9.20558	10.8846	10.9564	10.2353	10.3864	12.1244	11.7561	11.1232	11.0186	10.7434	11.3291	11.3966
ASPM	11.0824	11.8261	8.17882	8.5016	9.11015	9.09862	10.9268	9.74951	10.8366	10.4329	9.71532	7.65756	7.62421	8.12529	7.7303	8.16554	10.3457	10.7614	10.8017	10.6016	9.60288	10.0758	12.8284	11.6718	11.9431	8.94523	9.04755	10.466	10.2754	9.69178	8.82133	10.1003	7.97771	12.1738	12.2335	11.6098	10.8903	9.98131	10.6204	10.6067	9.42148	10.0447	11.8635	11.4549	12.3848	12.2483	12.1314	12.291	10.4784
CDCA4	9.07065	8.80878	7.73997	7.73095	7.80768	7.67936	8.4339	8.17002	7.5735	7.15626	7.27872	7.49852	7.68766	7.92765	7.87836	7.59819	8.07144	8.60178	8.2	8.43445	7.05243	7.72252	8.35569	7.49514	7.98947	7.70534	8.05538	8.45963	7.96194	7.23077	7.02416	8.92797	7.20821	9.48843	9.73404	9.30104	8.16921	8.08626	8.43931	8.67485	7.80405	7.52777	9.25304	9.37201	9.42767	9.52773	9.48542	9.90859	8.82532
ERRFI1	13.0411	13.0618	11.1698	10.185	10.648	10.7755	10.1182	9.29503	12.6271	12.5257	13.2188	12.757	14.2625	11.6929	13.311	12.4121	10.556	11.0908	10.8097	10.4506	11.4451	11.3473	12.878	13.4204	12.2417	9.82134	10.1902	12.2895	12.5804	11.4103	11.6895	13.7297	11.5917	14.221	14.2888	14.1853	10.7787	10.6929	13.572	13.9621	11.3045	12.0268	12.5305	14.527	10.4731	10.1994	10.9467	9.93736	11.9624
FURIN	11.4496	11.0161	11.7013	11.4977	11.0187	11.4083	11.4217	11.6825	10.7879	10.7054	11.2135	10.742	11.9737	11.579	11.2122	11.2274	11.0991	11.0205	12.0342	11.8979	11.3947	12.0326	11.0323	11.5555	12.0489	12.6537	12.7334	13.2922	13.2955	11.5769	11.6738	11.6603	11.7206	10.6688	10.9662	10.6491	13.2867	13.3324	13.1784	13.0213	11.2206	11.3158	12.3473	12.4345	10.1271	10.696	10.4053	9.02859	11.8154
GOLGA8A	10.7543	11.2295	11.6796	12.4918	10.0135	10.2073	11.7768	11.8888	11.174	10.8314	12.6361	12.9916	13.3833	12.0676	13.1821	12.6596	11.7612	12.1359	11.2847	10.7438	11.9846	10.6731	13.5339	13.1533	13.2423	10.0139	9.8766	11.3958	10.5826	13.4304	13.5671	11.9676	12.1363	11.1337	10.9977	11.7076	10.7512	11.2629	9.6331	9.36419	11.3817	11.5608	10.7386	10.3549	12.3098	12.4584	12.6768	11.9478	12.7686
ITGA6	11.4618	10.1312	9.97854	11.2643	11.8563	12.4674	10.3382	11.5896	9.38732	8.78683	9.35294	10.0145	10.5722	10.8953	10.713	10.6875	11.4482	11.2539	11.0421	11.4545	10.0391	10.2676	10.0451	9.36338	9.28569	12.0866	11.9788	10.6791	11.0975	12.297	12.0667	12.6846	10.8857	11.3656	10.9449	10.6572	11.8012	12.1111	10.1379	10.1235	10.904	11.7973	13.201	13.1247	12.0551	11.7489	11.5011	12.4187	11.5532
JAG1	10.2333	9.2412	10.4275	11.4531	10.1998	10.4445	9.6661	10.2946	11.5204	11.2217	11.7157	10.5271	11.324	11.7344	10.9121	11.4161	10.3032	9.9916	9.92207	10.5487	10.1876	9.3759	10.6795	8.59884	10.1711	10.465	10.6401	9.5551	9.30515	12.9256	12.8406	11.8256	10.9338	10.2171	10.9507	10.7651	11.2329	10.6813	10.3716	10.0911	10.6966	11.5901	11.6092	11.7515	14.5951	15.2676	12.1771	11.1179	11.2075
LRP12	8.96999	8.59153	8.39469	7.92765	9.25739	9.01851	9.05375	8.53355	6.76333	7.12659	7.93308	9.00212	8.92088	8.99886	9.17548	8.82072	8.21308	8.00786	9.78982	9.54799	9.67919	9.48683	8.12153	8.35624	7.72502	7.38128	7.2895	8.41679	8.35276	8.6832	8.69462	8.00916	8.57109	7.37553	7.13083	6.75107	8.48426	8.84032	8.83035	8.68662	9.20016	8.50045	9.28902	8.93261	9.89279	9.92753	9.84855	9.97486	9.54455
MAFF	8.43677	8.51361	8.82489	9.05832	8.06391	8.17883	9.34434	8.25516	9.03833	9.1236	9.00525	9.13311	9.10875	9.234	8.85632	9.14346	7.99817	8.10629	9.57498	9.09903	8.95009	7.62215	8.22156	8.50085	8.12254	8.26689	8.5402	8.46565	8.9131	9.21521	9.53333	10.9116	9.86139	8.97329	8.66062	8.79933	9.54715	9.86054	9.14057	9.05123	8.04202	9.2043	9.32413	9.5676	8.54025	8.26114	8.29003	8.3764	8.53609
MRPS17	8.44714	8.61207	7.94212	7.25706	8.11115	9.21102	6.98531	6.68557	8.2163	8.6212	7.71731	8.66088	8.16876	7.78684	8.33564	8.26271	7.88079	7.8051	7.75044	7.74141	8.10299	8.64178	7.43521	7.35794	7.29965	7.36724	7.44192	7.59349	7.87921	6.79995	7.18808	7.48248	7.57861	8.15401	8.78721	7.94648	7.89355	7.7389	8.0587	7.91098	8.67188	8.79401	8.21173	8.37981	8.04766	7.87354	7.75753	8.96879	7.34009
PLK1	7.4743	7.8624	6.94438	7.18197	6.25909	5.99208	9.1154	8.51394	8.41351	8.04754	7.48074	5.93012	4.43777	6.63359	5.96554	6.67354	8.1748	8.34959	8.62221	8.50277	7.79992	9.0664	8.45618	7.83092	8.29036	6.19093	6.26218	7.21913	7.51833	7.61492	7.60769	8.34871	6.85562	10.6817	10.6603	10.5794	8.10296	7.61063	8.98899	8.78841	7.53979	7.05879	9.46335	10.0632	9.20425	9.36192	9.3836	9.45731	8.26595
PNP	9.50458	9.0537	9.09545	8.65756	9.26669	9.22406	9.80977	9.77856	9.29028	9.24246	9.54138	8.78238	8.74116	9.35445	8.46805	9.43163	9.0704	8.9359	10.0243	10.1898	9.32739	9.91063	8.96129	8.33202	8.79456	9.85191	9.89055	9.44062	9.97195	9.78696	9.78091	9.40816	9.60641	10.0696	9.65288	10.0236	9.89791	9.50884	10.4121	10.31	8.88256	9.66371	9.33646	9.30958	9.44155	9.26577	8.90085	10.3761	10.3211
PPP1R13L	10.2182	10.9941	10.3293	10.6095	9.42046	9.58426	10.1932	9.47819	9.46752	9.77668	10.2532	9.62933	9.80201	10.2463	10.0575	9.33811	8.34697	9.00678	9.9696	9.41722	7.97159	8.24169	10.4036	10.0555	10.6184	9.17218	9.16903	7.89936	7.36464	9.13154	9.65443	9.60131	8.50896	8.4532	9.17196	8.39201	8.17728	9.12021	9.1775	9.24988	8.48011	8.23946	10.6525	9.65914	8.08942	8.72745	8.89428	7.37005	9.4431
PRKCA	12.4518	13.0066	11.0031	10.5436	10.0476	9.84506	9.05375	10.1904	10.4331	10.2829	11.0339	12.4133	13.364	12.1269	12.6911	12.945	10.5095	10.4211	10.0736	9.91015	10.1198	9.49526	12.3021	12.4571	12.6211	9.46041	9.43433	9.08177	9.23757	10.8236	10.8061	11.69	10.3537	11.0617	10.8055	11.1232	10.0419	10.3285	10.8781	11.1219	11.2019	11.1915	9.57374	10.1973	9.93102	10.6138	9.37419	8.97409	10.4525
PTTG1	9.92005	10.4262	6.36168	5.62998	7.40616	7.37459	8.04074	6.9709	7.33484	6.8094	6.51766	6.76011	8.06745	6.79711	7.08103	7.35545	7.74556	7.88649	7.50456	7.82917	7.55189	8.30781	8.54311	7.09558	7.46919	8.06421	8.42297	7.71969	8.20775	6.90976	6.65926	8.33325	6.95217	10.0299	10.1212	9.95303	8.53225	7.46983	8.65006	8.91584	7.4654	6.82921	9.41765	9.34914	9.59025	9.0346	9.18268	10.5689	7.50019
PYGB	11.9284	12.6707	14.0675	12.8364	12.3319	12.4022	11.9737	11.8116	11.9988	12.0216	11.8227	11.8441	12.3817	12.6302	11.9983	12.1974	11.7868	11.6843	11.8458	11.8967	12.6618	12.7554	12.0502	11.9195	12.4017	12.0601	12.0364	12.3288	12.5177	11.4518	12.4834	14.0043	12.3771	13.7149	13.6546	14.1352	11.9017	12.2107	13.4871	13.1678	12.512	11.8447	12.5856	13.6962	11.0862	11.6651	11.5697	11.4572	11.5547
RPP25	7.23202	7.11557	6.76213	6.42168	5.90125	6.34248	8.97464	8.65489	7.06303	7.0963	6.87143	6.49107	6.38822	7.33321	6.48368	6.62563	8.04136	8.55773	8.78228	8.53357	7.71546	7.64885	7.63313	7.60702	8.32023	6.96269	7.19459	7.44303	7.61523	7.16141	7.21005	7.28225	7.51681	9.13175	8.8796	9.2104	7.15488	7.46983	8.55394	8.77745	7.03681	7.61054	7.94155	8.71316	8.50981	9.04107	8.19169	8.24226	7.92391
SCPEP1	10.9392	10.1686	11.7535	10.3768	10.5361	10.3525	12.2351	11.3794	10.0432	9.7695	10.1247	11.541	11.441	10.5095	11.0164	10.6506	11.5203	11.5577	11.6549	11.809	12.958	13.8177	8.63173	9.46339	9.15507	10.2474	10.3456	10.5978	10.226	10.3199	10.1253	9.74461	11.1241	10.3112	9.47541	9.67257	11.7551	11.2946	11.1911	10.8672	11.7315	11.8739	9.28902	8.7566	10.6941	10.6109	10.653	10.5706	11.4677
SLC46A3	7.8707	7.45576	8.00913	8.31504	9.06554	9.41537	8.09616	8.48402	7.22455	6.93451	8.07606	9.94294	9.7613	9.17871	9.45344	8.97685	8.60726	7.91004	8.88881	8.84559	9.06453	9.45908	6.56846	5.04949	7.32933	11.1689	11.1303	9.01769	9.36464	8.90629	8.41145	8.5716	8.68224	6.21654	7.21758	6.41141	10.4401	10.0831	8.48762	8.19422	8.73204	8.7064	6.46662	6.45571	7.55458	7.21035	8.06292	7.0964	8.42739
SNX7	7.53388	7.57216	7.50481	7.20744	7.76893	8.04554	6.54211	6.28395	7.04871	6.4509	6.84504	7.90752	7.72443	8.27155	8.31132	7.44098	8.79201	8.94353	7.75879	7.95153	8.60359	8.52309	8.35569	8.27388	8.10549	8.05548	7.87328	8.581	8.29543	8.55386	8.63902	7.66653	8.04055	9.2938	9.73671	9.24035	8.39363	8.28987	9.1506	9.00311	7.92	8.47858	9.48124	8.71592	9.1796	8.48644	8.78847	8.3481	8.24349
TPBG	9.46432	9.59769	9.76735	9.84711	8.72105	9.57411	9.60532	9.00316	8.97161	9.04252	9.20519	10.8334	10.0563	10.762	10.7269	9.86205	10.5117	10.9503	10.963	10.3141	9.36176	9.95487	8.92398	9.18106	9.46349	9.98431	10.1902	8.37903	8.40791	9.25737	9.02714	9.72499	8.90121	11.1589	11.2566	10.8139	9.57644	10.1228	9.53251	9.6126	9.05552	10.2329	10.5192	10.9886	10.5218	10.9809	8.60759	8.07476	9.70655
XBP1	11.4872	11.4423	12.6724	12.7908	12.4535	12.7122	13.3374	14.2432	12.9572	12.9389	11.9168	13.9351	13.156	12.7704	13.1756	12.8722	12.6392	12.183	14.3429	14.5068	12.2983	12.5431	11.8338	11.3417	11.7413	13.3936	13.5197	13.9526	14.02	13.2012	11.1887	13.1951	12.9101	12.1813	11.6477	11.7399	14.7453	14.8358	12.2578	11.905	12.7056	12.889	11.6269	11.7744	11.5975	11.6002	12.1909	11.6003	12.4485
[truncated: 284 more columns]

## Sheet: ED_Fig.4B
rate	Signature	cluster_no
100	ORACLE	1
92.623	ORACLE	2
89.3443	ORACLE	3
86.0656	ORACLE	4
84.4262	ORACLE	5
83.6066	ORACLE	6
82.7869	ORACLE	7
82.7869	ORACLE	8
82.7869	ORACLE	9
82.7869	ORACLE	10
81.9672	ORACLE	11
81.9672	ORACLE	12
81.9672	ORACLE	13
81.9672	ORACLE	14
80.3279	ORACLE	15
80.3279	ORACLE	16
80.3279	ORACLE	17
79.5082	ORACLE	18
79.5082	ORACLE	19
79.5082	ORACLE	20
78.6885	ORACLE	21
78.6885	ORACLE	22
78.6885	ORACLE	23
78.6885	ORACLE	24
78.6885	ORACLE	25
78.6885	ORACLE	26
78.6885	ORACLE	27
77.8689	ORACLE	28
77.8689	ORACLE	29
77.8689	ORACLE	30
77.8689	ORACLE	31
77.8689	ORACLE	32
77.8689	ORACLE	33
77.8689	ORACLE	34
77.8689	ORACLE	35
77.8689	ORACLE	36
77.8689	ORACLE	37
77.8689	ORACLE	38
77.8689	ORACLE	39
77.8689	ORACLE	40
77.8689	ORACLE	41
77.8689	ORACLE	42
77.8689	ORACLE	43
77.8689	ORACLE	44
77.8689	ORACLE	45
77.8689	ORACLE	46
77.8689	ORACLE	47
77.8689	ORACLE	48
77.8689	ORACLE	49
77.8689	ORACLE	50
77.8689	ORACLE	51
77.8689	ORACLE	52
77.8689	ORACLE	53
77.8689	ORACLE	54
77.8689	ORACLE	55
77.0492	ORACLE	56
75.4098	ORACLE	57
75.4098	ORACLE	58
74.5902	ORACLE	59
74.5902	ORACLE	60
74.5902	ORACLE	61
74.5902	ORACLE	62
74.5902	ORACLE	63
74.5902	ORACLE	64
74.5902	ORACLE	65
74.5902	ORACLE	66
74.5902	ORACLE	67
74.5902	ORACLE	68
74.5902	ORACLE	69
74.5902	ORACLE	70
73.7705	ORACLE	71
73.7705	ORACLE	72
73.7705	ORACLE	73
73.7705	ORACLE	74
73.7705	ORACLE	75
73.7705	ORACLE	76
73.7705	ORACLE	77
73.7705	ORACLE	78
73.7705	ORACLE	79
73.7705	ORACLE	80
73.7705	ORACLE	81
73.7705	ORACLE	82
73.7705	ORACLE	83
73.7705	ORACLE	84
73.7705	ORACLE	85
73.7705	ORACLE	86
73.7705	ORACLE	87
73.7705	ORACLE	88
73.7705	ORACLE	89
73.7705	ORACLE	90
73.7705	ORACLE	91
72.9508	ORACLE	92
72.9508	ORACLE	93
72.9508	ORACLE	94
72.9508	ORACLE	95
72.9508	ORACLE	96
72.9508	ORACLE	97
72.9508	ORACLE	98
72.9508	ORACLE	99
72.9508	ORACLE	100
72.9508	ORACLE	101
72.9508	ORACLE	102
72.9508	ORACLE	103
72.9508	ORACLE	104
72.9508	ORACLE	105
72.9508	ORACLE	106
72.9508	ORACLE	107
72.9508	ORACLE	108
72.9508	ORACLE	109
72.9508	ORACLE	110
72.1311	ORACLE	111
72.1311	ORACLE	112
71.3115	ORACLE	113
71.3115	ORACLE	114
71.3115	ORACLE	115
71.3115	ORACLE	116
71.3115	ORACLE	117
71.3115	ORACLE	118
71.3115	ORACLE	119
71.3115	ORACLE	120
71.3115	ORACLE	121
70.4918	ORACLE	122
100	Li JAMA Oncol 2017	1
91.8033	Li JAMA Oncol 2017	2
88.5246	Li JAMA Oncol 2017	3
88.5246	Li JAMA Oncol 2017	4
88.5246	Li JAMA Oncol 2017	5
88.5246	Li JAMA Oncol 2017	6
87.7049	Li JAMA Oncol 2017	7
82.7869	Li JAMA Oncol 2017	8
82.7869	Li JAMA Oncol 2017	9
81.9672	Li JAMA Oncol 2017	10
81.9672	Li JAMA Oncol 2017	11
81.9672	Li JAMA Oncol 2017	12
81.9672	Li JAMA Oncol 2017	13
81.9672	Li JAMA Oncol 2017	14
81.1475	Li JAMA Oncol 2017	15
81.1475	Li JAMA Oncol 2017	16
81.1475	Li JAMA Oncol 2017	17
81.1475	Li JAMA Oncol 2017	18
79.5082	Li JAMA Oncol 2017	19
79.5082	Li JAMA Oncol 2017	20
78.6885	Li JAMA Oncol 2017	21
78.6885	Li JAMA Oncol 2017	22
78.6885	Li JAMA Oncol 2017	23
78.6885	Li JAMA Oncol 2017	24
78.6885	Li JAMA Oncol 2017	25
78.6885	Li JAMA Oncol 2017	26
78.6885	Li JAMA Oncol 2017	27
78.6885	Li JAMA Oncol 2017	28
77.8689	Li JAMA Oncol 2017	29
77.8689	Li JAMA Oncol 2017	30
77.8689	Li JAMA Oncol 2017	31
77.8689	Li JAMA Oncol 2017	32
77.8689	Li JAMA Oncol 2017	33
77.8689	Li JAMA Oncol 2017	34
77.8689	Li JAMA Oncol 2017	35
77.8689	Li JAMA Oncol 2017	36
77.8689	Li JAMA Oncol 2017	37
77.8689	Li JAMA Oncol 2017	38
77.8689	Li JAMA Oncol 2017	39
77.8689	Li JAMA Oncol 2017	40
77.8689	Li JAMA Oncol 2017	41
77.8689	Li JAMA Oncol 2017	42
77.8689	Li JAMA Oncol 2017	43
77.8689	Li JAMA Oncol 2017	44
77.8689	Li JAMA Oncol 2017	45
77.8689	Li JAMA Oncol 2017	46
77.8689	Li JAMA Oncol 2017	47
77.8689	Li JAMA Oncol 2017	48
77.8689	Li JAMA Oncol 2017	49
77.8689	Li JAMA Oncol 2017	50
77.0492	Li JAMA Oncol 2017	51
77.0492	Li JAMA Oncol 2017	52
77.0492	Li JAMA Oncol 2017	53
77.0492	Li JAMA Oncol 2017	54
77.0492	Li JAMA Oncol 2017	55
77.0492	Li JAMA Oncol 2017	56
77.0492	Li JAMA Oncol 2017	57
77.0492	Li JAMA Oncol 2017	58
77.0492	Li JAMA Oncol 2017	59
77.0492	Li JAMA Oncol 2017	60
77.0492	Li JAMA Oncol 2017	61
77.0492	Li JAMA Oncol 2017	62
77.0492	Li JAMA Oncol 2017	63
77.0492	Li JAMA Oncol 2017	64
76.2295	Li JAMA Oncol 2017	65
76.2295	Li JAMA Oncol 2017	66
76.2295	Li JAMA Oncol 2017	67
76.2295	Li JAMA Oncol 2017	68
76.2295	Li JAMA Oncol 2017	69
76.2295	Li JAMA Oncol 2017	70
76.2295	Li JAMA Oncol 2017	71
76.2295	Li JAMA Oncol 2017	72
76.2295	Li JAMA Oncol 2017	73
76.2295	Li JAMA Oncol 2017	74
76.2295	Li JAMA Oncol 2017	75
76.2295	Li JAMA Oncol 2017	76
76.2295	Li JAMA Oncol 2017	77
76.2295	Li JAMA Oncol 2017	78
76.2295	Li JAMA Oncol 2017	79
76.2295	Li JAMA Oncol 2017	80
76.2295	Li JAMA Oncol 2017	81
76.2295	Li JAMA Oncol 2017	82
76.2295	Li JAMA Oncol 2017	83
76.2295	Li JAMA Oncol 2017	84
76.2295	Li JAMA Oncol 2017	85
76.2295	Li JAMA Oncol 2017	86
76.2295	Li JAMA Oncol 2017	87
76.2295	Li JAMA Oncol 2017	88
76.2295	Li JAMA Oncol 2017	89
76.2295	Li JAMA Oncol 2017	90
76.2295	Li JAMA Oncol 2017	91
76.2295	Li JAMA Oncol 2017	92
75.4098	Li JAMA Oncol 2017	93
75.4098	Li JAMA Oncol 2017	94
75.4098	Li JAMA Oncol 2017	95
75.4098	Li JAMA Oncol 2017	96
75.4098	Li JAMA Oncol 2017	97
74.5902	Li JAMA Oncol 2017	98
74.5902	Li JAMA Oncol 2017	99
74.5902	Li JAMA Oncol 2017	100
73.7705	Li JAMA Oncol 2017	101
72.9508	Li JAMA Oncol 2017	102
72.9508	Li JAMA Oncol 2017	103
72.9508	Li JAMA Oncol 2017	104
72.9508	Li JAMA Oncol 2017	105
72.9508	Li JAMA Oncol 2017	106
72.9508	Li JAMA Oncol 2017	107
72.9508	Li JAMA Oncol 2017	108
72.1311	Li JAMA Oncol 2017	109
72.1311	Li JAMA Oncol 2017	110
71.3115	Li JAMA Oncol 2017	111
71.3115	Li JAMA Oncol 2017	112
71.3115	Li JAMA Oncol 2017	113
71.3115	Li JAMA Oncol 2017	114
70.4918	Li JAMA Oncol 2017	115
70.4918	Li JAMA Oncol 2017	116
70.4918	Li JAMA Oncol 2017	117
70.4918	Li JAMA Oncol 2017	118
69.6721	Li JAMA Oncol 2017	119
68.8525	Li JAMA Oncol 2017	120
68.8525	Li JAMA Oncol 2017	121
68.8525	Li JAMA Oncol 2017	122
100	Wang Front Immunol 2022	1
68.8525	Wang Front Immunol 2022	2
58.1967	Wang Front Immunol 2022	3
53.2787	Wang Front Immunol 2022	4
48.3607	Wang Front Immunol 2022	5
46.7213	Wang Front Immunol 2022	6
45.9016	Wang Front Immunol 2022	7
42.623	Wang Front Immunol 2022	8
39.3443	Wang Front Immunol 2022	9
39.3443	Wang Front Immunol 2022	10
36.8852	Wang Front Immunol 2022	11
36.0656	Wang Front Immunol 2022	12
34.4262	Wang Front Immunol 2022	13
31.1475	Wang Front Immunol 2022	14
31.1475	Wang Front Immunol 2022	15
31.1475	Wang Front Immunol 2022	16
29.5082	Wang Front Immunol 2022	17
28.6885	Wang Front Immunol 2022	18
28.6885	Wang Front Immunol 2022	19
27.8689	Wang Front Immunol 2022	20
27.0492	Wang Front Immunol 2022	21
25.4098	Wang Front Immunol 2022	22
25.4098	Wang Front Immunol 2022	23
23.7705	Wang Front Immunol 2022	24
23.7705	Wang Front Immunol 2022	25
23.7705	Wang Front Immunol 2022	26
23.7705	Wang Front Immunol 2022	27
22.9508	Wang Front Immunol 2022	28
22.1311	Wang Front Immunol 2022	29
21.3115	Wang Front Immunol 2022	30
21.3115	Wang Front Immunol 2022	31
21.3115	Wang Front Immunol 2022	32
21.3115	Wang Front Immunol 2022	33
21.3115	Wang Front Immunol 2022	34
21.3115	Wang Front Immunol 2022	35
21.3115	Wang Front Immunol 2022	36
21.3115	Wang Front Immunol 2022	37
20.4918	Wang Front Immunol 2022	38
20.4918	Wang Front Immunol 2022	39
20.4918	Wang Front Immunol 2022	40
20.4918	Wang Front Immunol 2022	41
20.4918	Wang Front Immunol 2022	42
20.4918	Wang Front Immunol 2022	43
20.4918	Wang Front Immunol 2022	44
20.4918	Wang Front Immunol 2022	45
20.4918	Wang Front Immunol 2022	46
20.4918	Wang Front Immunol 2022	47
20.4918	Wang Front Immunol 2022	48
20.4918	Wang Front Immunol 2022	49
20.4918	Wang Front Immunol 2022	50
20.4918	Wang Front Immunol 2022	51
20.4918	Wang Front Immunol 2022	52
20.4918	Wang Front Immunol 2022	53
19.6721	Wang Front Immunol 2022	54
19.6721	Wang Front Immunol 2022	55
19.6721	Wang Front Immunol 2022	56
19.6721	Wang Front Immunol 2022	57
19.6721	Wang Front Immunol 2022	58
18.8525	Wang Front Immunol 2022	59
18.8525	Wang Front Immunol 2022	60
18.8525	Wang Front Immunol 2022	61
18.8525	Wang Front Immunol 2022	62
18.8525	Wang Front Immunol 2022	63
18.8525	Wang Front Immunol 2022	64
18.8525	Wang Front Immunol 2022	65
18.0328	Wang Front Immunol 2022	66
18.0328	Wang Front Immunol 2022	67
18.0328	Wang Front Immunol 2022	68
18.0328	Wang Front Immunol 2022	69
17.2131	Wang Front Immunol 2022	70
17.2131	Wang Front Immunol 2022	71
17.2131	Wang Front Immunol 2022	72
17.2131	Wang Front Immunol 2022	73
17.2131	Wang Front Immunol 2022	74
17.2131	Wang Front Immunol 2022	75
17.2131	Wang Front Immunol 2022	76
17.2131	Wang Front Immunol 2022	77
17.2131	Wang Front Immunol 2022	78
17.2131	Wang Front Immunol 2022	79
17.2131	Wang Front Immunol 2022	80
17.2131	Wang Front Immunol 2022	81
17.2131	Wang Front Immunol 2022	82
16.3934	Wang Front Immunol 2022	83
16.3934	Wang Front Immunol 2022	84
16.3934	Wang Front Immunol 2022	85
16.3934	Wang Front Immunol 2022	86
15.5738	Wang Front Immunol 2022	87
15.5738	Wang Front Immunol 2022	88
15.5738	Wang Front Immunol 2022	89
15.5738	Wang Front Immunol 2022	90
14.7541	Wang Front Immunol 2022	91
14.7541	Wang Front Immunol 2022	92
14.7541	Wang Front Immunol 2022	93
14.7541	Wang Front Immunol 2022	94
14.7541	Wang Front Immunol 2022	95
14.7541	Wang Front Immunol 2022	96
14.7541	Wang Front Immunol 2022	97
14.7541	Wang Front Immunol 2022	98
14.7541	Wang Front Immunol 2022	99
14.7541	Wang Front Immunol 2022	100
14.7541	Wang Front Immunol 2022	101
14.7541	Wang Front Immunol 2022	102
14.7541	Wang Front Immunol 2022	103
14.7541	Wang Front Immunol 2022	104
14.7541	Wang Front Immunol 2022	105
14.7541	Wang Front Immunol 2022	106
14.7541	Wang Front Immunol 2022	107
14.7541	Wang Front Immunol 2022	108
14.7541	Wang Front Immunol 2022	109
14.7541	Wang Front Immunol 2022	110
14.7541	Wang Front Immunol 2022	111
14.7541	Wang Front Immunol 2022	112
14.7541	Wang Front Immunol 2022	113
13.9344	Wang Front Immunol 2022	114
13.9344	Wang Front Immunol 2022	115
13.9344	Wang Front Immunol 2022	116
13.9344	Wang Front Immunol 2022	117
13.9344	Wang Front Immunol 2022	118
13.1148	Wang Front Immunol 2022	119
13.1148	Wang Front Immunol 2022	120
13.1148	Wang Front Immunol 2022	121
13.1148	Wang Front Immunol 2022	122
100	Zhao Lung Cancer 2020	1
82.7869	Zhao Lung Cancer 2020	2
81.9672	Zhao Lung Cancer 2020	3
80.3279	Zhao Lung Cancer 2020	4
78.6885	Zhao Lung Cancer 2020	5
72.1311	Zhao Lung Cancer 2020	6
71.3115	Zhao Lung Cancer 2020	7
71.3115	Zhao Lung Cancer 2020	8
69.6721	Zhao Lung Cancer 2020	9
69.6721	Zhao Lung Cancer 2020	10
68.0328	Zhao Lung Cancer 2020	11
68.0328	Zhao Lung Cancer 2020	12
66.3934	Zhao Lung Cancer 2020	13
66.3934	Zhao Lung Cancer 2020	14
66.3934	Zhao Lung Cancer 2020	15
63.9344	Zhao Lung Cancer 2020	16
63.9344	Zhao Lung Cancer 2020	17
63.9344	Zhao Lung Cancer 2020	18
63.9344	Zhao Lung Cancer 2020	19
63.9344	Zhao Lung Cancer 2020	20
63.1148	Zhao Lung Cancer 2020	21
62.2951	Zhao Lung Cancer 2020	22
59.8361	Zhao Lung Cancer 2020	23
59.8361	Zhao Lung Cancer 2020	24
59.8361	Zhao Lung Cancer 2020	25
59.8361	Zhao Lung Cancer 2020	26
59.8361	Zhao Lung Cancer 2020	27
59.8361	Zhao Lung Cancer 2020	28
59.8361	Zhao Lung Cancer 2020	29
59.8361	Zhao Lung Cancer 2020	30
59.0164	Zhao Lung Cancer 2020	31
59.0164	Zhao Lung Cancer 2020	32
59.0164	Zhao Lung Cancer 2020	33
58.1967	Zhao Lung Cancer 2020	34
58.1967	Zhao Lung Cancer 2020	35
58.1967	Zhao Lung Cancer 2020	36
58.1967	Zhao Lung Cancer 2020	37
58.1967	Zhao Lung Cancer 2020	38
58.1967	Zhao Lung Cancer 2020	39
58.1967	Zhao Lung Cancer 2020	40
58.1967	Zhao Lung Cancer 2020	41
58.1967	Zhao Lung Cancer 2020	42
58.1967	Zhao Lung Cancer 2020	43
58.1967	Zhao Lung Cancer 2020	44
58.1967	Zhao Lung Cancer 2020	45
58.1967	Zhao Lung Cancer 2020	46
58.1967	Zhao Lung Cancer 2020	47
58.1967	Zhao Lung Cancer 2020	48
58.1967	Zhao Lung Cancer 2020	49
58.1967	Zhao Lung Cancer 2020	50
58.1967	Zhao Lung Cancer 2020	51
58.1967	Zhao Lung Cancer 2020	52
57.377	Zhao Lung Cancer 2020	53
56.5574	Zhao Lung Cancer 2020	54
56.5574	Zhao Lung Cancer 2020	55
56.5574	Zhao Lung Cancer 2020	56
55.7377	Zhao Lung Cancer 2020	57
55.7377	Zhao Lung Cancer 2020	58
55.7377	Zhao Lung Cancer 2020	59
55.7377	Zhao Lung Cancer 2020	60
55.7377	Zhao Lung Cancer 2020	61
55.7377	Zhao Lung Cancer 2020	62
55.7377	Zhao Lung Cancer 2020	63
55.7377	Zhao Lung Cancer 2020	64
55.7377	Zhao Lung Cancer 2020	65
55.7377	Zhao Lung Cancer 2020	66
55.7377	Zhao Lung Cancer 2020	67
55.7377	Zhao Lung Cancer 2020	68
55.7377	Zhao Lung Cancer 2020	69
55.7377	Zhao Lung Cancer 2020	70
55.7377	Zhao Lung Cancer 2020	71
55.7377	Zhao Lung Cancer 2020	72
55.7377	Zhao Lung Cancer 2020	73
55.7377	Zhao Lung Cancer 2020	74
55.7377	Zhao Lung Cancer 2020	75
55.7377	Zhao Lung Cancer 2020	76
55.7377	Zhao Lung Cancer 2020	77
55.7377	Zhao Lung Cancer 2020	78
55.7377	Zhao Lung Cancer 2020	79
55.7377	Zhao Lung Cancer 2020	80
54.918	Zhao Lung Cancer 2020	81
54.918	Zhao Lung Cancer 2020	82
54.918	Zhao Lung Cancer 2020	83
54.918	Zhao Lung Cancer 2020	84
54.918	Zhao Lung Cancer 2020	85
54.918	Zhao Lung Cancer 2020	86
54.918	Zhao Lung Cancer 2020	87
54.918	Zhao Lung Cancer 2020	88
54.918	Zhao Lung Cancer 2020	89
54.918	Zhao Lung Cancer 2020	90
54.0984	Zhao Lung Cancer 2020	91
54.0984	Zhao Lung Cancer 2020	92
54.0984	Zhao Lung Cancer 2020	93
54.0984	Zhao Lung Cancer 2020	94
54.0984	Zhao Lung Cancer 2020	95
54.0984	Zhao Lung Cancer 2020	96
54.0984	Zhao Lung Cancer 2020	97
53.2787	Zhao Lung Cancer 2020	98
53.2787	Zhao Lung Cancer 2020	99
53.2787	Zhao Lung Cancer 2020	100
52.459	Zhao Lung Cancer 2020	101
52.459	Zhao Lung Cancer 2020	102
51.6393	Zhao Lung Cancer 2020	103
51.6393	Zhao Lung Cancer 2020	104
51.6393	Zhao Lung Cancer 2020	105
51.6393	Zhao Lung Cancer 2020	106
50.8197	Zhao Lung Cancer 2020	107
50	Zhao Lung Cancer 2020	108
50	Zhao Lung Cancer 2020	109
50	Zhao Lung Cancer 2020	110
50	Zhao Lung Cancer 2020	111
50	Zhao Lung Cancer 2020	112
50	Zhao Lung Cancer 2020	113
50	Zhao Lung Cancer 2020	114
50	Zhao Lung Cancer 2020	115
49.1803	Zhao Lung Cancer 2020	116
48.3607	Zhao Lung Cancer 2020	117
48.3607	Zhao Lung Cancer 2020	118
47.541	Zhao Lung Cancer 2020	119
46.7213	Zhao Lung Cancer 2020	120
46.7213	Zhao Lung Cancer 2020	121
46.7213	Zhao Lung Cancer 2020	122
100	Song Sci Rep 2022	1
80.3279	Song Sci Rep 2022	2
80.3279	Song Sci Rep 2022	3
78.6885	Song Sci Rep 2022	4
74.5902	Song Sci Rep 2022	5
72.1311	Song Sci Rep 2022	6
72.1311	Song Sci Rep 2022	7
72.1311	Song Sci Rep 2022	8
70.4918	Song Sci Rep 2022	9
70.4918	Song Sci Rep 2022	10
70.4918	Song Sci Rep 2022	11
70.4918	Song Sci Rep 2022	12
70.4918	Song Sci Rep 2022	13
70.4918	Song Sci Rep 2022	14
70.4918	Song Sci Rep 2022	15
70.4918	Song Sci Rep 2022	16
70.4918	Song Sci Rep 2022	17
70.4918	Song Sci Rep 2022	18
70.4918	Song Sci Rep 2022	19
69.6721	Song Sci Rep 2022	20
69.6721	Song Sci Rep 2022	21
66.3934	Song Sci Rep 2022	22
66.3934	Song Sci Rep 2022	23
64.7541	Song Sci Rep 2022	24
64.7541	Song Sci Rep 2022	25
64.7541	Song Sci Rep 2022	26
64.7541	Song Sci Rep 2022	27
64.7541	Song Sci Rep 2022	28
64.7541	Song Sci Rep 2022	29
64.7541	Song Sci Rep 2022	30
64.7541	Song Sci Rep 2022	31
63.9344	Song Sci Rep 2022	32
63.1148	Song Sci Rep 2022	33
63.1148	Song Sci Rep 2022	34
63.1148	Song Sci Rep 2022	35
62.2951	Song Sci Rep 2022	36
62.2951	Song Sci Rep 2022	37
62.2951	Song Sci Rep 2022	38
62.2951	Song Sci Rep 2022	39
62.2951	Song Sci Rep 2022	40
62.2951	Song Sci Rep 2022	41
62.2951	Song Sci Rep 2022	42
62.2951	Song Sci Rep 2022	43
62.2951	Song Sci Rep 2022	44
62.2951	Song Sci Rep 2022	45
62.2951	Song Sci Rep 2022	46
62.2951	Song Sci Rep 2022	47
62.2951	Song Sci Rep 2022	48
62.2951	Song Sci Rep 2022	49
62.2951	Song Sci Rep 2022	50
61.4754	Song Sci Rep 2022	51
61.4754	Song Sci Rep 2022	52
61.4754	Song Sci Rep 2022	53
61.4754	Song Sci Rep 2022	54
61.4754	Song Sci Rep 2022	55
61.4754	Song Sci Rep 2022	56
61.4754	Song Sci Rep 2022	57
60.6557	Song Sci Rep 2022	58
59.8361	Song Sci Rep 2022	59
59.8361	Song Sci Rep 2022	60
59.8361	Song Sci Rep 2022	61
59.8361	Song Sci Rep 2022	62
59.8361	Song Sci Rep 2022	63
59.8361	Song Sci Rep 2022	64
59.8361	Song Sci Rep 2022	65
59.0164	Song Sci Rep 2022	66
59.0164	Song Sci Rep 2022	67
59.0164	Song Sci Rep 2022	68
59.0164	Song Sci Rep 2022	69
58.1967	Song Sci Rep 2022	70
57.377	Song Sci Rep 2022	71
57.377	Song Sci Rep 2022	72
57.377	Song Sci Rep 2022	73
56.5574	Song Sci Rep 2022	74
56.5574	Song Sci Rep 2022	75
56.5574	Song Sci Rep 2022	76
56.5574	Song Sci Rep 2022	77
55.7377	Song Sci Rep 2022	78
55.7377	Song Sci Rep 2022	79
55.7377	Song Sci Rep 2022	80
55.7377	Song Sci Rep 2022	81
54.918	Song Sci Rep 2022	82
54.918	Song Sci Rep 2022	83
54.918	Song Sci Rep 2022	84
54.918	Song Sci Rep 2022	85
54.918	Song Sci Rep 2022	86
54.918	Song Sci Rep 2022	87
54.918	Song Sci Rep 2022	88
54.918	Song Sci Rep 2022	89
53.2787	Song Sci Rep 2022	90
53.2787	Song Sci Rep 2022	91
52.459	Song Sci Rep 2022	92
52.459	Song Sci Rep 2022	93
52.459	Song Sci Rep 2022	94
51.6393	Song Sci Rep 2022	95
51.6393	Song Sci Rep 2022	96
51.6393	Song Sci Rep 2022	97
51.6393	Song Sci Rep 2022	98
50.8197	Song Sci Rep 2022	99
50.8197	Song Sci Rep 2022	100
50.8197	Song Sci Rep 2022	101
50	Song Sci Rep 2022	102
50	Song Sci Rep 2022	103
50	Song Sci Rep 2022	104
50	Song Sci Rep 2022	105
49.1803	Song Sci Rep 2022	106
49.1803	Song Sci Rep 2022	107
49.1803	Song Sci Rep 2022	108
49.1803	Song Sci Rep 2022	109
49.1803	Song Sci Rep 2022	110
49.1803	Song Sci Rep 2022	111
49.1803	Song Sci Rep 2022	112
48.3607	Song Sci Rep 2022	113
48.3607	Song Sci Rep 2022	114
48.3607	Song Sci Rep 2022	115
48.3607	Song Sci Rep 2022	116
48.3607	Song Sci Rep 2022	117
48.3607	Song Sci Rep 2022	118
48.3607	Song Sci Rep 2022	119
47.541	Song Sci Rep 2022	120
47.541	Song Sci Rep 2022	121
47.541	Song Sci Rep 2022	122
100	Jin J Immunol Res 2022	1
73.7705	Jin J Immunol Res 2022	2
59.8361	Jin J Immunol Res 2022	3
59.0164	Jin J Immunol Res 2022	4
55.7377	Jin J Immunol Res 2022	5
55.7377	Jin J Immunol Res 2022	6
54.918	Jin J Immunol Res 2022	7
48.3607	Jin J Immunol Res 2022	8
43.4426	Jin J Immunol Res 2022	9
41.8033	Jin J Immunol Res 2022	10
41.8033	Jin J Immunol Res 2022	11
40.9836	Jin J Immunol Res 2022	12
40.9836	Jin J Immunol Res 2022	13
40.9836	Jin J Immunol Res 2022	14
40.1639	Jin J Immunol Res 2022	15
39.3443	Jin J Immunol Res 2022	16
39.3443	Jin J Immunol Res 2022	17
37.7049	Jin J Immunol Res 2022	18
36.0656	Jin J Immunol Res 2022	19
36.0656	Jin J Immunol Res 2022	20
33.6066	Jin J Immunol Res 2022	21
33.6066	Jin J Immunol Res 2022	22
32.7869	Jin J Immunol Res 2022	23
32.7869	Jin J Immunol Res 2022	24
31.1475	Jin J Immunol Res 2022	25
30.3279	Jin J Immunol Res 2022	26
30.3279	Jin J Immunol Res 2022	27
30.3279	Jin J Immunol Res 2022	28
30.3279	Jin J Immunol Res 2022	29
30.3279	Jin J Immunol Res 2022	30
30.3279	Jin J Immunol Res 2022	31
30.3279	Jin J Immunol Res 2022	32
30.3279	Jin J Immunol Res 2022	33
29.5082	Jin J Immunol Res 2022	34
29.5082	Jin J Immunol Res 2022	35
29.5082	Jin J Immunol Res 2022	36
28.6885	Jin J Immunol Res 2022	37
28.6885	Jin J Immunol Res 2022	38
27.8689	Jin J Immunol Res 2022	39
27.8689	Jin J Immunol Res 2022	40
27.8689	Jin J Immunol Res 2022	41
27.0492	Jin J Immunol Res 2022	42
27.0492	Jin J Immunol Res 2022	43
27.0492	Jin J Immunol Res 2022	44
27.0492	Jin J Immunol Res 2022	45
26.2295	Jin J Immunol Res 2022	46
26.2295	Jin J Immunol Res 2022	47
26.2295	Jin J Immunol Res 2022	48
26.2295	Jin J Immunol Res 2022	49
26.2295	Jin J Immunol Res 2022	50
26.2295	Jin J Immunol Res 2022	51
26.2295	Jin J Immunol Res 2022	52
26.2295	Jin J Immunol Res 2022	53
26.2295	Jin J Immunol Res 2022	54
26.2295	Jin J Immunol Res 2022	55
25.4098	Jin J Immunol Res 2022	56
25.4098	Jin J Immunol Res 2022	57
25.4098	Jin J Immunol Res 2022	58
25.4098	Jin J Immunol Res 2022	59
25.4098	Jin J Immunol Res 2022	60
24.5902	Jin J Immunol Res 2022	61
24.5902	Jin J Immunol Res 2022	62
24.5902	Jin J Immunol Res 2022	63
24.5902	Jin J Immunol Res 2022	64
24.5902	Jin J Immunol Res 2022	65
24.5902	Jin J Immunol Res 2022	66
24.5902	Jin J Immunol Res 2022	67
24.5902	Jin J Immunol Res 2022	68
24.5902	Jin J Immunol Res 2022	69
24.5902	Jin J Immunol Res 2022	70
23.7705	Jin J Immunol Res 2022	71
23.7705	Jin J Immunol Res 2022	72
23.7705	Jin J Immunol Res 2022	73
23.7705	Jin J Immunol Res 2022	74
23.7705	Jin J Immunol Res 2022	75
23.7705	Jin J Immunol Res 2022	76
22.9508	Jin J Immunol Res 2022	77
22.9508	Jin J Immunol Res 2022	78
22.1311	Jin J Immunol Res 2022	79
22.1311	Jin J Immunol Res 2022	80
22.1311	Jin J Immunol Res 2022	81
22.1311	Jin J Immunol Res 2022	82
22.1311	Jin J Immunol Res 2022	83
21.3115	Jin J Immunol Res 2022	84
20.4918	Jin J Immunol Res 2022	85
19.6721	Jin J Immunol Res 2022	86
19.6721	Jin J Immunol Res 2022	87
19.6721	Jin J Immunol Res 2022	88
18.8525	Jin J Immunol Res 2022	89
18.0328	Jin J Immunol Res 2022	90
18.0328	Jin J Immunol Res 2022	91
18.0328	Jin J Immunol Res 2022	92
18.0328	Jin J Immunol Res 2022	93
18.0328	Jin J Immunol Res 2022	94
18.0328	Jin J Immunol Res 2022	95
18.0328	Jin J Immunol Res 2022	96
18.0328	Jin J Immunol Res 2022	97
17.2131	Jin J Immunol Res 2022	98
17.2131	Jin J Immunol Res 2022	99
17.2131	Jin J Immunol Res 2022	100
17.2131	Jin J Immunol Res 2022	101
17.2131	Jin J Immunol Res 2022	102
17.2131	Jin J Immunol Res 2022	103
17.2131	Jin J Immunol Res 2022	104
17.2131	Jin J Immunol Res 2022	105
17.2131	Jin J Immunol Res 2022	106
17.2131	Jin J Immunol Res 2022	107
17.2131	Jin J Immunol Res 2022	108
17.2131	Jin J Immunol Res 2022	109
17.2131	Jin J Immunol Res 2022	110
17.2131	Jin J Immunol Res 2022	111
17.2131	Jin J Immunol Res 2022	112
17.2131	Jin J Immunol Res 2022	113
17.2131	Jin J Immunol Res 2022	114
17.2131	Jin J Immunol Res 2022	115
17.2131	Jin J Immunol Res 2022	116
17.2131	Jin J Immunol Res 2022	117
17.2131	Jin J Immunol Res 2022	118
17.2131	Jin J Immunol Res 2022	119
17.2131	Jin J Immunol Res 2022	120
17.2131	Jin J Immunol Res 2022	121
17.2131	Jin J Immunol Res 2022	122
100	Li Sci Rep 2022	1
83.6066	Li Sci Rep 2022	2
72.1311	Li Sci Rep 2022	3
69.6721	Li Sci Rep 2022	4
63.1148	Li Sci Rep 2022	5
57.377	Li Sci Rep 2022	6
57.377	Li Sci Rep 2022	7
57.377	Li Sci Rep 2022	8
55.7377	Li Sci Rep 2022	9
54.0984	Li Sci Rep 2022	10
50.8197	Li Sci Rep 2022	11
50	Li Sci Rep 2022	12
50	Li Sci Rep 2022	13
50	Li Sci Rep 2022	14
47.541	Li Sci Rep 2022	15
45.9016	Li Sci Rep 2022	16
45.9016	Li Sci Rep 2022	17
45.082	Li Sci Rep 2022	18
44.2623	Li Sci Rep 2022	19
44.2623	Li Sci Rep 2022	20
44.2623	Li Sci Rep 2022	21
43.4426	Li Sci Rep 2022	22
43.4426	Li Sci Rep 2022	23
43.4426	Li Sci Rep 2022	24
43.4426	Li Sci Rep 2022	25
42.623	Li Sci Rep 2022	26
41.8033	Li Sci Rep 2022	27
41.8033	Li Sci Rep 2022	28
40.9836	Li Sci Rep 2022	29
40.9836	Li Sci Rep 2022	30
40.9836	Li Sci Rep 2022	31
40.9836	Li Sci Rep 2022	32
40.1639	Li Sci Rep 2022	33
39.3443	Li Sci Rep 2022	34
39.3443	Li Sci Rep 2022	35
39.3443	Li Sci Rep 2022	36
37.7049	Li Sci Rep 2022	37
37.7049	Li Sci Rep 2022	38
37.7049	Li Sci Rep 2022	39
37.7049	Li Sci Rep 2022	40
36.8852	Li Sci Rep 2022	41
36.0656	Li Sci Rep 2022	42
36.0656	Li Sci Rep 2022	43
36.0656	Li Sci Rep 2022	44
36.0656	Li Sci Rep 2022	45
36.0656	Li Sci Rep 2022	46
36.0656	Li Sci Rep 2022	47
36.0656	Li Sci Rep 2022	48
36.0656	Li Sci Rep 2022	49
36.0656	Li Sci Rep 2022	50
36.0656	Li Sci Rep 2022	51
36.0656	Li Sci Rep 2022	52
35.2459	Li Sci Rep 2022	53
35.2459	Li Sci Rep 2022	54
35.2459	Li Sci Rep 2022	55
35.2459	Li Sci Rep 2022	56
34.4262	Li Sci Rep 2022	57
34.4262	Li Sci Rep 2022	58
34.4262	Li Sci Rep 2022	59
33.6066	Li Sci Rep 2022	60
33.6066	Li Sci Rep 2022	61
33.6066	Li Sci Rep 2022	62
33.6066	Li Sci Rep 2022	63
33.6066	Li Sci Rep 2022	64
33.6066	Li Sci Rep 2022	65
33.6066	Li Sci Rep 2022	66
33.6066	Li Sci Rep 2022	67
33.6066	Li Sci Rep 2022	68
33.6066	Li Sci Rep 2022	69
33.6066	Li Sci Rep 2022	70
33.6066	Li Sci Rep 2022	71
33.6066	Li Sci Rep 2022	72
33.6066	Li Sci Rep 2022	73
33.6066	Li Sci Rep 2022	74
33.6066	Li Sci Rep 2022	75
33.6066	Li Sci Rep 2022	76
32.7869	Li Sci Rep 2022	77
32.7869	Li Sci Rep 2022	78
32.7869	Li Sci Rep 2022	79
31.9672	Li Sci Rep 2022	80
31.9672	Li Sci Rep 2022	81
31.9672	Li Sci Rep 2022	82
31.1475	Li Sci Rep 2022	83
30.3279	Li Sci Rep 2022	84
30.3279	Li Sci Rep 2022	85
30.3279	Li Sci Rep 2022	86
30.3279	Li Sci Rep 2022	87
30.3279	Li Sci Rep 2022	88
29.5082	Li Sci Rep 2022	89
29.5082	Li Sci Rep 2022	90
29.5082	Li Sci Rep 2022	91
29.5082	Li Sci Rep 2022	92
29.5082	Li Sci Rep 2022	93
29.5082	Li Sci Rep 2022	94
29.5082	Li Sci Rep 2022	95
29.5082	Li Sci Rep 2022	96
29.5082	Li Sci Rep 2022	97
29.5082	Li Sci Rep 2022	98
28.6885	Li Sci Rep 2022	99
28.6885	Li Sci Rep 2022	100
27.8689	Li Sci Rep 2022	101
27.8689	Li Sci Rep 2022	102
27.8689	Li Sci Rep 2022	103
27.8689	Li Sci Rep 2022	104
27.0492	Li Sci Rep 2022	105
27.0492	Li Sci Rep 2022	106
27.0492	Li Sci Rep 2022	107
27.0492	Li Sci Rep 2022	108
27.0492	Li Sci Rep 2022	109
25.4098	Li Sci Rep 2022	110
25.4098	Li Sci Rep 2022	111
25.4098	Li Sci Rep 2022	112
25.4098	Li Sci Rep 2022	113
24.5902	Li Sci Rep 2022	114
24.5902	Li Sci Rep 2022	115
23.7705	Li Sci Rep 2022	116
23.7705	Li Sci Rep 2022	117
22.9508	Li Sci Rep 2022	118
22.9508	Li Sci Rep 2022	119
22.9508	Li Sci Rep 2022	120
22.9508	Li Sci Rep 2022	121
22.9508	Li Sci Rep 2022	122

## Sheet: ED_Fig.4C
	mean_var	signature	CRUK0034	CRUK0045	CRUK0028	CRUK0117	CRUK0051	CRUK0003	CRUK0026	CRUK0016	CRUK0053	CRUK0032	CRUK0124	CRUK0008	CRUK0182	CRUK0044	CRUK0157	CRUK0142	CRUK0115	CRUK0001	CRUK0009	CRUK0178	CRUK0006	CRUK0259	CRUK0270	CRUK0048	CRUK0296	CRUK0253	CRUK0272	CRUK0011	CRUK0287	CRUK0276	CRUK0242	CRUK0022	CRUK0206	CRUK0284	CRUK0233	CRUK0280	CRUK0247	CRUK0274	CRUK0299	CRUK0361	CRUK0380	CRUK0352	CRUK0371	CRUK0344	CRUK0369	CRUK0375	CRUK0388
GOLGA8A	0.533569	ORACLE	-0.629778	-0.221509	-0.503822	-0.784478	0.373377	-0.401114	-0.216871	-0.0809619	0.473552	-0.796119	-0.345815	0.437975	-0.553528	-0.88917	-0.304046	-0.315598	-0.308314	-0.704351	-0.586584	-0.768744	-0.613063	-0.822448	-0.64041	-0.495646	-0.0777072	0.228759	0.156474	-0.394186	-0.670753	-0.432643	-0.822783	0.0483648	-0.644466	-0.227268	0.391944	-0.607908	0.372461	-0.231628	-0.57452	-0.182711	-0.794814	-0.308284	-0.585172	-0.0191971	-0.360308	-0.525851	0.419298
ASPM	0.431266	ORACLE	-0.456443	-0.616975	-0.701697	0.0822126	-0.177577	-0.740312	-0.134521	-0.58985	-0.428288	-0.270903	-0.392057	-0.454092	0.359119	0.330409	-0.363161	0.0469656	-0.566872	-0.33183	-0.56488	-1.15716	-0.332799	0.78877	-0.797046	-0.216965	-0.748431	0.779206	-0.609896	-0.21229	-0.153328	0.0560689	-0.436548	-0.507645	-0.231694	-0.98636	-0.639827	-0.21234	0.155488	-0.311579	-0.522037	-0.409359	-0.351766	-0.43113	-0.514173	0.59752	-0.534267	-0.461604	0.0369027
SLC46A3	0.430616	ORACLE	-0.668667	-0.630608	-0.33444	-0.560038	-0.141719	-0.557822	0.430144	-0.824139	-0.512528	0.448724	-0.476313	-0.230095	-0.108093	-0.925426	-0.0251408	-0.456796	-0.283501	-0.83304	-0.912375	-0.523015	0.0863319	-0.714552	-0.706676	-0.0972945	-0.873933	-0.491211	-0.681228	-0.593231	-0.660051	-0.546017	-0.0309658	-0.717493	0.0179511	-0.705321	-0.505504	-0.420456	-0.0586882	0.281697	-0.509919	-0.478023	0.650341	-0.366975	-0.293795	-0.219546	-0.509338	-0.671936	-0.345086
ANLN	0.43024	ORACLE	-0.8671	-0.552019	-0.598089	0.127464	-0.486009	-0.487624	-0.466355	-0.742371	-0.551766	0.0815735	-0.375523	-0.688626	-0.329215	0.997434	-0.59257	-0.0940364	-0.508054	-0.727836	-0.600137	-0.889943	0.102156	-0.213242	-0.631541	-0.552599	-0.370939	0.407596	-0.69842	-0.234959	-0.541004	0.00151713	-0.113724	-0.606998	-0.224362	-0.867644	-0.430315	-0.501405	-0.274685	-0.943957	0.0568665	-0.318361	-0.0535845	-0.546922	-0.326359	-0.349216	-0.684676	-0.724044	-0.38497
PTTG1	0.425093	ORACLE	-0.609815	-0.286549	-0.679946	-0.00521627	-0.394529	-0.374546	-0.685874	-0.403922	-0.123909	-0.0810664	-0.0530411	-0.0279368	-0.412006	-0.132437	-0.834152	0.187024	-0.31149	-0.320998	-0.862037	-0.0276881	-0.371921	0.530776	-0.560186	-0.728056	-0.456988	-0.789023	-0.491124	0.220496	-0.331871	0.0226496	-0.231655	-0.654095	-0.0249008	-0.624148	0.0357157	-0.791525	-0.112093	-0.331074	-0.472917	-0.538446	-0.540506	-0.833444	-0.451246	0.0771632	-0.578242	-0.685345	-0.143024
ITGA6	0.423354	ORACLE	-0.0776028	0.161151	-0.0508274	0.142475	-0.503023	-0.644021	-0.578737	-0.272829	-0.691092	-0.512991	-0.384894	-0.12772	-0.437018	0.128329	-0.341208	-0.499835	-0.566186	-0.105313	-0.85523	-0.595741	-0.315507	-0.784107	-0.842087	0.0696674	0.78257	-0.138498	-0.467084	-0.354276	-0.693986	-0.800463	-0.457497	0.531686	-0.45336	-0.718931	0.133334	-0.777125	-0.660187	-0.456246	0.411472	-0.800056	-0.179948	-0.229525	-0.233004	-0.590458	0.0230362	-0.692493	-0.952913
PLK1	0.419051	ORACLE	-0.68599	-0.685813	-0.424349	-0.386273	-0.315745	0.122639	-0.617944	-0.710321	0.425164	-0.634526	-0.433126	-0.298517	-0.714601	-0.0625178	-0.888971	-0.333297	-0.377545	-0.451148	-0.397686	-1.15448	-0.543267	0.362246	-0.835383	-0.731387	0.22002	0.462256	-0.640119	-0.446035	-0.373237	-0.364244	-0.47885	-0.666205	-0.341115	-0.812518	-0.554817	-0.555003	-0.32622	-0.491058	-0.378828	-0.467364	-0.153065	-0.743414	-0.56245	0.44352	-0.580567	-0.719102	0.0139798
JAG1	0.418895	ORACLE	-0.296145	-0.0490709	-0.448546	-0.364281	-0.627746	-0.462863	-0.343426	0.047122	-0.0639203	0.350291	-0.295815	-0.369073	-0.617819	-0.437856	-0.295648	-0.279207	-0.296557	-0.105207	-0.797617	2.42603	-0.661109	-0.80901	-0.668966	-0.222977	-0.19042	-0.917663	-0.909463	-0.461141	-0.569251	-0.323168	-0.69105	0.650478	-0.695282	-1.00708	-0.511632	-0.631812	-0.770887	-0.679994	1.00158	-0.534607	-0.745483	-0.602051	0.0609501	0.287384	-0.819199	-0.296388	-0.0682128
ERRFI1	0.408956	ORACLE	-0.923147	-0.0820364	-0.575781	-0.205856	-0.450643	0.206007	0.104358	-0.352418	-0.831641	-0.290077	-0.0396457	-0.310374	-0.376296	0.340006	-0.89144	-0.704409	-0.185515	-0.248841	0.822753	-0.528316	-0.657555	0.211759	-0.187992	-0.682798	-0.401309	-0.337916	-0.75005	-0.457229	-0.629788	-0.546623	-0.368726	-0.547345	-0.485218	-0.890345	-0.746018	-0.365509	-0.41869	-0.561618	-0.809644	-0.118082	-0.425248	-0.580004	-0.225852	-0.291912	-0.35398	-0.297759	-1.10188
PPP1R13L	0.385671	ORACLE	-0.435669	-0.651375	-0.53639	-0.293873	-0.420391	-0.615573	0.355097	-0.0637603	-0.646365	-0.686109	-0.523158	0.0389319	-0.0731872	-0.312654	-0.200878	0.0779662	-0.507456	-0.652718	-0.0538646	-0.0235002	-0.520306	-0.244341	0.0546593	-0.373601	-0.261608	-0.00789556	-0.646001	-0.621769	-0.555669	-0.462719	-0.417293	-0.437922	-0.241412	-0.711161	-0.685786	-0.543457	0.242537	-1.01023	-0.326407	-0.560989	-0.0997746	0.642262	-0.260717	0.281891	-1.11478	-0.654619	-0.64653
PRKCA	0.364341	ORACLE	-0.578375	-0.506446	-0.494357	0.0490905	-0.418106	-0.452406	-0.791282	-0.64453	-0.265145	-0.847298	-0.492844	-0.503965	-0.701781	-0.160406	-0.681424	-0.521066	-0.333746	-0.845853	-0.376956	0.0120991	-0.679847	-0.69188	-0.493435	-0.401783	-0.65585	-0.808952	-0.243599	-0.00424561	-0.599358	-0.428483	-0.467235	-0.59853	-0.583323	-0.361351	-0.737913	-0.0739312	-0.250837	-0.46049	-0.162691	-0.628494	-0.749493	-0.548677	-0.448956	-0.163553	0.392118	-0.662649	-0.13096
FURIN	0.364028	ORACLE	-0.656701	-0.713284	-0.291228	-0.663388	-0.594027	-0.476213	-0.810815	-0.685118	-0.250877	-0.395765	-0.421998	-0.722337	-0.60305	-0.956849	-0.664849	-0.740999	-0.421538	-0.774734	-0.845749	0.0445245	-0.594636	-0.492685	-0.357985	-0.244828	-0.52856	0.594436	-0.517273	-0.449486	-0.573964	-0.530047	-0.372799	-0.447205	-0.705896	-0.242972	-0.713064	-0.47695	-0.763778	-0.836211	-0.467398	0.109338	-0.404716	0.211873	-0.222417	-0.666262	-0.675463	-0.683546	-0.639316
CDCA4	0.344534	ORACLE	-0.767468	-0.870501	-0.574912	-0.660903	-0.676166	-0.848955	0.0953523	-0.53855	-0.216198	-0.494789	-0.0645777	-0.0141269	-0.466601	0.0789615	-0.593265	-0.706942	-0.342118	-0.622838	-0.817945	-0.939421	-0.627006	-0.453438	0.00176443	-0.67088	-0.707267	-0.493489	-0.681797	-0.40051	-0.695226	-0.345603	-0.460972	-0.332239	-0.793309	-0.692515	-0.112857	-0.588119	-0.452867	-0.936653	0.0960375	-0.422283	-0.569456	-0.736471	-0.522551	-0.524925	-0.214194	-0.440038	0.270338
TPBG	0.344528	ORACLE	-0.850406	-0.813336	0.211849	-0.385699	-0.809773	-0.484816	-0.0888186	0.0804082	-0.298998	-0.704512	-0.255093	-0.685819	-0.437233	-0.480297	-0.5653	-0.283938	-0.499647	0.132842	-0.511692	1.37923	-0.140491	-0.809921	-0.754699	-0.510282	-0.198036	-0.599994	-0.772793	-0.614447	-0.303722	-0.44339	-0.632465	-0.609123	-0.615961	-0.536405	-0.615353	-0.384727	-0.196921	-0.552867	-0.622635	-0.80133	-0.571039	-0.297789	-0.380965	-0.747774	-1.07306	-0.261064	-0.174104
LRP12	0.334159	ORACLE	-0.692213	-0.500411	-0.454886	-0.452378	-0.13415	-0.919113	-0.556919	-0.527536	-0.729962	-0.640825	-0.405997	-0.635457	-0.709401	-0.643737	-0.416602	-0.457671	-0.435156	-0.267723	-0.610445	-1.25665	-0.227877	-0.499804	-0.852933	-0.278534	-0.824648	-0.472803	-0.776844	0.218576	-0.365181	-0.722203	-0.501168	-0.102316	-0.765087	-0.674371	-0.623575	-0.704295	-0.751464	-0.130477	-0.669597	-0.739014	-0.286991	-0.178622	-0.410168	0.194255	-0.233769	-0.580713	-1.0121
SCPEP1	0.331604	ORACLE	-0.439127	0.234615	-0.514827	-0.179435	-0.716213	-0.476209	-0.893608	-0.658586	-0.0123302	-0.509579	-0.397603	-0.194448	-0.481477	-0.133443	-0.195116	-0.362338	-0.252576	-0.7351	-0.456634	-1.25708	-0.753848	-0.495331	-0.73742	-0.732657	-0.185877	-0.781235	-0.296655	-0.71704	-0.531541	-0.379131	-0.372787	-0.549473	-0.638567	-0.623372	-0.545817	-0.497619	-0.741616	0.425483	-0.116508	-0.652883	-0.593354	-0.00105949	-0.447943	0.209162	-0.974152	-0.614731	-0.808116
SNX7	0.32805	ORACLE	-0.911789	-0.637506	-0.413935	-0.665557	-0.549984	-0.598383	-0.664632	-0.60084	-0.850254	-0.888693	-0.286465	-0.318042	-0.617661	-0.761031	-0.493058	-0.687935	-0.431343	-0.386084	-0.253109	-0.649476	-0.164524	-0.935608	-0.343437	-0.395106	-0.485065	-0.722516	-0.652012	-0.645816	-0.413424	-0.518475	-0.767986	-0.341215	-0.637133	-0.311458	0.164734	-0.639463	-0.761082	-0.38974	-0.436116	-0.755917	-0.837059	-0.719198	-0.354065	-0.732094	-0.862177	-0.1837	-0.636241
PYGB	0.327373	ORACLE	-0.457377	0.116933	-0.637956	-0.743726	-0.825155	-0.677131	-0.762881	-0.812724	-0.836145	-0.731007	-0.496036	-0.45656	0.559554	0.0211906	-0.512298	-0.500694	-0.257273	-0.294878	0.0486531	-0.870895	-0.299023	-0.28187	-0.0507216	-0.25566	0.923529	0.129079	-0.99618	-0.5694	-0.657835	-0.505142	-0.327015	-0.333534	-0.971673	-0.678064	-0.747237	-0.526968	-0.545048	-1.14801	-0.79246	-0.909948	-0.660321	0.417488	-0.322967	-0.804659	-0.0735666	-0.76959	-0.0818244
RPP25	0.319	ORACLE	-0.861328	-0.60269	-0.235216	-0.615456	-0.807495	-0.578794	0.067322	-0.517264	-0.8652	-0.530283	-0.220763	-0.480463	-0.663092	-0.848075	-0.673595	-0.495195	-0.354319	-0.373378	-0.247611	-0.609616	-0.528946	-0.819518	-0.99783	-0.34383	-0.389524	-0.298903	-0.441773	-0.458254	-0.654568	-0.610551	-0.729014	-0.137137	-0.940673	-0.257552	0.0566092	-0.620327	-0.799478	-0.195013	-0.746289	-0.720149	-0.24747	-0.765518	-0.414505	0.446535	-0.909487	-0.505518	-0.904335
MAFF	0.314602	ORACLE	-0.886899	-0.689171	-0.589458	0.0105139	-0.892572	-0.903758	-0.751723	-0.177902	0.491253	-0.799876	-0.166013	-0.0860976	-0.327894	-0.338976	-0.702859	-0.496616	-0.490272	0.120217	-0.709144	-1.11787	-0.331194	-0.418564	0.284907	-0.271158	-0.639351	-0.72898	-0.401512	-0.35908	-0.413674	-0.861809	-0.590471	-0.229458	-0.992561	-0.371741	-0.402653	0.0924374	0.337887	-0.461984	-0.819107	-0.752139	-0.786672	-0.813967	-0.623902	-0.331771	-0.736125	-0.199612	-0.561351
XBP1	0.30156	ORACLE	-0.907548	-0.782101	-0.43338	-0.138738	-0.138695	-0.480497	-0.0534436	-0.643966	-0.673601	-0.715246	-0.360548	-0.630637	1.77968	-0.816578	-0.470011	-0.700081	-0.223321	-0.700755	-0.793	-0.789538	-0.460338	-0.711964	-0.837244	-0.197838	-0.666033	-0.698142	-0.193603	-0.438267	-0.606375	-0.527255	-0.628945	-0.575367	-0.92534	-0.685029	-0.752691	-0.356736	-0.530148	-0.555714	-0.289525	-0.996067	-0.956671	0.0419744	-0.0223835	0.0302033	0.0126351	-0.615625	-0.720137
PNP	0.290232	ORACLE	-0.645467	-0.523954	-0.667937	-0.850192	-0.752203	-0.531987	-0.69878	-0.641576	-0.309607	-0.631812	-0.476247	0.0340655	-0.716068	-0.870741	-0.572712	-0.42754	-0.477331	-0.199415	-0.898418	-0.148296	-0.389011	-0.299391	-0.723679	-0.44215	0.274824	-0.787834	-0.872393	-0.516173	-0.2367	-0.307777	-0.665238	-0.254371	-0.629184	-0.254719	0.172259	-0.35181	-0.658197	-1.00135	-0.0515635	-0.70517	-0.700828	-0.0244251	-0.398945	-0.645772	-0.938388	-0.691163	-0.763956
MRPS17	0.232699	ORACLE	-0.830036	-0.324236	0.479772	-0.631725	-0.340023	-0.670529	-0.81677	-0.875221	-0.357415	-0.965805	-0.428601	-0.317821	-0.240812	-0.934483	-0.193202	-0.641491	-0.431113	-0.752121	-0.775024	-0.297592	-0.731095	-0.778387	-1.01814	-0.292806	-0.745739	-0.676576	-0.740937	-0.558665	-0.527726	-0.500661	-0.25867	-0.582518	-0.652903	-0.959827	-0.441704	-0.507082	-0.809231	-0.87359	-0.554087	-0.788786	-0.754941	-0.60392	-0.55494	-0.891529	-0.742492	-0.686558	-0.848679
MIA	1.87508	Li JAMA Oncol 2017	-0.591422	4.72709	2.16165	5.24047	3.36036	2.03111	-0.261118	-0.38339	2.64576	-0.0721122	2.06755	-0.727189	0.353362	-0.206477	-0.98671	0.879396	3.40598	0.361661	0.858204	0.185251	0.0800558	3.53268	0.0996592	4.57317	5.00991	3.21421	0.813664	1.68382	1.08166	2.94561	2.97498	6.11853	2.01313	0.0685095	-0.792087	-0.425321	-0.453556	1.02592	-0.166969	1.07199	-1.20608	1.50489	0.587402	0.113771	1.05886	2.52924	-0.424179
CCL7	1.44619	Li JAMA Oncol 2017	3.2798	-0.87779	-0.34154	3.02953	0.853007	2.14344	0.317605	0.788097	2.64576	1.56273	3.91363	3.5364	5.06176	2.52778	2.46015	1.9279	0.550376	0.843514	0.371341	1.79081	2.74897	1.73338	0.98405	3.0532	-0.923762	1.65489	0.27646	0.72376	-0.395654	-0.121968	1.4066	-0.268354	0.0200108	-0.427663	2.38572	0.947806	3.01805	1.147	2.68181	0.525529	2.92771	-0.842984	-0.0307421	0.412015	-0.0730284	-0.798706	2.98581
EDN3	1.31943	Li JAMA Oncol 2017	1.33443	-0.87779	3.61563	-0.875582	-0.978706	2.54712	0.317605	-0.702648	3.70181	-1.05383	-0.087793	1.45828	1.14406	-0.736553	-0.98671	2.73596	1.85037	3.24566	1.33351	1.46497	-0.955915	-0.518342	-1.16586	-0.32398	-0.707863	1.65489	1.06923	1.80931	4.23501	0.947135	-0.136821	-0.0795872	1.16538	1.38154	2.40432	0.518062	2.14716	1.77751	-0.830554	0.396535	1.42557	-0.842984	3.86366	2.02921	-1.28176	-0.798706	0.834694
CD1B	1.30978	Li JAMA Oncol 2017	1.13072	-0.751599	0.0277802	3.06258	0.882407	-0.506498	0.0294024	1.93169	-0.556937	1.87832	0.0464223	-0.720664	1.43416	3.30293	1.11967	0.674681	-0.00416136	1.17194	0.805857	2.73548	-0.955915	2.61224	0.760842	-0.472632	0.582572	-0.335976	0.415544	-0.529858	-0.624939	2.58533	1.42954	0.896516	-0.134272	1.62863	-0.621387	0.822647	-0.431872	1.34991	0.13294	0.396535	1.59569	0.982604	5.21068	-0.288667	2.9602	1.96595	-0.502741
HTR3A	1.10667	Li JAMA Oncol 2017	1.3516	2.0071	-0.171394	0.790778	0.384839	1.4785	-0.451236	-0.513153	-0.808979	4.32155	-0.364284	-0.617475	-0.44545	-0.695003	0.310844	-0.422355	-0.466775	1.9786	1.6936	2.66736	-0.928119	0.446986	1.20902	3.46262	2.87219	0.099097	1.53988	-0.607973	-0.0445924	-0.0269639	-0.744355	-0.418796	2.38902	0.649752	0.568737	-0.173793	0.822691	0.477732	1.14292	2.23356	-0.48406	0.982604	-0.0393063	-0.297523	1.10827	3.25496	1.04209
AGTR1	1.08819	Li JAMA Oncol 2017	0.10061	0.678396	1.16824	0.501403	2.52779	0.0740782	0.720052	-0.142546	-0.601585	0.587761	0.0583114	-0.136751	-0.318975	0.509512	1.36278	-0.534183	-0.483908	0.70481	1.28976	-1.11754	-0.464394	-0.234353	1.13853	0.750198	0.253524	0.546405	0.351805	2.13594	-0.0325875	-0.225185	0.472772	-0.459853	0.322796	0.0215488	2.60706	-0.144053	0.462368	0.230991	0.671375	-0.774673	0.96327	-0.482846	-0.647011	-0.336906	0.242841	2.71455	1.71474
CCL17	1.04622	Li JAMA Oncol 2017	1.40826	0.516118	0.101534	1.20018	0.396366	0.000440945	0.0294024	0.761218	1.14991	-0.57219	-0.0561482	-0.216748	0.136191	-0.122217	-0.549806	1.6636	-0.24663	-0.384725	0.364834	1.63256	1.80174	0.351675	1.58718	-0.471502	-0.236402	-0.253109	0.394696	3.19556	0.467518	-0.138698	-0.21132	-0.0475111	0.161739	1.43569	-0.771063	-0.0915334	0.0936811	3.50186	0.0149579	0.481982	-0.317973	0.349952	0.130491	0.85011	1.50349	-0.0221441	0.119354
CCL13	1.01464	Li JAMA Oncol 2017	1.46075	3.61984	-0.0861508	0.99128	0.336376	-0.159417	0.247172	0.978253	-0.747243	0.48721	0.27528	-0.0682252	0.419959	0.366647	0.389753	-0.31141	-0.298495	0.026662	0.730098	0.94639	4.53074	0.297914	2.2905	-0.453629	-0.921455	0.960499	0.654357	-0.0444308	-0.058054	0.40019	0.501663	-0.462271	0.432889	0.32136	0.629297	-0.0161669	-0.803498	0.293351	-0.422095	1.59742	0.0808463	-0.377557	2.50816	-0.122024	0.77966	0.314131	-0.543915
CD1C	0.929725	Li JAMA Oncol 2017	0.572492	-0.0725095	-0.548412	1.19744	0.109387	-0.382066	-0.422369	-0.760077	-0.590942	1.19746	-0.449188	0.0474649	1.76038	0.914163	-0.512323	1.8973	-0.100143	0.394026	0.273821	0.0957777	-0.526504	1.312	2.99425	-0.476014	1.13935	0.16924	1.07968	-0.54944	-0.0447222	2.42331	-0.120203	-0.116834	-0.588808	-0.181335	-0.770141	0.287015	0.515285	-0.212515	-0.340314	1.51063	-0.113915	2.43527	-0.329721	-0.0342576	1.10411	1.83908	-0.368152
ESM1	0.772829	Li JAMA Oncol 2017	-0.29673	0.170479	-0.256631	-0.741436	-0.0757802	0.581512	1.24386	0.585849	-0.88608	1.00477	-0.00281216	-0.480487	-0.363181	-0.77163	0.878075	0.185997	-0.448394	2.57253	1.13392	-0.79993	0.394181	-0.258396	-0.770983	0.27879	0.924265	-0.618086	0.493204	1.98161	-0.0474414	-0.562995	-0.447026	0.66477	0.14114	-0.144896	-0.361344	-0.102804	0.234377	-0.362318	1.35358	-0.015579	-0.672777	-0.554765	0.0495761	-0.483452	-0.393986	0.907576	-0.565431
CX3CR1	0.766913	Li JAMA Oncol 2017	0.598487	-0.127975	-0.463192	1.52882	0.327154	0.182225	-0.263507	0.76511	-0.381309	0.545087	-0.527295	-0.458019	0.593523	-0.0503656	-0.693058	-0.0115819	0.328893	0.392514	-0.730364	0.386902	0.358482	-0.52446	0.157975	1.03015	0.304627	-0.550207	-0.26679	0.702555	0.325133	0.761436	-0.837662	0.679481	0.0884627	-0.670856	0.706455	-0.528071	1.45157	0.440074	0.0971085	0.0974323	-0.289085	-0.0668107	-0.420437	-0.62562	0.12682	-0.59934	-0.0629385
IL1B	0.747796	Li JAMA Oncol 2017	-0.28043	0.0595174	0.395043	-0.534381	0.271866	0.43222	-0.233066	0.141611	0.00776154	-0.217131	-0.430874	0.972667	-0.700918	-0.302602	0.064489	-0.139738	-0.577547	-0.820191	-0.443828	-0.583959	-0.132953	-0.644901	-0.616644	0.773115	-0.630661	0.0327737	-0.376882	2.92507	-0.132005	-0.353151	-0.606609	0.401291	0.0279583	-0.410374	0.0860495	1.02363	-0.49878	2.51137	0.280262	-0.685901	-0.195497	0.00540437	0.603819	-0.285654	0.277169	0.416183	-0.704934
GZMB	0.69224	Li JAMA Oncol 2017	1.40235	1.01575	-0.0628179	-0.239254	-0.184389	-0.137561	0.576619	0.936191	-0.532246	0.179527	-0.143415	-0.623964	-0.392364	0.198094	0.443823	-0.766688	-0.498238	-0.589263	-0.0397191	-0.856914	0.65276	1.72046	0.206205	-0.426471	-0.11138	-0.23751	-0.46713	-0.727283	-0.20954	-0.464159	0.861053	-0.70546	0.375246	-0.524262	0.301964	0.225355	1.91482	0.560845	-0.723974	0.383787	0.137804	0.273007	0.0664888	0.516341	0.0345747	-0.147043	-0.146234
PTGER2	0.661312	Li JAMA Oncol 2017	-0.931521	0.494	-0.630621	-0.233168	0.877572	-0.461605	-0.377638	-0.0165285	-0.527527	-0.34151	-0.212358	-0.0580649	-0.442291	-0.654018	-0.164087	-0.61784	0.00395733	-0.804709	1.48537	0.18821	1.66987	-0.0230942	-0.401812	-0.363147	0.918926	-0.54812	-0.847938	0.569906	-0.646267	-0.728549	-0.000583344	-0.222467	-0.66889	-0.405063	0.682261	-0.178584	-0.798115	0.388935	-0.0120591	0.0915557	0.320714	2.85268	-0.185585	0.368692	-0.520023	-0.705674	0.0964199
IL1R2	0.655299	Li JAMA Oncol 2017	0.302568	0.258053	-0.538453	-0.614791	-0.451135	-0.321914	-0.752705	0.274148	-0.840032	0.117622	0.634129	0.261132	0.0904102	0.376593	0.0132519	-0.663363	-0.418468	0.743305	-0.24103	-0.55811	0.48493	-0.0190474	0.807265	-0.187616	2.92446	-0.612961	-0.481334	0.96413	0.985962	0.259602	-0.846967	0.30944	-0.150572	-0.24108	-0.244693	0.270152	-0.022749	-0.126223	-0.144843	-0.150806	-0.375259	-0.807641	-0.0662286	0.824459	-0.468148	1.61459	-0.878745
INHBB	0.650052	Li JAMA Oncol 2017	-0.584187	-0.393696	0.546643	-0.314912	-0.214771	0.30445	-0.0977118	0.192104	-0.780324	-0.233704	-0.309597	-0.362717	-0.695922	-0.631475	0.81702	-0.722989	0.789793	-0.358525	0.137546	-0.201468	0.170564	-0.260743	-0.388659	-0.0328717	-0.346559	-0.779356	1.56042	0.51692	-0.615534	-0.423955	-0.0967099	-0.683406	-0.499555	-0.151209	-0.0145413	-0.0388762	-0.460688	-0.340701	-0.748341	-0.520165	0.449728	0.142607	-0.630241	0.242856	-0.170116	-0.00106152	0.687083
ZAP70	0.638572	Li JAMA Oncol 2017	0.0992995	0.777606	-0.587231	0.252083	-0.338671	-0.833167	-0.0453555	-0.673933	-0.0706145	-0.296086	-0.389155	-0.227703	-0.625243	-0.756214	-0.45625	-0.211448	-0.40187	0.208517	-0.522427	0.398818	-0.656433	0.550337	-0.412998	-0.328513	-0.206286	-0.17656	0.0684569	-0.757019	-0.33757	-0.759477	0.101603	-0.564762	-0.46026	-0.705834	0.357452	-0.249155	-0.660629	0.529039	-0.487548	0.341985	0.298639	1.10268	-0.356876	-0.727302	0.364686	-0.157861	0.0925907
EDNRB	0.633919	Li JAMA Oncol 2017	-0.21963	0.397175	0.0160549	0.658987	-0.569202	-0.896143	0.783216	-0.419081	-0.776838	-0.146264	-0.394967	-0.240598	-0.340957	-0.172354	1.05362	-0.581135	-0.564402	0.611012	-0.493212	-1.04384	-0.185904	-0.434744	-0.921832	-0.302638	-0.552233	-0.309455	-0.0842209	3.9354	0.943345	0.0384704	0.0781407	0.244063	-0.75771	-0.359993	0.819468	-0.656815	-0.532411	-0.0298437	-0.825303	0.172366	-0.140713	-0.337578	-0.588129	-0.339546	-0.708742	-0.469027	-0.921633
ADRB2	0.587142	Li JAMA Oncol 2017	-0.0569569	-0.585965	-0.692086	-0.22284	-0.157213	-0.856483	-0.321326	-0.65758	-0.0258436	-0.161848	-0.255702	-0.0576504	-0.555377	-0.097539	-0.156573	-0.144067	0.374211	-0.359807	0.136658	-0.666748	0.0877408	-0.11493	1.45241	-0.669058	0.0672181	0.0667423	-0.874185	-0.478609	1.20367	0.1179	-0.327144	-0.335869	-0.640089	-0.809237	-0.280658	0.364192	-0.546929	0.608138	0.0294195	0.0780922	-0.377062	-0.400921	-0.128495	-0.945272	0.859965	0.116263	-0.82217
ANGPT1	0.584438	Li JAMA Oncol 2017	-0.0568447	0.256674	0.0937397	-0.485322	-0.470817	-0.394791	1.27899	-0.460882	-0.858087	-0.18932	-0.231916	-0.190349	-0.596721	0.117891	0.684243	-0.526411	-0.0228358	-0.353874	-0.529651	-0.546069	-0.246266	-0.883804	-0.548589	0.647192	0.256712	0.0437816	-0.345441	-0.473397	-0.274583	-0.725152	0.443288	-0.426951	-0.230863	0.363631	0.535649	-0.424632	-0.115701	0.45327	0.066144	-0.118638	-0.0220212	-0.0374671	-0.179731	-0.944899	-0.194609	-0.526353	-0.333965
C5	0.573289	Li JAMA Oncol 2017	-0.718577	-0.641207	0.552273	-0.339303	0.251573	-0.778153	0.15661	0.525019	0.201659	-0.571575	-0.0823835	-0.297587	-0.246571	-0.634776	-0.588778	-0.108826	0.119448	0.833787	-0.739351	-0.236155	0.715338	-0.70356	1.41745	-0.480657	2.01337	0.178818	-0.201457	-0.468091	-0.241089	-0.448048	0.220586	-0.502623	-0.291563	-0.0314902	1.7186	0.060482	0.399739	-0.36717	-0.569617	-0.283818	0.295479	-0.795206	0.306261	0.704079	-0.0969157	-0.134324	-0.0798903
HSPA6	0.564396	Li JAMA Oncol 2017	-0.65291	0.0896321	-0.651118	-0.346142	-0.289253	-0.188255	0.785255	-0.0637297	0.447576	-0.216861	-0.430046	-0.523559	-0.708432	-0.884637	-0.169918	0.172684	-0.431228	-0.156168	-0.151493	-0.563924	0.376662	-0.153961	0.438168	-0.269365	0.190303	-0.542553	-0.906557	-0.384687	-0.659894	-0.589827	-0.672586	-0.645402	0.244422	0.896757	-0.104382	0.0779871	-0.0504246	-0.178491	-0.245878	-0.806846	0.27568	0.454081	-0.385806	-0.576028	0.586112	0.775734	-0.700265
FCGR2B	0.548592	Li JAMA Oncol 2017	0.540025	0.119957	-0.496098	0.478829	-0.207293	-0.182961	-0.595839	-0.190186	0.586256	-0.236138	-0.41731	-0.536154	0.388054	-0.62953	0.156617	-0.426404	-0.560274	-0.754303	-0.63904	1.1545	2.21492	0.454115	-0.406265	0.494264	-0.657854	0.0957484	0.571986	-0.195759	0.0105917	0.428275	-0.365604	-0.682695	-0.417163	-0.741448	-0.0940859	-0.210689	-0.369989	-0.120098	-0.35294	0.0782654	0.5504	-0.45649	0.307768	0.157833	0.274628	-0.416091	-0.635015
TGFA	0.512492	Li JAMA Oncol 2017	-0.193781	0.320948	-0.662511	0.281954	-0.848316	-0.600642	-0.59092	-0.888334	-0.678771	-0.698152	-0.188585	0.0787358	-0.310981	0.0446354	0.606022	-0.72115	-0.113018	-0.820649	-0.0712431	-0.532212	-0.921512	-0.262671	-0.621875	-0.294063	0.337538	-0.240763	-0.460085	-0.57629	3.28661	0.389037	0.136121	-0.408851	-0.212092	-0.339162	-0.463806	-0.227009	-0.312882	0.0456576	-0.707224	-0.712156	-0.11334	0.570649	-0.16005	0.0628229	-0.415921	-0.109843	0.794618
BTK	0.502931	Li JAMA Oncol 2017	-0.157171	0.434317	-0.471871	0.572155	-0.176326	-0.190445	0.159626	-0.12366	0.517419	-0.0451753	-0.348704	-0.65924	0.436581	-0.195058	-0.273658	-0.640407	-0.463804	-0.178632	-0.675977	-0.251388	0.15083	0.599611	-0.0802153	-0.485671	-0.671704	0.0874783	-0.678251	-0.359386	-0.591166	0.0257934	-0.176516	-0.259278	-0.223577	-0.534754	-0.0437067	-0.630202	0.318704	0.106219	-0.790745	0.454503	0.219824	-0.519725	-0.627883	-0.781547	0.24192	-0.327415	-0.234348
CX3CL1	0.482934	Li JAMA Oncol 2017	-0.0975944	-0.0204047	0.212087	-0.567958	-0.206647	-0.109615	-0.929177	0.0158869	-0.792262	0.10336	-0.3947	-0.669221	-0.0922982	0.147166	-0.664808	-0.524709	-0.0857602	-0.421723	-0.0759381	-0.315326	-0.340034	-0.210112	-0.379828	0.0798221	0.00986575	-0.329189	0.458123	-0.769262	-0.459061	0.257836	-0.333318	-0.268334	-0.854199	-0.243336	-0.691083	-0.567513	-0.57749	-0.842828	0.0093619	-0.308102	-0.314314	-0.608484	-0.653835	0.725139	0.350193	-0.611668	0.0334155
SECTM1	0.453946	Li JAMA Oncol 2017	-0.0275551	-0.781729	-0.424498	-0.414183	-0.542049	-0.383598	-0.851126	-0.544263	-0.669574	0.70344	-0.309427	-0.570517	0.357635	-0.540799	0.162625	-0.608413	-0.417516	-0.531498	-0.745926	-0.227321	-0.634967	-0.9532	0.179769	-0.575159	-0.789511	0.0849298	-0.48908	-0.342597	-0.589029	-0.215216	-0.588077	-0.236374	0.220693	-0.606887	-0.469212	0.40505	-0.531484	-0.317791	-0.808788	-0.474447	0.459073	0.776577	-0.0286028	-0.154371	-0.158134	-0.39417	-0.100279
IL32	0.453051	Li JAMA Oncol 2017	0.246942	-0.671708	-0.486519	0.013093	-0.636388	-0.171298	-0.423036	-0.0452206	-0.343665	-0.556621	-0.124236	-0.46608	-0.456639	-0.83211	-0.268633	-0.70325	-0.400441	-0.554052	-0.815464	-0.915475	-0.104281	0.432888	-0.61238	-0.106613	-0.513173	-0.328429	-0.839709	-0.558394	-0.606574	-0.122961	-0.445023	-0.475154	-0.511412	-0.709697	-0.330319	-0.458966	-0.322924	0.0511903	-0.577459	-0.538615	-0.470209	-0.174128	-0.571999	-0.903893	-0.87186	-0.675371	-0.696673
IL7	0.439961	Li JAMA Oncol 2017	-0.640066	-0.738584	0.187753	-0.767384	-0.59002	-0.733272	-0.7561	-0.621054	-0.260521	-0.548913	-0.386639	-0.693232	-0.316018	-0.638161	0.0051965	-0.456185	-0.141553	-0.702164	-0.0994173	0.0458056	-0.664273	-0.39541	-0.236016	-0.609578	1.49088	-0.568976	-0.651905	-0.711362	-0.490875	-0.156709	-0.507411	0.116386	-0.560298	-0.670656	-0.0517405	0.225573	-0.634167	0.465441	-0.526669	-0.130891	-0.738105	-0.593908	0.0849743	-0.120152	-0.731987	-0.77106	-0.884403
NR3C2	0.418444	Li JAMA Oncol 2017	-0.144825	-0.766372	-0.494421	-0.113529	-0.897591	-0.915957	-0.340658	-0.164257	-0.84788	0.421306	-0.472233	-0.694863	-0.103711	-0.861092	-0.416636	-0.456318	-0.320856	-0.139282	0.193787	-0.389174	0.110987	-0.649538	0.380184	0.137408	-0.357681	-0.815547	-0.341774	-0.500361	-0.426193	-0.0709624	-0.693358	-0.443984	-0.640719	0.376108	-0.278379	-0.720434	-0.0101983	-0.799642	-0.656301	-0.509976	-0.59847	-0.297401	-0.3923	0.511514	-0.539956	-0.274234	-0.00429281
RORA	0.386903	Li JAMA Oncol 2017	-0.601193	0.449768	-0.182027	-0.248316	-0.834781	-0.771979	0.226825	-0.684744	-0.832601	-0.265661	-0.411093	-0.187944	-0.178997	-0.797889	0.22733	-0.647002	-0.368662	-0.202799	-0.672536	-0.603526	-0.611337	-0.565707	-0.229338	-0.350528	-0.690744	-0.496338	-0.214269	-0.491295	-0.574005	-0.570812	-0.135938	-0.591411	-0.145811	-0.723432	-0.515699	-0.521581	-0.801013	-0.592283	-0.470888	-1.01955	-0.24817	-0.367046	-0.57258	-0.704061	-0.535739	-0.682313	-0.992715
VAV1	0.368784	Li JAMA Oncol 2017	0.444144	-0.722826	-0.697685	0.418411	-0.371008	-0.614825	0.147187	-0.22128	0.555438	-0.856534	-0.471636	-0.609813	-0.474836	-0.293191	-0.229882	-0.699098	-0.380802	-0.699742	-0.68825	-0.176632	0.0772287	0.0236525	-0.904484	-0.721183	0.699267	-0.832969	-0.695703	-0.611372	-0.369017	-0.147623	-0.772513	-0.670864	-0.765171	-0.695367	-0.486252	-0.280138	-0.0934515	-0.375043	-0.56533	-0.404077	0.0923667	0.0325051	-0.545554	-0.388094	-0.925851	-0.58131	0.181417
IL6R	0.348238	Li JAMA Oncol 2017	-0.882481	-0.854656	-0.171312	-0.23274	-0.22358	-0.243019	-0.798782	-0.807721	-0.776574	-0.561378	-0.493482	0.0433028	-0.537828	-0.425025	-0.631308	-0.532784	-0.548953	-0.207945	-0.657537	0.15608	-0.0112967	-0.613454	0.376822	-0.690061	-0.633166	-0.745698	-0.71847	-0.530817	-0.577997	-0.646431	-0.568366	-0.33053	-0.528374	-0.340251	-0.27561	-0.781537	-0.53991	-0.84397	0.0315888	-0.716279	-0.710273	0.0341474	-0.139067	-0.669775	-0.474529	-0.521135	-0.15741
NFKBIB	0.324756	Li JAMA Oncol 2017	-0.513051	-0.606271	-0.607036	-0.807101	-0.186277	-0.632866	-0.52956	-0.0931638	0.422258	-0.628254	-0.327772	-0.473589	-0.492399	-0.641309	-0.573317	-0.776242	-0.477529	-0.815055	-0.318104	-0.915983	-0.33234	-0.811002	-0.515106	-0.516689	-0.664803	0.13887	-0.379791	-0.766337	-0.488853	0.115684	-0.74305	-0.618506	-0.292747	-0.333697	-0.5815	-0.474449	-0.434466	-1.05826	-0.727938	-0.708904	-0.226167	-0.623193	-0.475083	-0.803112	-0.938659	-0.369103	-0.79401
TGFBR2	0.287956	Li JAMA Oncol 2017	-0.5156	-0.680426	-0.695849	-0.441735	-0.606723	-0.952279	0.0781846	-0.125747	-0.759451	-0.873984	-0.470681	-0.395643	-0.612684	-0.756613	-0.979759	-0.773585	-0.572313	-0.746032	0.0532077	-0.0747521	-0.7937	-0.662011	-0.758993	-0.274357	-0.283852	-0.62507	-0.577109	-0.574533	-0.300749	-0.400508	-0.594734	-0.239846	-0.904258	0.0896684	-0.572548	-0.690489	-0.682465	0.132637	-0.47439	-0.558332	-0.59105	-0.791556	-0.276408	-0.876447	-0.750311	-0.64114	-0.319129
BMPR2	0.243567	Li JAMA Oncol 2017	-0.581713	-0.745966	-0.392217	-0.670267	-0.571197	-0.911302	-0.182246	-0.627382	-0.880331	-0.722066	-0.458794	-0.700656	-0.644626	-0.883221	-0.140774	-0.552954	-0.47343	-0.00844972	-0.705494	-0.813206	-0.800615	-0.854173	-1.02547	-0.287428	-0.23376	-0.441748	-0.451013	-0.502149	-0.684734	-0.510233	-0.522501	-0.607848	-0.660098	-0.879359	-0.528203	-0.691565	-0.487806	-0.763771	-0.164136	-0.618	-0.647916	-0.341732	-0.650858	-0.649837	-0.612635	-0.361796	-0.671233
NRAS	0.226823	Li JAMA Oncol 2017	-0.470883	-0.824078	0.0258901	-0.704036	-0.175301	-0.935516	-0.503768	-0.466317	-0.0394681	-0.891009	-0.468178	-0.429354	-0.583729	-0.665805	-0.288105	-0.670169	-0.317182	-0.764396	-0.737098	-0.168584	-0.878439	-0.960129	-0.775483	-0.496925	-0.555764	-0.537015	-0.663869	-0.609983	-0.676787	-0.837665	-0.808019	-0.616674	-0.861501	-1.06664	-0.720913	-0.620744	-0.382898	-0.806561	-0.701082	-0.65772	-0.677613	-0.350875	-0.655284	-0.551804	-0.79765	-0.351636	-0.801923
PIK3CA	0.215814	Li JAMA Oncol 2017	-0.881951	-0.171237	-0.464042	-0.77865	-0.769325	-0.701067	-0.288029	-0.860507	-0.556699	-0.884209	-0.321962	-0.63191	-0.721279	-0.922637	-0.34052	-0.706358	-0.516747	-0.418065	-0.372854	-0.817603	-0.467995	-0.671756	-0.843087	-0.693595	-0.27622	-0.817624	-0.692313	-0.626208	-0.605118	-0.659924	-0.733148	-0.424645	-0.972505	-1.00357	-0.6321	-0.629559	-0.779606	-0.861392	-0.748802	-0.904235	-0.543079	-0.739169	-0.592745	-0.839509	-0.50441	-0.731368	-0.775163
PSMD2	0.207785	Li JAMA Oncol 2017	-0.66074	-0.494579	0.22558	-0.561863	-0.488547	-0.88793	-0.709293	-0.721252	-0.711556	-0.936417	-0.421635	-0.501747	-0.538289	-0.674208	-0.748254	-0.504969	-0.491686	-0.760385	-0.840307	-1.05778	-0.707967	-0.93676	-0.829426	-0.629555	-0.833669	-0.859635	-0.610851	-0.509207	-0.60618	-0.862888	-0.697171	-0.672051	-0.849347	-0.648362	-0.614669	-0.745306	-0.626865	-1.08537	-0.437145	-0.846564	-1.02818	-0.173767	-0.644558	-0.623731	-0.322995	-0.572099	-0.736949
RABEP1	0.168615	Li JAMA Oncol 2017	-0.57526	-0.331783	-0.539381	-0.676962	-0.880187	-0.854185	-0.952433	-0.465298	0.413973	-0.950573	-0.400596	-0.517866	-0.583527	-0.266404	-0.727762	-0.675953	-0.522273	-0.680217	-0.854593	-1.02912	-0.610916	-0.565564	-0.904087	-0.541705	-0.645008	-0.804768	-0.784417	-0.705478	-0.581349	-0.791313	-0.755993	-0.353563	-0.901783	-1.01772	-0.71419	-0.887469	-0.379388	-1.10359	-0.771575	-0.885567	-0.65074	-0.814231	-0.660088	-0.854924	-1.01365	-0.720272	-0.944332
IGF2BP1	1.53823	Wang Front Immunol 2022	0.326001	0.497105	4.15845	1.52882	3.51771	1.78621	0.559678	2.79347	-0.852036	0.605835	3.95713	0.186511	-0.719068	-0.18955	1.17662	2.50807	2.40278	-0.639994	0.857005	-0.857701	-0.0431967	1.47693	-0.554782	-0.282186	0.725256	2.05809	-0.564371	1.30256	0.476554	0.197624	4.30753	0.73822	2.19174	1.50651	4.01372	0.718962	2.68784	1.21593	-0.158232	2.7998	0.639536	4.56474	-0.541453	0.0361897	0.496692	2.23649	2.18782
IGFBP3	0.615645	Wang Front Immunol 2022	0.0426203	-0.52994	0.169743	-0.457722	0.760755	-0.764595	0.0586731	-0.30974	0.0736039	-0.614406	0.182369	-0.536512	-0.278135	-0.826385	-0.000348862	0.616258	0.00239228	1.00402	0.554732	-0.803496	-0.608771	-0.348451	0.320222	1.83628	0.996347	0.299716	0.0314579	-0.278785	-0.297361	-0.293284	0.577279	-0.67371	-0.751202	-0.515063	-0.402806	0.322191	-0.767634	-0.691843	-0.491123	-0.688418	0.212358	-0.564799	-0.518321	-0.0932409	0.15855	-0.753576	0.466732
HNRNPC	0.183052	Wang Front Immunol 2022	-0.75598	-0.812959	-0.687795	-0.840109	-0.349465	-0.800335	-0.637533	-0.868752	-0.492985	-0.659904	-0.445753	-0.141456	-0.668715	-0.697999	-0.725029	-0.507088	-0.56851	-0.545286	-0.572365	-0.286863	-0.847018	-0.597113	-0.758531	-0.657827	-0.669307	-0.718226	-0.834399	-0.715026	-0.703929	-0.667513	-0.862935	-0.619761	-0.870353	-0.53363	-0.373825	-0.733377	-0.34174	-0.928883	-0.724468	-0.75099	-0.87132	-0.471157	-0.578769	-0.673546	-0.889042	-0.65374	-0.351089
IGF2BP1.1	1.53823	Zhao Lung Cancer 2020	0.326001	0.497105	4.15845	1.52882	3.51771	1.78621	0.559678	2.79347	-0.852036	0.605835	3.95713	0.186511	-0.719068	-0.18955	1.17662	2.50807	2.40278	-0.639994	0.857005	-0.857701	-0.0431967	1.47693	-0.554782	-0.282186	0.725256	2.05809	-0.564371	1.30256	0.476554	0.197624	4.30753	0.73822	2.19174	1.50651	4.01372	0.718962	2.68784	1.21593	-0.158232	2.7998	0.639536	4.56474	-0.541453	0.0361897	0.496692	2.23649	2.18782
UPK1B	1.47731	Zhao Lung Cancer 2020	-0.936495	0.994052	1.88033	-0.844519	2.39933	2.58545	0.901632	0.547398	0.341156	1.46896	-0.477124	-0.631796	0.528509	1.89267	0.435718	-0.614181	5.83714	-0.302915	-0.118458	2.17719	-0.713378	1.0184	-0.544129	1.29101	1.64746	0.114999	2.74674	-0.324443	3.88543	1.58288	0.261595	4.428	2.45447	2.55892	0.0174447	-0.384044	0.0749423	1.96433	-0.587469	3.35059	3.8929	2.43527	1.25613	0.887567	-0.637803	-0.472458	2.18782
DKK1	1.42204	Zhao Lung Cancer 2020	2.52667	2.30392	0.27391	-0.306516	1.07552	1.85503	-0.413024	-0.0381585	-0.83366	1.32604	-0.0556437	-0.419538	0.313319	2.41626	0.243212	0.528014	0.370244	0.831637	6.48463	3.69869	1.43294	-0.634459	1.8883	3.46262	2.66425	1.70763	0.471139	0.518386	2.74619	-0.0786013	-0.615369	2.45548	-0.341438	1.56939	3.19526	2.14828	-0.146114	2.86628	-0.0345399	0.777555	0.216904	0.221435	0.291881	0.270636	0.839781	0.594149	-0.262239
RHCG	1.4087	Zhao Lung Cancer 2020	1.9005	3.1709	0.669833	-0.875582	1.56575	1.22846	-0.968618	1.78066	0.243113	-0.444382	-0.203371	1.88515	-0.723595	2.62991	2.0042	3.33783	-0.580793	2.92351	-0.637291	0.137583	0.320514	3.39172	-0.160213	-0.712956	-0.27513	1.65489	0.449957	-0.571712	-0.632122	1.50687	0.191876	-0.473254	1.16538	0.517136	-0.773494	1.412	3.26853	1.38386	0.838113	2.67967	2.99559	-0.842984	-0.0332776	3.08903	-0.19397	2.52924	1.36265
LINGO2	1.40111	Zhao Lung Cancer 2020	-0.693756	-0.481042	0.152959	-0.583149	0.420594	3.04254	0.288034	-0.820425	0.399928	0.469585	0.672914	1.77658	5.82622	-0.760764	1.17809	-0.167836	0.290785	-0.412643	-0.813257	0.655675	0.94332	-0.311944	-0.209886	0.0433022	2.66425	1.89935	0.533628	-0.819038	1.15042	-0.592409	-0.697757	-0.470222	1.52476	0.246587	-0.183527	0.735858	0.437239	0.990572	5.03215	0.636604	3.59921	-0.834444	-0.575531	-0.110525	-0.0186353	-0.0729873	0.981984
MS4A15	1.33618	Zhao Lung Cancer 2020	0.814028	1.45441	1.85829	-0.0282867	0.160771	1.06838	0.0952742	-0.678149	0.425418	-0.590743	-0.497341	0.467966	-0.142567	0.136895	-0.98671	1.00447	-0.0231419	-0.324845	1.33351	0.421568	1.38568	1.36612	-0.540423	0.215425	0.312709	0.021454	2.17645	0.00379831	-0.495814	-0.166086	0.846298	0.677836	2.01165	0.886658	0.37322	0.295968	0.124346	-0.429878	0.779972	1.49329	0.327533	-0.582644	1.6497	-0.190637	1.55982	2.99648	1.1374
SH2D5	1.33242	Zhao Lung Cancer 2020	-0.922601	-0.87779	-0.496175	3.51164	-0.0791144	1.5055	2.88615	1.85852	1.39653	3.41301	-0.489477	3.5364	-0.331897	4.07304	0.15038	0.373884	0.286615	1.37932	0.822519	-0.248443	-0.35947	0.00159285	0.269365	1.57684	-0.371059	0.574762	0.915624	1.15654	0.226913	-0.578554	-0.345108	-0.225446	1.93751	0.890614	-0.792087	1.53606	-0.397587	1.33742	3.0119	0.568502	3.14375	2.08117	1.66068	2.97813	0.104947	-0.304665	2.05131
EDN3.1	1.31943	Zhao Lung Cancer 2020	1.33443	-0.87779	3.61563	-0.875582	-0.978706	2.54712	0.317605	-0.702648	3.70181	-1.05383	-0.087793	1.45828	1.14406	-0.736553	-0.98671	2.73596	1.85037	3.24566	1.33351	1.46497	-0.955915	-0.518342	-1.16586	-0.32398	-0.707863	1.65489	1.06923	1.80931	4.23501	0.947135	-0.136821	-0.0795872	1.16538	1.38154	2.40432	0.518062	2.14716	1.77751	-0.830554	0.396535	1.42557	-0.842984	3.86366	2.02921	-1.28176	-0.798706	0.834694
PEBP4	1.31848	Zhao Lung Cancer 2020	0.6103	1.5387	0.146334	0.722858	-0.047741	-0.409175	0.202419	0.41354	0.476816	0.0115277	-0.30628	-0.244623	0.0400319	1.25679	0.419172	2.5016	-0.454102	-0.598623	-0.338128	-0.759804	-0.280144	1.56794	0.456675	0.746902	-0.0109479	-0.512199	2.3778	-0.0358654	0.77592	-0.526979	1.54878	0.550037	0.544125	0.511269	0.116712	-0.317034	0.461121	0.591395	1.07325	2.28657	0.727213	-0.0406768	0.986361	-0.110279	2.13085	1.42407	0.163308
IGFBP1	1.30159	Zhao Lung Cancer 2020	1.9005	2.30392	-0.714211	-0.875582	2.0266	1.66053	-0.615253	3.49775	2.14871	2.6936	2.93215	-0.35309	0.75322	0.863506	1.60909	-0.782645	3.32209	2.69971	-0.698134	0.24431	-0.931758	1.83303	2.17099	-0.32398	-0.705696	-0.920453	1.19659	1.99771	0.273224	1.89267	1.27152	1.78626	0.625376	2.19497	2.38572	1.32633	-0.811235	0.466437	0.621299	-0.0871629	-0.571495	1.50489	0.449913	-0.946042	-0.19397	-0.798706	3.3621
INHA	1.26022	Zhao Lung Cancer 2020	-0.693756	1.41919	0.0360415	-0.448305	1.82473	0.322454	-0.60555	-0.301662	2.64576	-0.246454	-0.237626	2.84896	0.948389	0.0738435	-0.264703	-0.265466	0.0860929	3.26758	-0.27258	-0.145169	1.74911	-0.651413	0.413483	0.903714	-0.129457	1.81035	0.311798	1.15779	0.860753	-0.0191102	-0.0507785	0.562209	2.07177	0.600737	-0.326112	-0.02868	-0.107304	1.29958	-0.0265702	-0.73582	-0.45827	-0.583302	0.146975	-0.443029	0.357674	-0.626828	-0.230109
SPOCK1	1.21199	Zhao Lung Cancer 2020	-0.860473	-0.407121	-0.38026	-0.595105	3.53109	2.13347	0.363873	0.139238	1.96293	0.828866	0.118434	2.05678	0.798807	0.791864	0.078428	1.15039	0.811982	1.72791	1.66944	0.957408	2.96023	2.37558	0.575798	2.31193	-0.342999	-0.0819399	0.157921	-0.19604	0.502217	1.96732	0.992183	0.466938	1.36608	0.448756	-0.744589	0.286398	-0.664201	3.20559	3.84162	0.110109	0.921415	1.00848	-0.0745583	0.487395	0.955706	-0.699584	3.34382
F2	1.14322	Zhao Lung Cancer 2020	-0.936495	-0.87779	-0.714211	2.29348	-0.978706	1.31963	4.90713	3.49775	-0.936829	2.20126	-0.527324	2.07432	-0.360377	1.93795	-0.98671	1.97979	1.68189	-0.854544	-0.112124	2.32294	-0.955915	1.99996	2.96676	-0.733395	0.595293	1.65489	1.34948	-0.819038	-0.632122	-0.325278	1.28224	2.46424	2.78702	2.03664	0.0174447	0.663824	3.39786	1.147	-0.830554	-0.589882	0.82753	-0.518278	-0.224584	0.746475	0.371244	-0.626828	-1.16244
ZIC5	1.12891	Zhao Lung Cancer 2020	-0.591422	-0.0108005	2.32891	-0.875582	-0.978706	-0.334301	1.62935	1.42377	2.04265	-0.631122	3.91363	3.92885	-0.723595	0.863506	2.0042	1.97979	-0.580793	-0.854544	0.859278	0.185222	0.269951	-0.466413	4.44861	-0.733395	-0.923762	-0.920453	0.996323	1.40559	0.124509	0.538602	1.56114	0.71386	1.7822	2.42276	-0.175385	1.93496	4.43544	0.885287	1.0418	1.67767	-1.20608	-0.842984	3.26643	-0.810963	3.47131	-0.798706	0.403608
GFRA1	0.96015	Zhao Lung Cancer 2020	0.47275	0.353226	0.0137638	0.280924	0.719829	-0.263916	1.08642	-0.113133	0.647935	-0.471034	-0.494708	-0.480205	0.431306	0.292899	3.15213	-0.765525	0.835717	0.0870465	-0.00747196	1.86123	0.304792	0.168651	0.176051	-0.36033	1.02479	-0.717489	1.69034	-0.518095	0.442014	-0.350847	-0.415868	1.23682	0.28411	0.111226	-0.318628	0.115755	0.435227	0.440978	-0.412599	2.06791	0.261678	-0.488169	-0.621275	-0.383588	0.805111	0.284413	0.3284
PSG1	0.828843	Zhao Lung Cancer 2020	1.33443	-0.87779	-0.714211	-0.875582	-0.978706	1.90457	-0.615253	0.670105	-0.936829	-1.05383	-0.527324	-0.727189	-0.723595	1.70076	4.57024	-0.782645	0.370244	1.5846	-0.544929	0.81279	0.269951	-0.90472	2.3683	3.0532	-0.923762	-0.920453	-1.08815	-0.819038	-0.710196	0.64125	-0.358521	1.78626	0.909319	1.7041	-0.792087	2.15481	-0.811235	-1.21393	-0.830554	-1.08908	-1.20608	-0.715721	-0.644595	-0.946042	2.00626	0.490303	0.834694
GIP	0.77448	Zhao Lung Cancer 2020	-0.936495	-0.87779	-0.714211	-0.875582	-0.978706	0.714633	-0.968618	-0.666886	-0.898254	1.56308	-0.527324	-0.727189	-0.723595	-0.994487	-0.98671	1.97979	-0.580793	-0.854544	1.33351	0.981105	3.91306	-1.05001	-0.12854	-0.733395	-0.923762	-0.920453	-1.08815	-0.819038	-0.710196	-0.940707	1.23005	-0.727556	1.466	2.6475	-0.792087	-0.914368	-0.811235	-1.21393	0.621299	0.708335	-1.20608	1.83679	2.34548	3.60262	0.852983	2.52924	-1.16244
ABCC2	0.718439	Zhao Lung Cancer 2020	0.661006	-0.872286	-0.121073	0.287189	-0.0715408	-0.114798	0.183993	-0.444906	0.820061	-0.273074	-0.207445	-0.300319	-0.345243	1.5495	-0.0582038	-0.618358	-0.526888	-0.132707	1.54553	-0.258421	1.6263	-0.56843	0.113426	-0.583801	0.161448	4.22707	0.597775	0.0457689	-0.332517	-0.343051	-0.328351	-0.242726	-0.314743	-0.430751	-0.770353	-0.671152	0.0915126	-0.198763	-0.413222	-0.830426	-0.202694	-0.58624	0.0353915	3.76394	0.350485	-0.736228	-0.438198
FAM83A	0.702289	Zhao Lung Cancer 2020	-0.136637	0.327714	0.143278	0.487953	-0.513852	-0.590899	-0.852561	0.865493	-0.781395	-0.504012	-0.505796	0.38258	0.495794	0.826239	-0.40276	-0.266398	-0.0458604	0.642284	-0.345053	0.573652	-0.529082	-0.567917	-0.39859	-0.121938	-0.834649	-0.533769	2.1331	-0.186587	0.927874	-0.358088	0.247243	-0.278329	-0.274387	-0.556555	-0.320883	0.148111	-0.235771	-0.862704	0.0501933	0.822344	-0.303707	-0.674492	-0.187301	-0.33611	-0.189577	0.515388	0.035233
NMUR1	0.873476	Song Sci Rep 2022	3.21232	1.14987	1.32338	-0.6987	0.571625	-0.332647	0.390246	0.251327	-0.562728	0.0979002	-0.458049	-0.0834616	1.46234	-0.64369	-0.221408	-0.00764682	-0.124237	0.554721	0.463735	0.466107	1.03568	-0.295839	-0.0350618	-0.572704	0.0443506	0.322553	-0.35562	0.259061	0.701029	1.18544	0.909692	-0.487859	0.416412	-0.592207	0.0174447	-0.43678	-0.262781	-0.396795	-0.74276	-0.16623	-0.241765	-0.518278	-0.475749	-0.845618	-0.436373	0.271986	0.646543
ADM	0.742524	Song Sci Rep 2022	-0.491962	-0.023031	-0.223968	-0.0272817	-0.308507	-0.285084	-0.363685	-0.528106	-0.866011	0.122913	0.702494	-0.525101	-0.432755	0.381421	0.104543	-0.398846	-0.56311	0.0143252	-0.00297981	0.624895	-0.749191	-1.03232	0.111995	-0.0339146	1.04568	0.341865	-0.43927	-0.392019	0.111225	0.734785	-0.408514	0.274527	-0.124607	0.805627	-0.660544	0.00750863	-0.193971	-0.270876	0.478187	0.11334	0.733224	0.462306	-0.19209	1.88633	0.0583154	0.272375	1.07386
SERPINE1	0.674344	Song Sci Rep 2022	-0.40375	-0.389659	0.0775086	-0.612617	0.674749	-0.144891	-0.681938	-0.176216	0.212901	0.147518	0.15971	-0.46055	0.10066	-0.811069	-0.936302	-0.313084	-0.571157	1.47935	1.55483	0.18652	0.399581	-1.01585	1.05302	1.38415	0.793254	-0.427372	0.0644991	-0.211221	0.0909918	-0.0982077	0.445997	-0.724972	0.284809	0.104331	-0.525288	0.198734	0.132111	-0.556435	0.881002	-0.294484	-0.409457	-0.739918	-0.608764	-0.191702	-0.0611608	0.786798	0.31905
GPC3	0.655689	Song Sci Rep 2022	-0.488481	-0.637337	-0.0375973	0.27963	0.584772	-0.296444	-0.87123	-0.485956	-0.762561	0.553869	0.0308876	0.281114	-0.613799	0.276744	-0.107052	-0.11439	-0.278722	-0.473524	0.737059	-0.775154	-0.571894	-0.861306	-0.403416	-0.582784	-0.280272	-0.790365	1.55904	-0.404797	0.555049	-0.251351	-0.253026	0.519152	-0.515766	-0.343602	0.27461	-0.769261	-0.499959	-0.223152	-0.431647	0.161252	1.01501	0.462538	1.32085	-0.602031	-0.225103	0.486987	0.473771
SPHK1	0.63149	Song Sci Rep 2022	-0.711232	-0.039541	-0.656051	-0.305019	0.420579	0.748333	1.03304	-0.621836	-0.3245	0.0170637	-0.441452	0.140217	-0.515836	-0.497021	-0.149436	0.42596	-0.341074	0.245765	-0.594955	0.169832	1.17189	0.624287	-0.690128	1.39821	1.04007	0.608034	-0.714375	-0.0277608	-0.530358	-0.409921	-0.373325	0.31011	-0.461122	0.00623425	-0.42697	0.544572	0.904597	-0.857748	0.997652	-0.352787	-0.516074	0.85106	0.122159	-0.882854	-0.642703	0.107302	0.171734
IL7R	0.629779	Song Sci Rep 2022	1.05158	1.18953	-0.415346	0.459459	0.173569	-0.618719	1.61831	0.0417733	0.305402	-0.0306407	-0.301194	-0.47172	0.347213	-0.351896	-0.448683	0.0677073	-0.57197	-0.489097	-0.424391	-0.224535	-0.762256	0.376706	0.17591	-0.592907	-0.606284	-0.443085	-0.136617	-0.590842	0.394811	-0.532035	0.511661	-0.531922	-0.579591	-0.492525	-0.0199897	-0.641182	0.559236	0.466049	-0.484607	1.00367	0.286535	0.0894847	-0.26136	0.0344739	-0.0905107	-0.780665	-0.808316
PTPRE	0.299007	Song Sci Rep 2022	-0.716555	-0.758818	-0.266808	-0.632702	-0.511363	-0.828	-0.878514	-0.501144	1.16878	-0.493247	-0.510935	-0.228309	-0.42585	-0.437774	-0.669126	-0.7455	-0.283303	-0.780228	-0.412092	-0.242227	-0.55023	-0.725987	0.236266	-0.464034	-0.804951	-0.822565	-0.660507	-0.476142	-0.619292	-0.464633	-0.774016	-0.556463	-1.01213	-0.685592	-0.526533	-0.394155	-0.497552	-0.874999	-0.000784131	-0.964456	-0.759992	-0.279098	-0.236761	-0.481974	-0.620877	0.057731	-0.571608
NMI	0.276399	Song Sci Rep 2022	0.0274757	-0.51922	-0.572618	-0.606915	-0.640633	-0.856983	-0.603225	-0.495243	-0.908201	-0.591939	-0.484041	-0.241635	-0.121401	-0.414809	-0.464505	-0.427537	-0.416853	-0.826671	-0.695534	-0.380018	-0.556879	-0.569093	-0.441773	-0.679461	-0.792042	-0.57592	-0.563229	-0.176166	-0.407471	-0.789773	-0.628739	-0.402265	-0.609672	-0.693333	-0.730185	-0.642445	0.114279	-0.961946	-0.612241	-0.855033	-1.07374	0.213756	-0.526421	-0.695025	-0.87316	-0.267587	-0.517338
PVR	0.252858	Song Sci Rep 2022	-0.393582	-0.858114	-0.443598	-0.184702	-0.540334	-0.738476	-0.280668	-0.320792	-0.79051	-0.624334	-0.313278	-0.39996	-0.141875	-0.688778	-0.352698	-0.684032	-0.558855	-0.781389	-0.801823	-1.01733	-0.22201	-0.391563	-0.895238	-0.580979	-0.804591	-0.711852	-0.64209	-0.670516	-0.639487	-0.735266	-0.522001	-0.456125	-0.991673	-0.587978	-0.386425	-0.268217	-0.0679517	-0.764184	-0.382452	-1.02443	-0.776415	-0.136408	-0.559069	0.376661	-1.17242	-0.553285	-0.907481
SEMA4D	0.248287	Song Sci Rep 2022	-0.416531	-0.296197	-0.509175	0.22742	-0.510898	-0.746861	-0.0309059	-0.760516	-0.317337	-0.815433	-0.523843	-0.691553	-0.0475726	-0.800275	-0.451994	-0.468252	-0.530846	-0.385524	-0.913958	-0.199392	-0.613854	-0.00264495	-0.900481	-0.649373	-0.744606	-0.494233	-0.781516	-0.742866	-0.481192	-0.524043	-0.828772	-0.576001	-1.04437	-0.501624	-0.418366	-0.715943	-0.309818	-0.838501	-0.429338	-0.73158	-1.00569	-0.649375	-0.574069	-0.0824687	-0.739847	-0.570516	-0.379402
PSEN1	0.164586	Song Sci Rep 2022	-0.481153	-0.544749	-0.458812	-0.732433	-0.646181	-0.805445	-0.853644	-0.57972	-0.763599	-0.857157	-0.480284	-0.513499	-0.647579	-0.767579	-0.882885	-0.721117	-0.416144	-0.750298	-0.412905	-1.01757	-0.572744	-0.84842	-1.10929	-0.567131	-0.557436	-0.568065	-0.700108	-0.658279	-0.595691	-0.670368	-0.873186	-0.717675	-0.931266	-1.00693	-0.789076	-0.63414	-0.473105	-1.02537	-0.766551	-0.870892	-0.671051	-0.345118	-0.647662	-0.909023	-0.859585	-0.425713	-0.881403
SFTPC	2.24991	Jin J Immunol Res 2022	2.18658	0.952788	-0.594502	0.0160022	0.0721809	2.54734	-0.209279	-0.00674534	1.38129	0.698586	0.812288	2.67157	0.960203	0.943077	4.51854	3.55647	0.364427	-0.0370409	1.73509	-0.0552063	0.520906	1.46777	-0.0552139	1.76158	-0.840084	1.30961	5.13684	0.148088	2.07177	6.38948	4.01247	-0.418121	3.19095	2.39065	1.08864	7.55832	1.15352	2.46397	3.19285	3.68288	2.79435	-0.230458	0.541798	-0.349732	5.15739	2.20317	-0.0831199
ADRB2.1	0.587142	Jin J Immunol Res 2022	-0.0569569	-0.585965	-0.692086	-0.22284	-0.157213	-0.856483	-0.321326	-0.65758	-0.0258436	-0.161848	-0.255702	-0.0576504	-0.555377	-0.097539	-0.156573	-0.144067	0.374211	-0.359807	0.136658	-0.666748	0.0877408	-0.11493	1.45241	-0.669058	0.0672181	0.0667423	-0.874185	-0.478609	1.20367	0.1179	-0.327144	-0.335869	-0.640089	-0.809237	-0.280658	0.364192	-0.546929	0.608138	0.0294195	0.0780922	-0.377062	-0.400921	-0.128495	-0.945272	0.859965	0.116263	-0.82217
CCND2	0.488483	Jin J Immunol Res 2022	-0.041196	-0.0363264	-0.228255	0.493965	-0.620517	-0.799329	0.0802119	0.260188	0.316226	-0.394211	-0.386646	-0.641676	-0.475667	0.0512429	-0.329399	-0.41846	-0.404694	-0.777932	-0.712267	-0.195468	-0.0464028	0.0119572	0.0901657	-0.308451	-0.343171	-0.619163	-0.61911	-0.242174	-0.667828	-0.229622	-0.524024	0.542533	-0.718236	-0.175861	-0.0473219	0.00284914	-0.180031	-0.269519	-0.300701	-0.232277	-0.591477	-0.106829	-0.563643	-0.110472	-0.343772	-0.532184	-0.36533
CCDC69	0.450824	Jin J Immunol Res 2022	-0.222063	0.147495	-0.464049	0.778065	-0.295541	-0.512243	-0.110709	-0.321705	-0.0316559	-0.0976397	-0.410792	-0.289668	-0.451528	-0.237316	-0.175414	-0.529844	-0.0588027	-0.735956	-0.229336	-0.305979	-0.746016	-0.48089	-0.552007	-0.29476	0.410227	-0.858549	-0.277087	-0.432645	-0.3438	-0.667104	-0.664089	0.514808	-0.827724	-0.875986	-0.323832	-0.217839	-0.633194	-0.614985	-0.304354	0.00601829	-0.75604	-0.0429178	-0.368288	-0.279149	-0.00727965	-0.24494	-0.604559
IDH2	0.251085	Jin J Immunol Res 2022	-0.58671	-0.746687	-0.563543	-0.299386	-0.764208	-0.682016	0.0712915	-0.766697	0.417608	-0.65479	-0.475312	-0.701032	-0.298101	-0.808292	-0.882115	-0.67515	-0.518472	-0.733534	-0.212053	-0.77064	-0.876122	-0.643872	-0.733955	-0.522888	-0.532626	-0.449113	-0.88107	-0.31979	-0.534139	-0.37655	-0.703319	0.154181	-0.64904	-0.925874	-0.754247	-0.582197	-0.765601	-0.847789	-0.657731	-0.452503	-0.95777	-0.635841	-0.482073	-0.493475	-0.845406	-0.632007	-0.601013
IGFBP1.1	1.30159	Li Sci Rep 2022	1.9005	2.30392	-0.714211	-0.875582	2.0266	1.66053	-0.615253	3.49775	2.14871	2.6936	2.93215	-0.35309	0.75322	0.863506	1.60909	-0.782645	3.32209	2.69971	-0.698134	0.24431	-0.931758	1.83303	2.17099	-0.32398	-0.705696	-0.920453	1.19659	1.99771	0.273224	1.89267	1.27152	1.78626	0.625376	2.19497	2.38572	1.32633	-0.811235	0.466437	0.621299	-0.0871629	-0.571495	1.50489	0.449913	-0.946042	-0.19397	-0.798706	3.3621
PDX1	1.07929	Li Sci Rep 2022	3.86664	-0.87779	2.34173	-0.875582	-0.978706	0.800014	5.2605	3.49775	1.08082	3.49347	2.93215	3.45679	0.915448	3.37457	-0.98671	-0.4477	-0.580793	-0.854544	1.62938	2.92385	-0.955915	1.31016	-0.352716	-0.538786	-0.923762	1.10552	0.885988	-0.819038	-0.710196	1.96503	0.844679	-0.583901	-1.11959	4.01783	-0.792087	0.878569	-0.811235	-1.21393	1.30992	-0.198583	0.116018	0.776301	-0.313761	3.60262	2.20926	1.43174	1.01432
CFTR	1.06604	Li Sci Rep 2022	1.60274	0.12414	-0.0660348	1.40709	0.0939652	0.0630149	-0.163561	0.58003	-0.518295	-0.283459	0.506219	0.0179176	0.421645	-0.177687	0.328775	0.0410504	0.109363	-0.102832	1.81965	0.157903	-0.0657522	0.070697	0.272678	-0.454115	-0.112173	-0.717295	2.48548	0.0998853	1.21588	0.138545	1.35584	-0.534277	2.05761	0.633694	0.0422008	1.42889	0.100168	0.52889	2.31552	-0.619318	0.434869	-0.805254	-0.00955619	1.80034	1.14221	1.92157	-0.499813
DERL3	0.901616	Li Sci Rep 2022	-0.0833445	0.18757	0.505804	1.6177	-0.484749	0.331421	2.66053	0.606423	0.599323	0.281963	-0.263635	-0.322565	2.84575	-0.355775	0.62602	0.239776	-0.495135	-0.151733	0.921155	0.297073	0.496953	2.64277	0.11008	0.00450663	1.83754	-0.263471	-0.0463706	3.72459	-0.433281	-0.55415	-0.00847125	-0.575126	1.05294	-0.499291	0.117484	0.436545	-0.399393	-0.407527	-0.0494702	1.06317	0.687668	-0.292875	-0.503568	-0.577317	0.977829	0.152508	-0.495475
PPP1R3G	0.654	Li Sci Rep 2022	-0.718452	-0.219182	0.110879	-0.105897	0.715823	-0.304809	1.17794	-0.887606	-0.0169092	-0.00270365	-0.136693	-0.134867	0.449846	-0.0842308	0.260796	0.497535	-0.0378071	-0.528599	-0.904192	-0.336639	1.06656	-0.564295	0.412842	-0.636519	-0.897005	3.74262	-0.681572	-0.435834	-0.0944376	-0.262533	0.287211	-0.358141	-0.324538	-0.495592	0.291763	-0.676446	0.0888493	-0.883957	0.444771	-0.0949127	1.27159	-0.410898	-0.0345634	1.29909	-0.221231	-0.688654	-0.560768
DDIT4	0.483809	Li Sci Rep 2022	-0.390766	0.07426	-0.135233	-0.397242	-0.859916	-0.0411099	-0.741718	-0.482646	-0.848525	0.466225	-0.266062	-0.563529	-0.0389783	0.814905	-0.172607	0.044792	-0.498266	-0.0554436	-0.473414	0.194589	-0.578102	-0.925373	0.0922661	0.368333	-0.821832	-0.517999	-0.233079	-0.188118	-0.416108	-0.552364	-0.505408	1.34159	-0.0676555	-0.244211	-0.456993	-0.0742467	-0.651785	-0.97838	0.00242868	-0.749556	-0.163284	0.219472	-0.277108	-0.945446	-0.541537	-0.718408	1.21847
NUPR1	0.44615	Li Sci Rep 2022	-0.234554	-0.380468	-0.425632	-0.0975766	-0.418895	-0.495547	-0.469394	-0.693803	0.326838	-0.346438	-0.458959	-0.725873	-0.517577	-0.400215	-0.597442	-0.334634	-0.535976	-0.0771505	-0.646345	0.00206021	1.17275	-0.722245	-0.595952	0.283662	-0.515602	-0.278631	-0.111223	-0.674801	-0.522812	0.404542	-0.372552	-0.588293	-0.641351	-0.344719	0.182391	-0.699898	-0.365572	-0.852466	-0.280162	-0.209205	0.199183	-0.69767	-0.650769	-0.724698	0.0851598	-0.441355	-1.0409
[truncated: 75 more columns]

## Sheet: ED_Fig.4D
	mean_var	signature	pval
GOLGA8A	0.533569	ORACLE	NA
ASPM	0.431266	ORACLE	NA
SLC46A3	0.430616	ORACLE	NA
ANLN	0.43024	ORACLE	NA
PTTG1	0.425093	ORACLE	NA
ITGA6	0.423354	ORACLE	NA
PLK1	0.419051	ORACLE	NA
JAG1	0.418895	ORACLE	NA
ERRFI1	0.408956	ORACLE	NA
PPP1R13L	0.385671	ORACLE	NA
PRKCA	0.364341	ORACLE	NA
FURIN	0.364028	ORACLE	NA
CDCA4	0.344534	ORACLE	NA
TPBG	0.344528	ORACLE	NA
LRP12	0.334159	ORACLE	NA
SCPEP1	0.331604	ORACLE	NA
SNX7	0.32805	ORACLE	NA
PYGB	0.327373	ORACLE	NA
RPP25	0.319	ORACLE	NA
MAFF	0.314602	ORACLE	NA
XBP1	0.30156	ORACLE	NA
PNP	0.290232	ORACLE	NA
MRPS17	0.232699	ORACLE	NA
MIA	1.87508	Li JAMA Oncol 2017	0.00012133
CCL7	1.44619	Li JAMA Oncol 2017	0.00012133
EDN3	1.31943	Li JAMA Oncol 2017	0.00012133
CD1B	1.30978	Li JAMA Oncol 2017	0.00012133
HTR3A	1.10667	Li JAMA Oncol 2017	0.00012133
AGTR1	1.08819	Li JAMA Oncol 2017	0.00012133
CCL17	1.04622	Li JAMA Oncol 2017	0.00012133
CCL13	1.01464	Li JAMA Oncol 2017	0.00012133
CD1C	0.929725	Li JAMA Oncol 2017	0.00012133
ESM1	0.772829	Li JAMA Oncol 2017	0.00012133
CX3CR1	0.766913	Li JAMA Oncol 2017	0.00012133
IL1B	0.747796	Li JAMA Oncol 2017	0.00012133
GZMB	0.69224	Li JAMA Oncol 2017	0.00012133
PTGER2	0.661312	Li JAMA Oncol 2017	0.00012133
IL1R2	0.655299	Li JAMA Oncol 2017	0.00012133
INHBB	0.650052	Li JAMA Oncol 2017	0.00012133
ZAP70	0.638572	Li JAMA Oncol 2017	0.00012133
EDNRB	0.633919	Li JAMA Oncol 2017	0.00012133
ADRB2	0.587142	Li JAMA Oncol 2017	0.00012133
ANGPT1	0.584438	Li JAMA Oncol 2017	0.00012133
C5	0.573289	Li JAMA Oncol 2017	0.00012133
HSPA6	0.564396	Li JAMA Oncol 2017	0.00012133
FCGR2B	0.548592	Li JAMA Oncol 2017	0.00012133
TGFA	0.512492	Li JAMA Oncol 2017	0.00012133
BTK	0.502931	Li JAMA Oncol 2017	0.00012133
CX3CL1	0.482934	Li JAMA Oncol 2017	0.00012133
SECTM1	0.453946	Li JAMA Oncol 2017	0.00012133
IL32	0.453051	Li JAMA Oncol 2017	0.00012133
IL7	0.439961	Li JAMA Oncol 2017	0.00012133
NR3C2	0.418444	Li JAMA Oncol 2017	0.00012133
RORA	0.386903	Li JAMA Oncol 2017	0.00012133
VAV1	0.368784	Li JAMA Oncol 2017	0.00012133
IL6R	0.348238	Li JAMA Oncol 2017	0.00012133
NFKBIB	0.324756	Li JAMA Oncol 2017	0.00012133
TGFBR2	0.287956	Li JAMA Oncol 2017	0.00012133
BMPR2	0.243567	Li JAMA Oncol 2017	0.00012133
NRAS	0.226823	Li JAMA Oncol 2017	0.00012133
PIK3CA	0.215814	Li JAMA Oncol 2017	0.00012133
PSMD2	0.207785	Li JAMA Oncol 2017	0.00012133
RABEP1	0.168615	Li JAMA Oncol 2017	0.00012133
IGF2BP1	1.53823	Wang Front Immunol 2022	0.395385
IGFBP3	0.615645	Wang Front Immunol 2022	0.395385
HNRNPC	0.183052	Wang Front Immunol 2022	0.395385
IGF2BP1.1	1.53823	Zhao Lung Cancer 2020	4.47652e-12
UPK1B	1.47731	Zhao Lung Cancer 2020	4.47652e-12
DKK1	1.42204	Zhao Lung Cancer 2020	4.47652e-12
RHCG	1.4087	Zhao Lung Cancer 2020	4.47652e-12
LINGO2	1.40111	Zhao Lung Cancer 2020	4.47652e-12
MS4A15	1.33618	Zhao Lung Cancer 2020	4.47652e-12
SH2D5	1.33242	Zhao Lung Cancer 2020	4.47652e-12
EDN3.1	1.31943	Zhao Lung Cancer 2020	4.47652e-12
PEBP4	1.31848	Zhao Lung Cancer 2020	4.47652e-12
IGFBP1	1.30159	Zhao Lung Cancer 2020	4.47652e-12
INHA	1.26022	Zhao Lung Cancer 2020	4.47652e-12
SPOCK1	1.21199	Zhao Lung Cancer 2020	4.47652e-12
F2	1.14322	Zhao Lung Cancer 2020	4.47652e-12
ZIC5	1.12891	Zhao Lung Cancer 2020	4.47652e-12
GFRA1	0.96015	Zhao Lung Cancer 2020	4.47652e-12
PSG1	0.828843	Zhao Lung Cancer 2020	4.47652e-12
GIP	0.77448	Zhao Lung Cancer 2020	4.47652e-12
ABCC2	0.718439	Zhao Lung Cancer 2020	4.47652e-12
FAM83A	0.702289	Zhao Lung Cancer 2020	4.47652e-12
NMUR1	0.873476	Song Sci Rep 2022	0.561482
ADM	0.742524	Song Sci Rep 2022	0.561482
SERPINE1	0.674344	Song Sci Rep 2022	0.561482
GPC3	0.655689	Song Sci Rep 2022	0.561482
SPHK1	0.63149	Song Sci Rep 2022	0.561482
IL7R	0.629779	Song Sci Rep 2022	0.561482
PTPRE	0.299007	Song Sci Rep 2022	0.561482
NMI	0.276399	Song Sci Rep 2022	0.561482
PVR	0.252858	Song Sci Rep 2022	0.561482
SEMA4D	0.248287	Song Sci Rep 2022	0.561482
PSEN1	0.164586	Song Sci Rep 2022	0.561482
SFTPC	2.24991	Jin J Immunol Res 2022	0.0452584
ADRB2.1	0.587142	Jin J Immunol Res 2022	0.0452584
CCND2	0.488483	Jin J Immunol Res 2022	0.0452584
CCDC69	0.450824	Jin J Immunol Res 2022	0.0452584
IDH2	0.251085	Jin J Immunol Res 2022	0.0452584
IGFBP1.1	1.30159	Li Sci Rep 2022	3.92966e-06
PDX1	1.07929	Li Sci Rep 2022	3.92966e-06
CFTR	1.06604	Li Sci Rep 2022	3.92966e-06
DERL3	0.901616	Li Sci Rep 2022	3.92966e-06
PPP1R3G	0.654	Li Sci Rep 2022	3.92966e-06
DDIT4	0.483809	Li Sci Rep 2022	3.92966e-06
NUPR1	0.44615	Li Sci Rep 2022	3.92966e-06

## Sheet: ED_Fig.4E
cruk_id	sd	deviation
CRUK0401	0.00450183	-0.00318328
CRUK0401	0.00450183	0.00318327
CRUK0761	0.00627136	0.00443452
CRUK0761	0.00627136	-0.00443452
CRUK0370	0.00779004	-0.00550839
CRUK0370	0.00779004	0.00550839
CRUK0541	0.00782424	0.00553257
CRUK0541	0.00782424	-0.00553257
CRUK0142	0.0140145	0.00990974
CRUK0142	0.0140145	-0.00990974
CRUK0709	0.0147123	-0.0104032
CRUK0709	0.0147123	0.0104032
CRUK0115	0.0172628	0.0122066
CRUK0115	0.0172628	-0.0122067
CRUK0296	0.0178738	-0.0126387
CRUK0296	0.0178738	0.0126387
CRUK0344	0.0263926	0.0186624
CRUK0344	0.0263926	-0.0186624
CRUK0343	0.029546	-0.0238242
CRUK0343	0.029546	-0.00386421
CRUK0343	0.029546	-0.0149052
CRUK0343	0.029546	0.0425936
CRUK0006	0.0311836	0.0220501
CRUK0006	0.0311836	-0.0220501
CRUK0504	0.0319022	-0.0225582
CRUK0504	0.0319022	0.0225583
CRUK0016	0.0332582	0.0235171
CRUK0016	0.0332582	-0.0235171
CRUK0766	0.0340857	-0.0241022
CRUK0766	0.0340857	0.0241022
CRUK0787	0.0381091	-0.0269472
CRUK0787	0.0381091	0.0269472
CRUK0520	0.0388607	-0.0274787
CRUK0520	0.0388607	0.0274787
CRUK0525	0.0389965	-0.0275747
CRUK0525	0.0389965	0.0275747
CRUK0048	0.0391767	0.0277021
CRUK0048	0.0391767	-0.0277021
CRUK0034	0.0445423	-0.0314962
CRUK0034	0.0445423	0.0314962
CRUK0287	0.0461199	-0.0326117
CRUK0287	0.0461199	0.0326117
CRUK0684	0.0478086	0.0338058
CRUK0684	0.0478086	-0.0338058
CRUK0625	0.0478277	0.0338193
CRUK0625	0.0478277	-0.0338193
CRUK0124	0.0482454	-0.0341146
CRUK0124	0.0482454	0.0341146
CRUK0775	0.051914	-0.0367087
CRUK0775	0.051914	0.0367087
CRUK0001	0.0529542	-0.0374442
CRUK0001	0.0529542	0.0374442
CRUK0051	0.0530019	0.0236832
CRUK0051	0.0530019	-0.0607142
CRUK0051	0.0530019	0.037031
CRUK0247	0.057192	-0.0404408
CRUK0247	0.057192	0.0404408
CRUK0771	0.0583915	-0.0195672
CRUK0771	0.0583915	0.0656621
CRUK0771	0.0583915	-0.0460949
CRUK0581	0.0635882	0.0449637
CRUK0581	0.0635882	-0.0449637
CRUK0316	0.0653006	0.0211296
CRUK0316	0.0653006	-0.0732491
CRUK0316	0.0653006	0.0521195
CRUK0276	0.0664473	-0.0227332
CRUK0276	0.0664473	-0.0520971
CRUK0276	0.0664473	0.0748303
CRUK0666	0.0692821	-0.0350275
CRUK0666	0.0692821	-0.0399186
CRUK0666	0.0692821	-0.0287506
CRUK0666	0.0692821	0.103697
CRUK0008	0.0713835	-0.0504758
CRUK0008	0.0713835	0.0504758
CRUK0573	0.0721629	-0.0802947
CRUK0573	0.0721629	0.0594363
CRUK0573	0.0721629	0.0208584
CRUK0009	0.0740803	-0.0523827
CRUK0009	0.0740803	0.0523827
CRUK0032	0.0826426	0.0507372
CRUK0032	0.0826426	-0.0953622
CRUK0032	0.0826426	0.0446249
CRUK0667	0.0878899	-0.00547092
CRUK0667	0.0878899	0.0234925
CRUK0667	0.0878899	-0.114911
CRUK0667	0.0878899	0.0968893
CRUK0738	0.0909034	-0.0695432
CRUK0738	0.0909034	0.102861
CRUK0738	0.0909034	-0.0333183
CRUK0431	0.0919936	0.0650493
CRUK0431	0.0919936	-0.0650493
CRUK0592	0.101342	0.0930826
CRUK0592	0.101342	-0.107958
CRUK0592	0.101342	0.0148753
CRUK0678	0.103344	-0.073075
CRUK0678	0.103344	0.073075
CRUK0496	0.104452	0.114272
CRUK0496	0.104452	-0.0905516
CRUK0496	0.104452	-0.0237207
CRUK0026	0.105323	-0.0744746
CRUK0026	0.105323	0.0744746
CRUK0570	0.109441	-0.0773865
CRUK0570	0.109441	0.0773865
CRUK0022	0.112449	-0.0795135
CRUK0022	0.112449	0.0795135
CRUK0274	0.113822	-0.157682
CRUK0274	0.113822	0.0404553
CRUK0274	0.113822	0.111032
CRUK0274	0.113822	0.00619383
CRUK0513	0.114742	0.0303804
CRUK0513	0.114742	0.0964943
CRUK0513	0.114742	-0.126875
CRUK0371	0.11892	0.0840894
CRUK0371	0.11892	-0.0840895
CRUK0412	0.118927	0.0399425
CRUK0412	0.118927	0.0938136
CRUK0412	0.118927	-0.133756
CRUK0259	0.123941	-0.0876393
CRUK0259	0.123941	0.0876393
CRUK0284	0.124264	0.0726704
CRUK0284	0.124264	0.055497
CRUK0284	0.124264	-0.0516889
CRUK0284	0.124264	0.116372
CRUK0284	0.124264	-0.192851
CRUK0650	0.128794	0.0910708
CRUK0650	0.128794	-0.0910708
CRUK0756	0.130602	-0.0923494
CRUK0756	0.130602	0.0923494
CRUK0233	0.13217	0.0934585
CRUK0233	0.13217	-0.0934585
CRUK0375	0.135785	-0.0960147
CRUK0375	0.135785	0.0960147
CRUK0280	0.136292	0.122438
CRUK0280	0.136292	-0.0225553
CRUK0280	0.136292	0.0827961
CRUK0280	0.136292	-0.182679
CRUK0178	0.140243	0.0650747
CRUK0178	0.140243	0.165528
CRUK0178	0.140243	-0.135061
CRUK0178	0.140243	-0.0955413
CRUK0157	0.146214	-0.0537476
CRUK0157	0.146214	0.165481
CRUK0157	0.146214	-0.111733
CRUK0704	0.149883	-0.127492
CRUK0704	0.149883	0.165109
CRUK0704	0.149883	-0.037617
CRUK0607	0.150378	0.102537
CRUK0607	0.150378	-0.172628
CRUK0607	0.150378	0.0700905
CRUK0394	0.153423	0.123448
CRUK0394	0.153423	-0.171766
CRUK0394	0.153423	0.0483179
CRUK0512	0.160185	-0.113268
CRUK0512	0.160185	0.113268
CRUK0350	0.162208	-0.114698
CRUK0350	0.162208	0.114698
CRUK0620	0.162675	-0.00938167
CRUK0620	0.162675	0.167163
CRUK0620	0.162675	-0.157781
CRUK0272	0.163627	-0.0617135
CRUK0272	0.163627	0.12717
CRUK0272	0.163627	0.137857
CRUK0272	0.163627	-0.203313
CRUK0379	0.166453	-0.0283163
CRUK0379	0.166453	0.178795
CRUK0379	0.166453	-0.150479
CRUK0519	0.167197	0.14539
CRUK0519	0.167197	0.037309
CRUK0519	0.167197	-0.182699
CRUK0748	0.173501	0.114236
CRUK0748	0.173501	0.0677314
CRUK0748	0.173501	0.0765182
CRUK0748	0.173501	-0.258486
CRUK0559	0.175694	0.124234
CRUK0559	0.175694	-0.124234
CRUK0693	0.17725	-0.113355
CRUK0693	0.17725	-0.0511432
CRUK0693	0.17725	-0.0983868
CRUK0693	0.17725	0.262885
CRUK0270	0.17774	-0.0412041
CRUK0270	0.17774	-0.0795658
CRUK0270	0.17774	0.0499994
CRUK0270	0.17774	-0.202662
CRUK0270	0.17774	0.273433
CRUK0053	0.179334	-0.126808
CRUK0053	0.179334	0.126808
CRUK0206	0.180174	-0.201971
CRUK0206	0.180174	0.0521973
CRUK0206	0.180174	0.220926
CRUK0206	0.180174	-0.0711519
CRUK0011	0.182074	0.179902
CRUK0011	0.182074	0.00426927
CRUK0011	0.182074	-0.184171
CRUK0733	0.186261	0.131706
CRUK0733	0.186261	-0.131706
CRUK0410	0.186308	-0.0430936
CRUK0410	0.186308	0.250973
CRUK0410	0.186308	-0.00991849
CRUK0410	0.186308	-0.197961
CRUK0817	0.187958	-0.179188
CRUK0817	0.187958	0.251132
CRUK0817	0.187958	0.0281402
CRUK0817	0.187958	-0.100084
CRUK0552	0.190342	-0.0510662
CRUK0552	0.190342	0.210666
CRUK0552	0.190342	-0.1596
CRUK0680	0.1915	0.0299402
CRUK0680	0.1915	0.174767
CRUK0680	0.1915	-0.204707
CRUK0548	0.198536	-0.140386
CRUK0548	0.198536	0.140386
CRUK0380	0.205557	0.073856
CRUK0380	0.205557	0.111184
CRUK0380	0.205557	-0.0787462
CRUK0380	0.205557	-0.317105
CRUK0380	0.205557	0.210811
CRUK0028	0.214133	-0.151415
CRUK0028	0.214133	0.151415
CRUK0610	0.220789	0.0536731
CRUK0610	0.220789	0.189004
CRUK0610	0.220789	-0.242677
CRUK0003	0.220828	-0.355271
CRUK0003	0.220828	0.112283
CRUK0003	0.220828	0.236968
CRUK0003	0.220828	-0.00261729
CRUK0003	0.220828	0.00863738
CRUK0333	0.224394	0.012878
CRUK0333	0.224394	0.217678
CRUK0333	0.224394	-0.230556
CRUK0462	0.244292	-0.0793581
CRUK0462	0.244292	-0.194746
CRUK0462	0.244292	0.274104
CRUK0696	0.249673	-0.286568
CRUK0696	0.249673	0.115969
CRUK0696	0.249673	0.170599
CRUK0487	0.250576	0.21211
CRUK0487	0.250576	-0.0592612
CRUK0487	0.250576	0.176736
CRUK0487	0.250576	-0.329585
CRUK0707	0.255109	0.180389
CRUK0707	0.255109	-0.180389
CRUK0533	0.256167	-0.306196
CRUK0533	0.256167	-0.0113057
CRUK0533	0.256167	0.320888
CRUK0533	0.256167	-0.00338591
CRUK0742	0.287641	-0.203393
CRUK0742	0.287641	0.203393
CRUK0369	0.29306	0.157135
CRUK0369	0.29306	0.219649
CRUK0369	0.29306	0.11135
CRUK0369	0.29306	0.0196212
CRUK0369	0.29306	-0.507756
CRUK0810	0.298941	-0.508607
CRUK0810	0.298941	-0.0409481
CRUK0810	0.298941	-0.0752865
CRUK0810	0.298941	0.297225
CRUK0810	0.298941	0.232424
CRUK0810	0.298941	0.287091
CRUK0810	0.298941	0.145233
CRUK0810	0.298941	-0.337131
CRUK0117	0.299672	0.2119
CRUK0117	0.299672	-0.2119
CRUK0385	0.30262	0.0610663
CRUK0385	0.30262	0.413042
CRUK0385	0.30262	-0.216791
CRUK0385	0.30262	-0.365173
CRUK0385	0.30262	0.107855
CRUK0045	0.305855	0.216272
CRUK0045	0.305855	-0.216272
CRUK0359	0.308169	-0.217909
CRUK0359	0.308169	0.217909
CRUK0450	0.315395	0.223018
CRUK0450	0.315395	-0.223018
CRUK0322	0.320745	-0.35583
CRUK0322	0.320745	0.266887
CRUK0322	0.320745	0.0889434
CRUK0404	0.32568	-0.23029
CRUK0404	0.32568	0.23029
CRUK0542	0.334912	-0.236818
CRUK0542	0.334912	0.236818
CRUK0567	0.345044	-0.0183072
CRUK0567	0.345044	-0.335526
CRUK0567	0.345044	0.353833
CRUK0388	0.346917	0.298219
CRUK0388	0.346917	-0.380735
CRUK0388	0.346917	0.0825155
CRUK0460	0.347136	-0.255053
CRUK0460	0.347136	-0.140268
CRUK0460	0.347136	0.395321
CRUK0182	0.35532	-0.251249
CRUK0182	0.35532	0.251249
CRUK0242	0.356366	0.0275237
CRUK0242	0.356366	-0.36933
CRUK0242	0.356366	0.341806
CRUK0253	0.356448	-0.0795459
CRUK0253	0.356448	-0.309955
CRUK0253	0.356448	0.389501
CRUK0543	0.361974	0.394395
CRUK0543	0.361974	-0.0773445
CRUK0543	0.361974	-0.317051
CRUK0537	0.371731	0.262853
CRUK0537	0.371731	-0.262853
CRUK0416	0.373756	0.000882179
CRUK0416	0.373756	0.373314
CRUK0416	0.373756	-0.374197
CRUK0497	0.414151	-0.475383
CRUK0497	0.414151	0.282737
CRUK0497	0.414151	0.192647
CRUK0799	0.455087	0.321795
CRUK0799	0.455087	-0.321795
CRUK0764	0.487878	0.344982
CRUK0764	0.487878	-0.344982
CRUK0406	0.494678	-0.543922
CRUK0406	0.494678	0.423016
CRUK0406	0.494678	0.120906
CRUK0745	0.51989	-0.367618
CRUK0745	0.51989	0.367618
CRUK0299	0.59223	0.41877
CRUK0299	0.59223	-0.41877
CRUK0361	0.617596	0.869311
CRUK0361	0.617596	-0.212638
CRUK0361	0.617596	-0.581069
CRUK0361	0.617596	-0.0756033
CRUK0352	0.618571	0.437396
CRUK0352	0.618571	-0.437396
CRUK0044	0.645554	0.456475
CRUK0044	0.645554	-0.456475
CRUK0794	0.646947	-0.457461
CRUK0794	0.646947	0.457461
CRUK0530	0.658536	-0.465655
CRUK0530	0.658536	0.465655
CRUK0368	0.759805	0.537263
CRUK0368	0.759805	-0.537263

## Sheet: ED_Fig.4F
signature	biopsy	variable	value	label
ORACLE	1	ORACLE_WT_1	0.176999	not reached
Li JAMA Oncol 2017	1	Li_WT_1	0.28526	not reached
Wang Front Immunol 2022	1	Wang_WT_1	0.210909	not reached
Zhao Lung Cancer 2020	1	Zhao_WT_1	0.326544	not reached
Song Sci Rep 2022	1	Song_WT_1	0.218043	not reached
Jin J Immunol Res 2022	1	Jin_WT_1	0.268185	not reached
Li Sci Rep 2022	1	LiFeng_WT_1	0.208642	not reached
ORACLE	2	ORACLE_WT_2	0.0970924	reached
Li JAMA Oncol 2017	2	Li_WT_2	0.166357	not reached
Wang Front Immunol 2022	2	Wang_WT_2	0.117886	reached
Zhao Lung Cancer 2020	2	Zhao_WT_2	0.195132	not reached
Song Sci Rep 2022	2	Song_WT_2	0.122362	reached
Jin J Immunol Res 2022	2	Jin_WT_2	0.154858	not reached
Li Sci Rep 2022	2	LiFeng_WT_2	0.116471	reached
ORACLE	3	ORACLE_WT_3	0.0668932	reached
Li JAMA Oncol 2017	3	Li_WT_3	0.117416	reached
Wang Front Immunol 2022	3	Wang_WT_3	0.0818054	reached
Zhao Lung Cancer 2020	3	Zhao_WT_3	0.139138	reached
Song Sci Rep 2022	3	Song_WT_3	0.085043	reached
Jin J Immunol Res 2022	3	Jin_WT_3	0.108858	reached
Li Sci Rep 2022	3	LiFeng_WT_3	0.0807839	reached
ORACLE	4	ORACLE_WT_4	0.0510232	reached
Li JAMA Oncol 2017	4	Li_WT_4	0.090725	reached
Wang Front Immunol 2022	4	Wang_WT_4	0.062635	reached
Zhao Lung Cancer 2020	4	Zhao_WT_4	0.108114	reached
Song Sci Rep 2022	4	Song_WT_4	0.0651678	reached
Jin J Immunol Res 2022	4	Jin_WT_4	0.0839273	reached
Li Sci Rep 2022	4	LiFeng_WT_4	0.0618368	reached
ORACLE	5	ORACLE_WT_5	0.0412394	reached
Li JAMA Oncol 2017	5	Li_WT_5	0.0739213	reached
Wang Front Immunol 2022	5	Wang_WT_5	0.0507437	reached
Zhao Lung Cancer 2020	5	Zhao_WT_5	0.0884027	reached
Song Sci Rep 2022	5	Song_WT_5	0.0528227	reached
Jin J Immunol Res 2022	5	Jin_WT_5	0.0682881	reached
Li Sci Rep 2022	5	LiFeng_WT_5	0.0500889	reached
ORACLE	6	ORACLE_WT_6	0.034604	reached
Li JAMA Oncol 2017	6	Li_WT_6	0.0623695	reached
Wang Front Immunol 2022	6	Wang_WT_6	0.0426471	reached
Zhao Lung Cancer 2020	6	Zhao_WT_6	0.0747706	reached
Song Sci Rep 2022	6	Song_WT_6	0.0444099	reached
Jin J Immunol Res 2022	6	Jin_WT_6	0.0575619	reached
Li Sci Rep 2022	6	LiFeng_WT_6	0.0420921	reached
ORACLE	7	ORACLE_WT_7	0.0298079	reached
Li JAMA Oncol 2017	7	Li_WT_7	0.0539402	reached
Wang Front Immunol 2022	7	Wang_WT_7	0.0367787	reached
Zhao Lung Cancer 2020	7	Zhao_WT_7	0.0647811	reached
Song Sci Rep 2022	7	Song_WT_7	0.0383087	reached
Jin J Immunol Res 2022	7	Jin_WT_7	0.0497478	reached
Li Sci Rep 2022	7	LiFeng_WT_7	0.0362972	reached
ORACLE	8	ORACLE_WT_8	0.0261795	reached
Li JAMA Oncol 2017	8	Li_WT_8	0.047518	reached
Wang Front Immunol 2022	8	Wang_WT_8	0.03233	reached
Zhao Lung Cancer 2020	8	Zhao_WT_8	0.0571462	reached
Song Sci Rep 2022	8	Song_WT_8	0.0336814	reached
Jin J Immunol Res 2022	8	Jin_WT_8	0.0438017	reached
Li Sci Rep 2022	8	LiFeng_WT_8	0.0319048	reached
ORACLE	9	ORACLE_WT_9	0.0233385	reached
Li JAMA Oncol 2017	9	Li_WT_9	0.0424624	reached
Wang Front Immunol 2022	9	Wang_WT_9	0.0288414	reached
Zhao Lung Cancer 2020	9	Zhao_WT_9	0.0511212	reached
Song Sci Rep 2022	9	Song_WT_9	0.0300515	reached
Jin J Immunol Res 2022	9	Jin_WT_9	0.0391253	reached
Li Sci Rep 2022	9	LiFeng_WT_9	0.0284607	reached
ORACLE	10	ORACLE_WT_10	0.0210538	reached
Li JAMA Oncol 2017	10	Li_WT_10	0.0383792	reached
Wang Front Immunol 2022	10	Wang_WT_10	0.0260323	reached
Zhao Lung Cancer 2020	10	Zhao_WT_10	0.0462455	reached
Song Sci Rep 2022	10	Song_WT_10	0.0271278	reached
Jin J Immunol Res 2022	10	Jin_WT_10	0.0353511	reached
Li Sci Rep 2022	10	LiFeng_WT_10	0.0256878	reached
