# Supplementary material for: Prospective validation of ORACLE, a clonal expression biomarker associated with survival of patients with lung adenocarcinoma
Source: Nat Cancer. 2025 Jan 9;6(1):86–101. doi: 10.1038/s43018-024-00883-1 (PMC11779643; doi:10.1038/s43018-024-00883-1)
Supplement: Supplementary file 13 — Statistical source data for Extended Data Fig. 5. [file 43018_2024_883_MOESM13_ESM.xlsx]

## Sheet: ED_Fig.5A
HR	lower_ci	upper_ci	Predictors	pvalue
5.47801	1.59606	18.8017	Mean RS	0.007
1	1	1	Male	Ref
2.26668	0.513302	10.0094	Female	0.3
1.14681	1.05108	1.25127	Age	0.002
1.00751	0.99105	1.02425	pack_years	0.4
1	1	1	No adjuvant	Ref
1.5321	0.149535	15.6976	Adjuvant treatment	0.7
1	1	1	Stage IA	Ref
0.543895	0.145528	2.03275	Stage IB	0.4
1	1	1	IMA	Ref
2.03032	0.297641	13.8495	Grade 2	0.5
2.06429	0.346613	12.2941	Grade 3	0.4

## Sheet: ED_Fig.5B
Stage	Risk	Freq
1a	Low	33
1b	Low	23
1a	Discordant	2
1b	Discordant	3
1a	High	3
1b	High	6

## Sheet: ED_Fig.5C
HR	lower_ci	upper_ci	P	COEF	seCOEF	cohort
2.11745	0.850039	5.27457	0.107167	0.750212	0.465665	Der
13.0572	2.59993	65.5753	0.0018063	2.56934	0.823412	Okayama
4.77813	2.07809	10.9863	0.000231575	1.56405	0.424803	Rousseaux
2.77711	1.35915	5.67436	0.00508393	1.02141	0.364572	Shedden

## Sheet: ED_Fig.5D
HR	lower_ci	upper_ci	Predictors	pvalue
2.14627	1.07542	4.28343	Mean RS	0.03
1	1	1	Male	Ref
1.14738	0.55727	2.36237	Female	0.7
1.04214	0.997912	1.08832	Age	0.06
0.998246	0.986633	1.01	pack_years	0.8
1	1	1	No adjuvant	Ref
0.811697	0.351044	1.87683	Adjuvant treatment	0.6
1	1	1	Stage I	Ref
2.89145	1.00708	8.30172	Stage II	0.05
4.91592	1.69987	14.2165	Stage III	0.003

## Sheet: ED_Fig.5E
HR	lower_ci	upper_ci	Predictors	pvalue
1.256	0.783786	2.01271	Mean RS	0.3
1	1	1	Male	Ref
0.954828	0.573268	1.59035	Female	0.9
1.04295	1.01228	1.07454	Age	0.006
1.0015	0.994166	1.00888	pack_years	0.7
1	1	1	No adjuvant	Ref
1.38698	0.739144	2.60264	Adjuvant treatment	0.3
1	1	1	Stage I	Ref
2.04797	1.03659	4.04612	Stage II	0.04
2.60202	1.26078	5.3701	Stage III	0.01
