# Supplementary material for: Prospective validation of ORACLE, a clonal expression biomarker associated with survival of patients with lung adenocarcinoma
Source: Nat Cancer. 2025 Jan 9;6(1):86–101. doi: 10.1038/s43018-024-00883-1 (PMC11779643; doi:10.1038/s43018-024-00883-1)
Supplement: Supplementary file 14 — Statistical source data for Extended Data Fig. 6. [file 43018_2024_883_MOESM14_ESM.xlsx]

## Sheet: ED_Fig.6A_panelA
cell_line	missing	filter
ACH-000012	40	Keep
ACH-000021	83	Remove
ACH-000030	30	Keep
ACH-000035	197	Remove
ACH-000062	134	Remove
ACH-000121	37	Keep
ACH-000161	37	Keep
ACH-000282	30	Keep
ACH-000311	34	Keep
ACH-000327	5	Keep
ACH-000337	43	Keep
ACH-000343	53	Remove
ACH-000379	31	Keep
ACH-000392	30	Keep
ACH-000414	31	Keep
ACH-000416	140	Remove
ACH-000447	43	Keep
ACH-000448	8	Keep
ACH-000451	61	Remove
ACH-000482	30	Keep
ACH-000496	31	Keep
ACH-000521	142	Remove
ACH-000528	83	Remove
ACH-000562	32	Keep
ACH-000587	2	Keep
ACH-000589	136	Remove
ACH-000638	30	Keep
ACH-000666	0	Keep
ACH-000667	37	Keep
ACH-000675	187	Remove
ACH-000677	31	Keep
ACH-000681	181	Remove
ACH-000706	43	Keep
ACH-000718	132	Remove
ACH-000733	46	Keep
ACH-000744	30	Keep
ACH-000757	83	Remove
ACH-000766	40	Keep
ACH-000781	41	Keep
ACH-000787	1	Keep
ACH-000841	31	Keep
ACH-000852	38	Keep
ACH-000860	38	Keep
ACH-000861	9	Keep
ACH-000869	30	Keep
ACH-000875	71	Remove
ACH-000886	80	Remove
ACH-000888	39	Keep
ACH-000892	31	Keep
ACH-000893	30	Keep
ACH-000900	7	Keep
ACH-000916	79	Remove
ACH-000945	31	Keep
ACH-000951	80	Remove

## Sheet: ED_Fig.6A_panelB
drugs	missing	filter
(5Z)-7-OXOZEAENOL	1	Keep
5-FLUOROURACIL	0	Keep
681640	1	Keep
A-443654, KIN001-139	27	Remove
A-770041, KIN001-111	27	Remove
A-83-01	0	Keep
ABT-737	1	Keep
ACETALAX, OXYPHENISATIN ACETATE	2	Keep
ACY-1215	0	Keep
AFATINIB	0	Keep
AGI-5198	1	Keep
AGI-6780	0	Keep
AICAR, N1-(B-D-RIBOFURANOSYL)-5-AMINOIMIDAZOLE-4-CARBOXAMIDE	0	Keep
AKT INHIBITOR VIII, KIN001-102	0	Keep
ALECTINIB	0	Keep
ALISERTIB	0	Keep
ALPELISIB	0	Keep
ALVOCIDIB	1	Keep
AMG-319, AMG319	1	Keep
AMUVATINIB	0	Keep
APABETALONE	2	Keep
APITOLISIB, GDC0980	0	Keep
APO866, FK866	0	Keep
APR-246	2	Keep
AR-12	0	Keep
AR-42	0	Keep
ARA-G, 9-??-D-ARABINOFURANOSYL GUANINE	0	Keep
AS601245	1	Keep
AS605240, KIN001-173	1	Keep
AST-1306	1	Keep
AT-7519	1	Keep
AT13148	2	Keep
AT7867	0	Keep
AUY922	0	Keep
AVAGACESTAT	0	Keep
AXITINIB	1	Keep
AZ-628	27	Remove
AZ6102	2	Keep
AZ960	2	Keep
AZD3759	1	Keep
AZD4547	1	Keep
AZD5363	1	Keep
AZD5582	2	Keep
AZD6482	0	Keep
AZD6738	1	Keep
AZD7762	0	Keep
AZD8055	0	Keep
AZD8186	1	Keep
AZD8931	1	Keep
BAM7	0	Keep
BAY-61-3606	0	Keep
BDP-00009066	1	Keep
BELINOSTAT	0	Keep
BEXAROTENE	0	Keep
BI-2536	27	Remove
BIBR-1532	1	Keep
BICALUTAMIDE	0	Keep
BIX02189	0	Keep
BLEOMYCIN	1	Keep
BLEOMYCIN (50 UM)	0	Keep
BMS-345541	0	Keep
BMS-509744, KIN001-127	27	Remove
BMS-536924	0	Keep
BMS-754807	0	Keep
BORTEZOMIB	0	Keep
BOSUTINIB	0	Keep
BPD-00008900	1	Keep
BRIVANIB	0	Keep
BRYOSTATIN 1	0	Keep
BUPARLISIB	1	Keep
BVD-523	1	Keep
BX-795	0	Keep
BX-912	0	Keep
C-75	0	Keep
CABOZANTINIB	0	Keep
CAMPTOTHECIN	0	Keep
CANERTINIB	0	Keep
CAP-232, TT-232, TLN-232	0	Keep
CARMUSTINE	2	Keep
CAY10566	0	Keep
CAY10603	0	Keep
CCT007093	0	Keep
CCT018159	0	Keep
CD532	0	Keep
CEDIRANIB	1	Keep
CETUXIMAB, ERBITUX	1	Keep
CGP-082996, CINK4, KIN001-021	27	Remove
CGP-60474	27	Remove
CHIR-99021	0	Keep
CISPLATIN	0	Keep
CMK, KIN001-128	27	Remove
CP-724714	0	Keep
CP466722	0	Keep
CPI-613	0	Keep
CRIZOTINIB	0	Keep
CUDC-101	0	Keep
CX-5461	0	Keep
CYCLOPAMINE	27	Remove
CYCLOPHOSPHAMIDE	1	Keep
CYTARABINE	0	Keep
CZC24832	2	Keep
DABRAFENIB	0	Keep
DACINOSTAT	0	Keep
DACOMITINIB	0	Keep
DACTINOMYCIN	0	Keep
DASATINIB	0	Keep
DIHYDROROTENONE	2	Keep
DINACICLIB	2	Keep
DMOG, DIMETHYLOXALYLGLCINE	1	Keep
DOCETAXEL	0	Keep
DORAMAPIMOD	1	Keep
DOXORUBICIN	0	Keep
EEF2K INHIBITOR, A-484954	0	Keep
EHT 1864	0	Keep
ELEPHANTIN	2	Keep
ELESCLOMOL	0	Keep
EMBELIN	0	Keep
ENTINOSTAT	0	Keep
ENZASTAURIN	1	Keep
EPIRUBICIN	1	Keep
EPOTHILONE B, GNF-PF-193	2	Keep
EPZ-5676	0	Keep
EPZ004777	0	Keep
ERK5-IN-1	27	Remove
ERLOTINIB	0	Keep
ETOPOSIDE	0	Keep
ETP-45835	0	Keep
EX-527	0	Keep
FH535	1	Keep
FILANESIB	0	Keep
FLUDARABINE	2	Keep
FMK, KIN001-242	0	Keep
FORETINIB	0	Keep
FR-180204	0	Keep
FTI-277	0	Keep
FTY-720, FINGOLIMOD HYDROCHLORIDE; GILENYA; TDI-132; IMUSERA; GILENIA	0	Keep
FULVESTRANT	0	Keep
GALLIBISCOQUINAZOLE	2	Keep
GDC-0068	1	Keep
GDC-0810	1	Keep
GDC-0941	0	Keep
GEFITINIB	0	Keep
GEMCITABINE	0	Keep
GENENTECH CPD 10	1	Keep
GNE-317, GNE317, GNE 317	2	Keep
GNF-2	27	Remove
GS-9973	2	Keep
GSK1059615	0	Keep
GSK1070916	2	Keep
GSK1904529A	0	Keep
GSK2110183	1	Keep
GSK2126458	0	Keep
GSK2578215A	1	Keep
GSK2606414	2	Keep
GSK269962A	1	Keep
GSK343, GTPL8240, AOB3680, AK175558	2	Keep
GSK429286A	0	Keep
GSK591, EPZ015866, GSK3203591	2	Keep
GSK650394	0	Keep
GSK690693	0	Keep
GW 441756	0	Keep
GW-2580	0	Keep
GW843682X	27	Remove
HG-5-113-01	14	Remove
HG-5-88-01	14	Remove
I-BET-762	0	Keep
I-BRD9	1	Keep
IBRUTINIB	2	Keep
IC-87114	0	Keep
ICL1100013	1	Keep
IDELALISIB	0	Keep
IKK-2-INHIBITOR-V	1	Keep
IMATINIB	27	Remove
IOX2	1	Keep
IPA-3	0	Keep
IRINOTECAN	0	Keep
ISPINESIB MESYLATE, SB-715992	0	Keep
IWP-2, WNT INHIBITOR IWP-2	2	Keep
JNJ-38877605	0	Keep
JNK INHIBITOR VIII	0	Keep
JNK-9L, KIN001-204	0	Keep
JQ1	0	Keep
JQ12	0	Keep
JW-7-24-1	0	Keep
JW-7-52-1, NA	28	Remove
KB NB 142-70	0	Keep
KIN001-042	0	Keep
KIN001-135	27	Remove
KIN001-206	0	Keep
KIN001-236	0	Keep
KIN001-244	0	Keep
KIN001-260, BAYER IKKB INHIBITOR	0	Keep
KIN001-266	0	Keep
KIN001-270	0	Keep
KOBE2602	0	Keep
KRAS (G12C) INHIBITOR-12, GTPL8020	2	Keep
KU-55933	0	Keep
KU-57788	0	Keep
LAPATINIB	0	Keep
LCL-161	0	Keep
LDN-193189	0	Keep
LEFLUNOMIDE	2	Keep
LENALIDOMIDE	0	Keep
LESTAURTINIB	0	Keep
LFM-A13	0	Keep
LGK-974	0	Keep
LIMK1 INHIBITOR BMS4	0	Keep
LINIFANIB	0	Keep
LINSITINIB	0	Keep
LJI308	2	Keep
LY2109761	2	Keep
MASITINIB	0	Keep
METAP2 INHIBITOR, A832234	0	Keep
METHOTREXATE	0	Keep
MG-132	27	Remove
MIDOSTAURIN	0	Keep
MIM1	0	Keep
MIM1, MIM 1, MIM-1	1	Keep
MIRA-1	1	Keep
MIRIN	0	Keep
MITOMYCIN-C	0	Keep
MITOXANTRONE	2	Keep
MK-1775	1	Keep
MK-2206	0	Keep
MK-8776, SCH900776	1	Keep
ML323, GTPL7898, AOB2313,	2	Keep
MN-64	2	Keep
MOTESANIB	0	Keep
MPS-1-IN-1	0	Keep
NAVITOCLAX	0	Keep
NELARABINE	2	Keep
NG-25	0	Keep
NILOTINIB	0	Keep
NINTEDANIB	0	Keep
NIRAPARIB	2	Keep
NPK76-II-72-1	0	Keep
NSC-207895, XI-006	0	Keep
NSC-319726	1	Keep
NSC-87877	0	Keep
NUTLIN-3A (-)	0	Keep
NVP-ADW742	1	Keep
NVP-BEZ235	0	Keep
NVP-BHG712	0	Keep
NVP-TAE684	27	Remove
OBATOCLAX	0	Keep
OF-1	2	Keep
OLAPARIB	0	Keep
OSI-027	0	Keep
OSI-930	0	Keep
OSIMERTINIB	1	Keep
OTX015	2	Keep
OXALIPLATIN	0	Keep
P22077	1	Keep
PAC-1	0	Keep
PACLITAXEL	0	Keep
PALBOCICLIB	0	Keep
PANOBINOSTAT	0	Keep
PARTHENOLIDE	27	Remove
PAZOPANIB	0	Keep
PCI-34051	2	Keep
PD-0325901	0	Keep
PD-173074	0	Keep
PD-184352	0	Keep
PELITINIB	0	Keep
PEMETREXED	0	Keep
PEVONEDISTAT	0	Keep
PF-4708671	0	Keep
PF-562271	1	Keep
PFI-1	1	Keep
PFI-3	0	Keep
PHA-665752	27	Remove
PHA-793887	0	Keep
PHENFORMIN	0	Keep
PI-103	0	Keep
PICOLINICI-ACID, PICOLINATE	2	Keep
PIK-93	0	Keep
PILARALISIB, XL-147	0	Keep
PIPERLONGUMINE	1	Keep
PLX-4720	0	Keep
PODOPHYLLOTOXIN	2	Keep
PONATINIB	0	Keep
PRT062607	2	Keep
PYRIDOSTATIN	1	Keep
PYRIMETHAMINE	27	Remove
QL-VIII-58	14	Remove
QL-X-138	0	Keep
QL-XI-92	0	Keep
QL-XII-47	0	Keep
QL-XII-61	14	Remove
QS11	0	Keep
QUIZARTINIB	0	Keep
REFAMETINIB	0	Keep
RO-3306	0	Keep
ROSCOVITINE	27	Remove
RTRAIL	1	Keep
RU-SKI-43	0	Keep
RUCAPARIB	0	Keep
RUXOLITINIB	0	Keep
S-TRITYL-L-CYSTEINE	27	Remove
SABUTOCLAX, BI-97C1	2	Keep
SALUBRINAL	27	Remove
SARACATINIB	27	Remove
SAVOLITINIB	1	Keep
SB 505124	0	Keep
SB-216763	5	Keep
SB-590885	2	Keep
SB52334	0	Keep
SCH772984, CS-1421	0	Keep
SELUMETINIB	0	Keep
SERDEMETAN	0	Keep
SGC0946	1	Keep
SHIKONIN	0	Keep
SINULARIN	2	Keep
SIROLIMUS	0	Keep
SL 0101-1	0	Keep
SN-38	0	Keep
SNX-2112	0	Keep
SORAFENIB	0	Keep
SPHINGOSINE KINASE 1 INHIBITOR II, PF-543	0	Keep
STF-62247	0	Keep
SU-11274	0	Keep
SUNITINIB	27	Remove
T0901317	0	Keep
TAK-715	0	Keep
TALAZOPARIB	0	Keep
TAMOXIFEN	0	Keep
TANESPIMYCIN	0	Keep
TASELISIB	0	Keep
TELOMERASE INHIBITOR IX, MST-312, MST 312, MST312	1	Keep
TEMOZOLOMIDE	0	Keep
TEMSIROLIMUS	0	Keep
TENIPOSIDE	2	Keep
TENOVIN-6	0	Keep
TG-101348	0	Keep
TGX-221	27	Remove
THAPSIGARGIN	1	Keep
THZ-2-102-1	0	Keep
THZ-2-49	0	Keep
TIPIFARNIB	0	Keep
TIVOZANIB	0	Keep
TL-1-85	0	Keep
TL-2-105	0	Keep
TOPOTECAN	2	Keep
TORIN-2	1	Keep
TOZASERTIB	27	Remove
TPCA-1	0	Keep
TRAMETINIB	0	Keep
TRETINOIN	1	Keep
TRICHOSTATIN-A	0	Keep
TUBASTATIN A	0	Keep
TW-37	0	Keep
TWS-119	0	Keep
UMI-77, UMI 77	1	Keep
UNC0638	0	Keep
UNC0642	2	Keep
UNC1215	1	Keep
UPROSERTIB	0	Keep
VE-821	2	Keep
VE-822	2	Keep
VELIPARIB	0	Keep
VENETOCLAX	1	Keep
VENOTOCLAX, ABT-199, VENECLEXTA, GDC-0199	0	Keep
VINBLASTINE	0	Keep
VINCRISTINE	2	Keep
VINORELBINE	0	Keep
VISMODEGIB	0	Keep
VNLG/124	0	Keep
VORINOSTAT	0	Keep
VOXTALISIB	0	Keep
VX-11E	0	Keep
VX-702	0	Keep
WEHI-539, WEHI539	1	Keep
WH-4-023	27	Remove
WHI-P97, KIN001-055	0	Keep
WIKI4	1	Keep
WNT-C59	0	Keep
WYE-125132	0	Keep
WZ-1-84, KIN001-123	27	Remove
WZ3105	0	Keep
WZ4003	2	Keep
XAV-939	0	Keep
XMD11-85H	14	Remove
XMD13-2	0	Keep
XMD14-99	0	Keep
XMD15-27	0	Keep
XMD8-92	14	Remove
Y-39983	0	Keep
YK-4-279	0	Keep
YM-155	0	Keep
YM-201636	0	Keep
Z-LLNLE-CHO, Z-L-NORLEUCINE-CHO	27	Remove
ZG-10	14	Remove
ZIBOTENTAN	0	Keep
ZM-447439	0	Keep
ZOLEDRONATE, ZOLEDRONIC ACID, ZOMETA, RECLAST	2	Keep
ZSTK-474	0	Keep

## Sheet: ED_Fig.6B
	(5Z)-7-OXOZEAENOL	5-FLUOROURACIL	681640	A-83-01	ABT-737	ACETALAX, OXYPHENISATIN ACETATE	ACY-1215	AFATINIB	AGI-5198	AGI-6780	AICAR, N1-(B-D-RIBOFURANOSYL)-5-AMINOIMIDAZOLE-4-CARBOXAMIDE	AKT INHIBITOR VIII, KIN001-102	ALECTINIB	ALISERTIB	ALPELISIB	ALVOCIDIB	AMG-319, AMG319	AMUVATINIB	APABETALONE	APITOLISIB, GDC0980	APO866, FK866	APR-246	AR-12	AR-42	ARA-G, 9-??-D-ARABINOFURANOSYL GUANINE	AS601245	AS605240, KIN001-173	AST-1306	AT-7519	AT13148	AT7867	AUY922	AVAGACESTAT	AXITINIB	AZ6102	AZ960	AZD3759	AZD4547	AZD5363	AZD5582	AZD6482	AZD6738	AZD7762	AZD8055	AZD8186	AZD8931	BAM7	BAY-61-3606	BDP-00009066
ACH-000012	2.62646	7.98621	3.98471	6.18911	6.2566	10.4087	2.97983	-3.48941	8.14056	7.51078	11.0642	3.42129	6.49288	3.9682	6.04847	-2.76608	6.83139	8.74667	9.09467	0.510857	0.310654	8.57646	4.32405	-0.0257406	7.69428	1.1732	4.74608	NA	2.17065	5.20826	5.94429	-1.73071	5.49502	4.53842	3.90575	7.21221	-3.77599	4.76585	6.01909	4.24275	3.8943	3.54929	-0.395045	1.02355	4.23646	NA	6.26607	4.72579	3.67012
ACH-000030	2.04121	6.79387	2.88489	5.65738	4.07421	9.32642	1.81256	-4.08056	8.80463	8.19381	9.2914	2.5429	1.79027	3.23858	6.44426	-1.65739	9.4239	6.06098	10.7843	1.17626	-4.84138	10.2771	2.258	-1.83528	7.86326	1.39565	5.24893	1.08349	-1.42858	5.6843	3.79834	-4.97165	4.37695	3.42152	3.79791	2.67883	-3.19202	5.63888	4.33759	2.84653	4.79016	1.88216	-1.63028	-0.620215	5.67004	-4.22017	7.78872	3.90994	5.32966
ACH-000121	-0.388822	15.4124	8.83234	5.51121	5.22595	11.574	3.44838	10.2168	8.25168	11.8238	13.7837	3.10247	5.47702	10.6779	12.278	1.54946	11.1765	6.75756	12.0658	1.79777	-4.78098	13.495	1.74307	0.206265	8.25414	2.18137	-0.0938747	3.90908	3.0892	6.86272	6.23792	0.603625	3.41182	2.8445	8.40214	10.8619	8.84507	7.04379	7.70457	11.9257	3.0649	5.50923	3.74054	0.275154	7.28504	8.25635	8.03376	2.99083	6.55763
ACH-000161	1.53636	7.7463	3.24447	7.78767	0.907843	9.21313	4.62776	-4.58024	8.43519	5.32147	12.4477	2.66202	1.31686	4.62025	4.14008	-0.901888	7.85325	3.5719	6.19246	-0.160937	0.240545	7.99792	3.35445	-1.06356	9.01161	1.60232	2.20657	-0.821406	1.81018	7.37472	4.95067	-3.20704	2.54211	0.575845	4.46998	3.80498	-0.48874	7.45331	5.36863	7.08115	2.15851	4.8214	0.617334	2.48054	3.94457	-3.62018	7.61232	1.10831	3.01325
ACH-000282	2.82795	7.83649	1.29215	6.649	3.93382	8.87131	3.69989	2.18351	5.71766	7.4533	11.3587	-0.292426	3.54843	5.38361	3.61115	2.18435	5.15981	3.16606	4.81211	1.4829	-5.03836	4.72366	6.6592	-2.5327	8.29031	2.62365	0.287372	3.50749	3.60956	3.96824	4.45947	-5.66921	3.68502	2.94046	3.01719	2.06227	4.80647	3.82959	3.26044	0.30775	0.673112	0.704035	-2.92043	0.0357529	2.07775	5.42452	7.82377	3.68967	1.55073
ACH-000311	3.21201	2.16116	1.08715	7.80656	2.85289	5.53956	5.81192	1.05733	5.68319	4.4534	9.14075	2.71688	6.01753	-2.69802	1.67987	1.17418	7.00001	7.68341	5.67085	2.71373	-1.81154	3.84673	1.91298	1.64224	8.03248	-0.640135	4.62471	6.72381	NA	4.34629	8.03248	-3.76206	3.61412	2.86878	2.79863	0.0122543	2.24921	1.87438	1.70657	1.89268	4.85933	1.11959	-1.26084	1.67767	3.19762	3.73164	7.98009	0.528455	0.931587
ACH-000327	3.96348	8.11071	2.52187	5.54778	7.5856	9.56264	3.60481	4.17897	7.4407	5.98347	14.8326	1.82993	5.55169	2.01203	5.56273	-1.8787	5.93586	7.11547	7.8395	0.972617	0.162958	8.22526	4.1942	1.0625	8.56557	6.13672	6.41306	2.11147	-0.325103	NA	2.20489	-0.605085	4.59424	4.44984	NA	1.66752	4.82998	4.07532	3.52966	2.43528	1.04591	3.06491	-1.32184	0.335741	3.33795	5.75184	7.04507	5.88301	3.58497
ACH-000337	NA	5.81858	4.50239	5.30255	6.30326	6.28215	3.65835	3.34854	7.85239	7.08574	12.9401	-0.726466	-3.36022	1.92729	3.51347	-1.84657	8.69169	1.60519	8.11395	2.31738	-3.7418	9.37481	0.702093	-1.15759	7.71713	1.18536	2.69612	3.71314	-0.973574	8.07863	6.06428	-4.60661	3.76143	3.15665	4.59464	-0.551151	5.65863	4.13082	3.36725	2.94644	2.13674	3.2059	0.401884	-0.0611299	4.5965	9.02283	8.11939	1.04714	2.43403
ACH-000379	2.24561	10.3093	7.37796	6.87159	4.99884	5.82437	3.8537	-2.57654	8.75849	6.91353	12.7578	2.71201	6.12823	1.11094	7.16749	-1.9136	9.18427	8.18594	8.8144	0.100673	3.14076	5.56544	4.39491	1.60957	7.52939	2.85158	1.583	-1.34676	5.88735	3.15593	5.67418	-2.90929	6.14869	2.45797	3.67318	3.77786	4.64101	4.86346	3.67899	0.657188	4.04591	6.37662	1.74385	2.58459	3.78582	2.0425	8.08399	4.9627	4.37374
ACH-000392	3.00584	10.4305	7.62141	8.65269	1.88791	8.45667	4.01082	-0.897928	6.38537	5.68623	11.2869	1.34617	6.59456	3.39942	4.53014	-1.10262	8.9767	8.79352	8.40269	-1.128	-5.23074	9.50961	2.7775	1.37232	8.76056	4.90953	4.0503	-3.57255	4.99615	8.70907	8.88276	0.432405	4.33244	5.12892	3.73062	4.31131	4.40997	5.7663	6.66968	8.03349	1.61551	5.79376	3.06339	0.788328	8.61898	0.55448	8.19207	4.40633	5.5703
ACH-000414	3.87691	5.02473	5.99711	4.78109	2.0107	10.3281	3.13974	3.56776	6.34971	5.66827	13.4851	0.633867	5.78786	4.08678	4.91794	-2.34931	7.94879	4.25845	6.70586	1.33878	2.78108	9.5322	2.43475	-1.87854	7.34883	1.89444	1.51467	2.10652	-0.53221	3.64415	4.26376	-3.20684	3.98285	3.06543	3.10241	3.65052	3.10018	4.17603	3.2746	3.6312	2.62695	1.95095	1.06164	-0.515246	3.78964	4.58467	6.69453	0.63578	2.89094
ACH-000447	3.59123	7.04705	7.27209	7.53979	6.47998	11.2868	6.2357	4.09463	8.01748	7.16573	11.235	0.758722	2.1843	1.70992	3.93332	0.932258	7.76715	8.91741	9.62722	0.91979	1.26368	8.20421	3.37317	2.57389	8.60415	1.7337	5.50628	2.82499	1.98307	9.77939	7.84611	-2.84987	6.62383	3.11169	4.42712	1.38332	6.08163	6.81383	5.23034	4.78541	4.53357	5.12539	0.482908	-0.0673075	4.47819	5.69707	7.56564	2.74838	6.11285
ACH-000448	0.941938	7.27499	7.12735	5.7696	7.69452	11.0196	2.99821	-0.734177	8.54247	8.28165	11.1928	5.76201	6.29681	3.86182	4.08843	-0.68863	9.04299	7.2128	7.28537	-0.211714	0.406674	8.73237	4.06647	-0.185031	8.75615	7.75871	5.95563	1.23738	3.07383	9.45342	5.77329	-1.18425	4.41806	5.21198	2.97646	4.97675	0.713954	6.25165	5.36245	4.29628	4.30145	6.34615	2.28057	1.29937	3.37613	0.178594	7.96824	6.3631	7.82403
ACH-000482	2.60934	9.92896	4.82643	7.21631	4.43676	5.67931	6.70583	2.62252	7.30681	6.10523	11.8947	1.48993	6.37508	5.20752	5.1584	-1.43445	6.07134	7.14618	6.67562	3.09581	2.91976	10.4658	3.40015	3.27324	7.7785	1.68822	3.67319	4.47954	-1.42974	4.87061	5.99118	-0.0616709	6.08806	3.18377	3.56918	3.93061	2.57642	2.88857	3.75834	-8.89189	3.8943	4.71514	1.44998	-0.232088	3.87174	5.46447	6.9996	2.99631	3.71278
ACH-000496	3.70097	3.71131	2.24227	5.67497	1.9006	8.6135	4.24578	2.4615	5.55782	4.58197	10.3949	3.01149	3.75193	1.26843	3.76036	-2.04654	6.63429	6.15752	5.79261	-0.712184	-5.74963	7.58703	3.6103	1.90569	7.4359	3.29594	NA	2.12216	1.14598	6.07717	4.67464	-5.78279	2.48444	2.23137	3.18929	0.0894067	3.65438	4.28609	4.50816	3.42814	3.48796	2.41554	-0.633032	0.134563	4.37728	5.15929	7.34033	4.29356	2.02943
ACH-000562	3.16903	5.1548	3.8662	5.4693	3.32265	8.48949	0.366357	1.26738	6.55182	7.22115	10.5625	1.3625	5.90197	0.133654	4.06976	-2.87978	5.91396	5.46139	6.30186	-1.64227	-6.80758	5.13555	2.22321	-1.36335	6.84139	3.00219	4.50182	1.30821	-1.31067	9.07021	5.88475	-1.48246	0.771786	3.5706	4.04967	1.23379	4.69107	7.07816	3.23802	3.07485	1.06403	1.46651	-0.291207	0.345058	1.5309	4.17534	4.51264	1.04293	4.20809
ACH-000587	0.299868	6.50075	4.89308	5.85005	2.09224	8.71903	2.9193	-1.39437	6.41784	7.75589	9.68788	1.61012	3.92812	3.81876	3.61574	-1.16126	8.36931	6.03263	7.94539	-0.264694	2.84032	5.29522	2.42801	-1.04566	8.21899	0.506501	5.88107	0.245156	-0.328402	1.94619	3.18553	-3.9103	5.05315	4.26275	3.52798	3.71214	4.72333	3.78446	0.872797	3.68295	1.92368	3.23808	-0.227018	-0.71443	2.42389	1.86667	5.86246	-0.0913587	1.35408
ACH-000638	2.56512	11.4252	11.2267	7.43428	5.88333	9.42533	4.26282	4.49144	11.9883	11.2879	11.548	5.40739	7.6415	9.66996	10.2276	-0.695444	11.4834	3.42729	9.42878	3.15456	0.531004	11.7244	3.65886	1.56716	10.086	2.15195	5.00818	3.07854	1.76609	12.8454	8.82678	6.56071	7.5002	6.25639	8.29955	8.6588	7.90269	9.44834	10.517	2.25822	6.08859	10.0231	4.8681	3.06061	9.35731	10.4693	8.98173	2.84836	11.5133
ACH-000666	2.2602	7.25183	4.69941	7.78372	5.83195	4.72454	5.72994	4.51118	7.18332	5.34911	11.3908	3.41921	7.04819	2.2637	5.0256	-0.366844	8.17853	5.91913	7.60268	1.62797	-5.78097	9.97055	2.62469	4.12702	9.03446	-0.0454795	4.68135	2.99135	4.81532	4.45743	8.57892	-0.24514	5.63027	4.85725	7.2172	3.22338	4.98881	7.77228	6.22567	4.05308	3.02669	3.59282	2.08859	-0.940854	5.16791	4.96249	8.04517	1.85491	5.97664
ACH-000667	0.964375	4.76831	2.67653	5.52606	6.39506	9.72491	5.95284	2.66358	7.14314	7.22164	10.743	1.72893	5.15252	1.91488	4.09758	-1.89515	6.13516	5.89355	5.30043	4.39384	-5.01061	9.67766	0.524801	-2.23511	7.11434	2.56553	3.78529	3.59913	-1.67581	2.88358	4.8236	-5.33107	5.58856	4.10527	3.48119	3.0615	5.1902	4.7039	2.00014	0.579385	-0.10345	4.42415	-0.370767	-3.32841	2.65721	5.87012	6.86687	0.886072	1.58819
ACH-000677	1.24922	10.547	8.44117	6.02535	6.56389	3.79366	3.92769	6.67859	8.8304	9.89694	13.6456	5.38486	6.52917	6.3938	6.2664	0.369869	10.3945	5.73675	9.67279	2.59022	0.926927	5.68624	3.0391	1.18657	8.99695	5.98601	3.85229	4.81412	4.10448	10.532	7.07162	1.04486	6.21038	2.87737	5.52419	4.76474	6.8929	7.29037	5.88457	10.3525	1.92409	5.93558	3.56723	0.912769	5.25115	10.0129	8.58826	4.77318	4.63995
ACH-000706	3.06547	9.70825	NA	9.34404	NA	7.89223	3.91854	0.0828496	NA	5.91955	13.0931	3.40574	7.67568	4.65297	7.43631	-0.990168	NA	7.70042	6.41077	0.128181	5.52544	10.1641	5.46077	2.7615	9.96988	4.14979	7.90548	0.964176	5.15621	NA	6.32866	-1.3192	8.1986	6.86742	NA	4.41333	NA	NA	NA	6.20615	1.92254	NA	1.7869	0.131751	NA	3.42309	9.04282	4.77936	NA
ACH-000733	4.48639	9.8481	7.2393	7.77231	4.78567	NA	4.36663	3.70162	11.0665	2.24513	14.1473	5.25482	4.73463	4.12223	8.51765	0.861097	10.5252	8.13498	NA	2.71788	0.0670709	NA	8.89913	4.21074	9.8747	7.12742	6.29385	2.26613	5.50827	4.07209	8.39108	6.35585	7.18555	6.33232	4.69871	NA	6.76424	9.02299	7.4759	NA	7.0745	6.17946	2.45266	2.60435	7.31895	6.22472	9.51644	5.8717	4.87395
ACH-000744	4.21377	4.03034	7.18927	5.33348	3.88233	-0.757634	1.21743	-1.30848	6.75666	5.5641	13.1707	3.21624	6.4937	5.00696	3.06712	-1.8041	8.24851	7.94083	8.40166	-1.7939	3.31048	5.20089	4.15802	-1.00426	8.59421	2.75201	5.96907	-2.6719	5.92577	6.48654	5.39563	4.21584	3.54007	5.2131	4.74599	4.52985	1.9232	4.56236	5.52245	4.79459	1.6087	3.45079	0.913468	-0.225715	3.68731	-1.21195	7.41982	6.85399	7.25773
ACH-000766	2.94666	5.35549	2.92989	6.26059	1.08505	NA	1.24697	-2.36332	6.9393	2.67528	10.8647	2.00548	3.17894	1.93628	0.324738	-2.6898	7.3133	4.81258	NA	-2.21848	-4.2298	NA	2.33564	-1.84461	8.47514	1.9267	2.07789	-0.264205	-0.913268	8.16501	5.42718	-2.58514	1.04874	3.69587	3.75337	NA	0.283641	3.90568	1.52751	NA	1.46169	0.0357125	-0.332098	-0.44799	1.94916	-1.62257	4.59018	2.55432	2.34197
ACH-000781	3.79907	3.38254	3.08296	7.97487	4.32686	8.3026	5.10769	2.65114	8.31662	6.01598	10.1168	3.35315	6.37536	2.46515	3.47229	4.23784	6.74967	8.47619	6.69678	4.15249	-2.75631	9.37355	3.59716	1.11913	8.62086	NA	6.80317	6.73204	5.55489	5.54916	8.35897	-4.27407	6.40684	NA	3.75748	2.9958	2.85791	5.90467	4.31483	3.4292	3.86185	2.02448	-1.77026	-1.09948	4.92855	5.98322	8.64327	7.21373	2.53453
ACH-000787	2.65677	7.16379	3.00731	6.26578	3.62075	7.56345	2.89963	2.69237	6.32446	4.59984	11.7669	0.822211	6.06869	1.31337	5.11038	-1.7644	5.54947	6.32791	4.98091	3.14397	-3.02624	5.63944	1.11133	-0.616347	7.67409	3.41373	3.76085	3.1116	-0.228291	2.1701	3.95912	-3.99245	5.08885	0.680946	1.91472	1.73872	3.13927	2.40771	4.3572	2.51579	-0.0671127	3.48639	-0.00559333	-1.86992	4.13514	7.01863	7.6224	3.07034	3.14569
ACH-000841	2.25402	8.39963	4.84674	5.27094	4.14812	10.7335	3.8084	4.29809	8.61851	8.18006	11.9041	3.10847	2.90331	6.59534	6.00645	-1.32951	7.72116	5.43247	8.01532	0.539454	-2.97161	9.39209	2.24909	-0.491756	7.76726	2.17006	5.46087	1.50506	-1.66688	9.31156	5.59377	-1.14048	5.49221	4.91787	5.41032	4.05074	6.33718	7.37992	8.99691	5.72646	2.12221	5.14069	1.9563	2.70723	6.61498	8.26255	7.02151	1.45125	5.80468
ACH-000852	4.89441	11.1309	9.72986	7.04935	1.02733	5.9186	3.42902	3.40899	9.42246	6.69026	11.4473	2.52271	6.42118	7.85799	8.3888	0.460488	7.90309	6.15499	9.44175	0.919333	-4.37864	10.8264	3.85735	1.53432	7.85022	2.64791	6.87897	1.31655	4.06607	5.6675	5.3258	6.1801	6.36102	4.88517	7.21123	9.30145	5.82817	6.93312	8.45119	3.04047	2.39914	9.64289	4.20974	2.85018	7.17417	8.92592	8.0249	5.91266	3.33116
ACH-000860	1.97355	6.33266	4.58819	5.92324	4.32453	7.77674	2.34208	0.0417487	8.58487	7.7249	11.1904	1.94779	4.23443	3.43637	4.94215	-0.488638	7.2142	5.41706	7.95728	0.637997	-4.90351	10.5021	2.45457	-1.48599	8.38726	0.887921	2.96988	1.25832	-1.44615	8.56695	5.5779	-1.94124	5.78312	3.22131	5.23389	2.06864	3.34627	7.28673	5.54869	2.24383	2.12657	4.95621	-0.338185	2.29747	5.59052	1.71013	8.09084	-0.310758	7.63239
ACH-000861	0.975012	7.82321	3.6899	6.10906	6.18326	8.13401	1.88563	5.21496	7.61366	7.27522	11.3471	3.24846	5.36301	3.41358	8.29817	-2.36535	8.60091	3.03148	8.69747	0.00915246	-5.9182	10.6546	0.417105	-1.38734	7.86538	2.78324	7.55444	2.31229	-1.18539	4.96029	3.6909	-2.23252	6.24521	2.72431	4.30713	2.78115	5.50095	5.29996	4.98961	2.19967	2.63161	2.74774	0.216121	0.489518	5.03113	6.98034	7.41052	1.39084	3.43035
ACH-000869	2.61923	9.36106	5.14569	6.7912	5.57806	2.09204	2.59429	0.733093	8.89902	7.61004	10.4264	3.77379	5.73251	8.42134	8.62001	-1.8251	10.9285	5.42294	8.88684	0.0432073	-0.0502419	12.0499	2.56424	6.47092	8.72254	3.47622	2.37327	-0.188149	-1.59674	11.1696	5.88545	2.25464	6.4955	5.17259	8.86015	7.77474	1.84395	5.24812	5.85377	-5.69357	2.6263	3.98736	0.217512	0.349258	5.43618	1.05033	8.48955	2.03006	4.76442
ACH-000888	8.39567	12.3389	4.9044	8.06898	6.06301	12.6002	7.71864	5.62015	8.96097	7.61714	11.6984	5.75677	7.85583	8.87509	7.66623	0.534386	9.61355	5.63564	7.83487	-1.45995	2.03486	10.5533	4.67802	2.70034	9.6053	4.55964	6.18529	2.58875	4.51317	6.99756	8.87694	3.58302	7.93565	4.16875	5.94422	5.62028	7.00165	6.39579	8.33106	6.77886	1.50446	4.75197	2.87073	-0.600662	5.62975	6.99776	9.7218	8.30249	6.33352
ACH-000892	2.09139	10.2348	9.73291	5.34872	3.24722	11.1394	4.04943	2.53355	7.34836	7.16367	15.3677	-0.113534	5.01709	4.56692	5.88719	NA	7.04529	6.95965	8.5249	3.04534	1.4514	8.09757	4.46506	1.51695	8.71965	4.39743	3.16486	2.64733	0.0996989	7.45825	5.22736	1.69777	6.72387	0.398961	3.23067	4.37902	4.83497	4.01757	4.61303	9.30935	3.31085	5.31483	3.92362	-0.470966	3.3019	5.6019	7.81379	4.87131	4.11695
ACH-000893	2.40888	6.26959	2.12632	6.34858	4.67763	8.60253	2.04627	4.30844	5.83945	4.44876	12.7304	2.73889	6.21073	5.50604	6.43012	-2.19865	7.78066	6.44823	6.91244	2.5734	-3.64191	7.32918	2.04617	-0.928322	7.87844	3.40826	5.33665	3.13884	2.7996	7.78211	8.28692	-2.49723	2.92391	4.91015	5.08874	1.34941	3.64843	5.76995	6.10425	3.33063	2.58532	3.82371	0.000818008	2.44419	6.26493	5.16136	5.16216	2.13429	4.66926
ACH-000900	-0.157581	7.94257	2.07175	6.57422	4.52432	-0.548469	2.85311	3.39527	7.62597	4.54852	11.8252	4.22082	4.17142	1.58083	7.76933	-1.86869	7.81839	6.84194	7.8842	2.60376	-6.70695	9.56249	3.93303	-0.542984	7.68221	4.58888	1.97254	2.31993	0.517245	8.01834	5.56066	-3.15232	2.05803	1.73629	6.94149	2.71824	5.02956	5.40731	4.79356	-0.291559	4.73536	2.25093	0.0808328	-0.0976041	5.95297	7.81364	7.32397	4.93759	3.39171
ACH-000945	1.0976	9.53947	3.68509	6.57272	4.7021	10.1672	2.94647	4.41031	6.40843	6.85767	12.152	3.17575	3.78463	3.45027	6.992	-1.12965	8.21352	7.15892	7.31256	0.810585	3.82841	4.79788	2.19498	-0.403054	8.92818	2.32613	2.89761	2.54435	0.345413	7.46353	3.7499	-6.02587	5.3179	5.57076	7.8757	3.91268	5.46359	5.38886	8.71641	2.93456	1.96672	7.88239	2.21398	-0.600467	7.9027	6.76422	7.79402	2.62749	5.57514
[truncated: 312 more columns]
