# Supplementary material for: Prospective validation of ORACLE, a clonal expression biomarker associated with survival of patients with lung adenocarcinoma
Source: Nat Cancer. 2025 Jan 9;6(1):86–101. doi: 10.1038/s43018-024-00883-1 (PMC11779643; doi:10.1038/s43018-024-00883-1)
Supplement: Supplementary file 15 — Statistical source data for Extended Data Fig. 7. [file 43018_2024_883_MOESM15_ESM.xlsx]

## Sheet: ED_Fig.7A
cruk_id	ORACLE_class	cens_os	os_time	adjuvant_treatment_YN	pN_stage
CRUK0034	High	0	5	No adjuvant	0
CRUK0045	Low	1	2.70137	No adjuvant	0
CRUK0028	Low	0	5	No adjuvant	0
CRUK0117	Low	0	5	No adjuvant	0
CRUK0128	High	0	5	Adjuvant	0
CRUK0051	Low	1	3.66301	No adjuvant	0
CRUK0026	Low	0	5	No adjuvant	0
CRUK0016	Low	0	4.88493	Adjuvant	X
CRUK0053	Low	0	5	No adjuvant	0
CRUK0032	Low	0	4.79178	No adjuvant	0
CRUK0124	Low	0	4.23014	No adjuvant	0
CRUK0008	Low	0	5	No adjuvant	0
CRUK0199	Low	0	5	No adjuvant	0
CRUK0182	Low	0	4.92329	No adjuvant	0
CRUK0044	Discordant	1	1.26301	No adjuvant	0
CRUK0157	High	0	5	Adjuvant	0
CRUK0142	Low	1	0.39726	No adjuvant	0
CRUK0115	High	1	0.0136986	No adjuvant	0
CRUK0012	Low	0	4.93151	No adjuvant	0
CRUK0049	Low	0	5	No adjuvant	0
CRUK0006	Low	0	4.96164	No adjuvant	0
CRUK0259	Low	0	5	No adjuvant	0
CRUK0270	High	0	4.99178	Adjuvant	0
CRUK0048	Low	1	3.61096	No adjuvant	0
CRUK0296	Low	0	4.74521	Adjuvant	0
CRUK0253	Low	0	4.96164	Adjuvant	0
CRUK0019	Low	0	5	No adjuvant	0
CRUK0285	High	0	4.07397	Adjuvant	0
CRUK0272	Low	1	0.427397	No adjuvant	0
CRUK0011	Low	0	5	No adjuvant	0
CRUK0014	Low	0	5	No adjuvant	0
CRUK0279	Low	0	4.79726	No adjuvant	0
CRUK0287	Low	0	3.52329	No adjuvant	0
CRUK0276	Low	0	4.95342	No adjuvant	0
CRUK0284	Discordant	1	4.02466	Adjuvant	0
CRUK0233	Low	0	5	No adjuvant	0
CRUK0280	Low	0	4.40822	No adjuvant	0
CRUK0247	Low	0	5	No adjuvant	0
CRUK0274	Low	0	5	Adjuvant	0
CRUK0212	Low	0	5	Adjuvant	0
CRUK0380	Discordant	0	5	No adjuvant	0
CRUK0371	Discordant	1	3.91507	No adjuvant	0
CRUK0313	Low	0	4.54247	No adjuvant	0
CRUK0375	Low	1	0.0630137	No adjuvant	X
CRUK0370	Low	0	4.95068	No adjuvant	0
CRUK0386	Low	1	3.35342	No adjuvant	0
CRUK0322	Low	0	1.09315	No adjuvant	0
CRUK0316	Low	0	3.08767	Adjuvant	0
CRUK0333	Low	0	4.83014	No adjuvant	0
CRUK0379	Low	1	1.26027	Adjuvant	0
CRUK0377	High	1	0.589041	No adjuvant	0
CRUK0394	Discordant	0	1.56712	No adjuvant	0
CRUK0319	Low	0	5	Adjuvant	0
CRUK0350	High	0	1.39178	No adjuvant	0
CRUK0359	Discordant	0	4.07671	No adjuvant	0
CRUK0385	Discordant	1	1.69315	Adjuvant	0
CRUK0460	Low	0	3.54521	No adjuvant	0
CRUK0492	Low	0	5	No adjuvant	0
CRUK0408	Low	0	5	No adjuvant	0
CRUK0497	High	1	1.06849	Adjuvant	0
CRUK0401	High	0	5	Adjuvant	0
CRUK0431	High	1	1.42192	Adjuvant	0
CRUK0447	Low	0	3.03014	No adjuvant	0
CRUK0404	Low	0	5	No adjuvant	0
CRUK0450	Low	0	4.03562	No adjuvant	0
CRUK0462	Low	1	4.54247	No adjuvant	0
CRUK0406	High	1	0.69863	No adjuvant	X
CRUK0453	High	1	2.49589	No adjuvant	0
CRUK0542	High	0	5	No adjuvant	0
CRUK0573	High	0	4.76986	No adjuvant	0
CRUK0525	Low	0	3.24384	No adjuvant	0
CRUK0592	Low	0	4.00274	No adjuvant	0
CRUK0578	Low	0	4.98904	No adjuvant	0
CRUK0533	Low	0	4.58904	No adjuvant	0
CRUK0581	Low	0	4.54521	No adjuvant	0
CRUK0537	Low	0	3.98082	No adjuvant	0
CRUK0555	Low	1	0.767123	No adjuvant	0
CRUK0570	Low	1	2.05205	No adjuvant	0
CRUK0513	Low	0	2.95342	No adjuvant	0
CRUK0504	High	0	4.65753	No adjuvant	0
CRUK0569	Low	0	3.73151	No adjuvant	0
CRUK0548	Discordant	0	1.60274	No adjuvant	0
CRUK0521	Low	0	4.89589	Adjuvant	0
CRUK0512	Low	1	4.61644	Adjuvant	0
CRUK0511	Low	1	3.00274	No adjuvant	0
CRUK0552	High	1	1.8137	No adjuvant	0
CRUK0684	Low	0	2.93699	No adjuvant	0
CRUK0610	Low	1	1.56438	Adjuvant	0
CRUK0620	Discordant	1	0.493151	No adjuvant	0
CRUK0696	Discordant	0	4.66301	No adjuvant	0
CRUK0628	Low	1	2.52603	No adjuvant	0
CRUK0678	Low	0	4.01644	No adjuvant	0
CRUK0650	Low	0	3.21644	Adjuvant	0
CRUK0680	Low	0	4.63288	No adjuvant	0
CRUK0634	Low	0	3.89315	No adjuvant	0
CRUK0709	Low	0	3.03836	Adjuvant	0
CRUK0775	Discordant	0	2.99726	No adjuvant	0
CRUK0787	Low	0	3.94795	Adjuvant	0
CRUK0761	Low	0	4.48493	No adjuvant	0
CRUK0756	Low	0	3.09315	No adjuvant	0
CRUK0755	High	0	4.31781	Adjuvant	0
CRUK0738	Low	0	3.10137	No adjuvant	0
CRUK0771	Discordant	0	1.21918	Adjuvant	0
CRUK0764	Low	0	4.21644	No adjuvant	0
CRUK0704	Low	1	0.224658	Adjuvant	0
CRUK0893	Low	0	2.74247	No adjuvant	0
CRUK0817	Discordant	1	1.2411	Adjuvant	0
CRUK0003	Low	0	5	Adjuvant	2
CRUK0010	Low	0	5	Adjuvant	2
CRUK0001	Low	1	3.06849	No adjuvant	1
CRUK0009	High	0	3.0137	Adjuvant	1
CRUK0178	Low	0	0.180822	Adjuvant	1
CRUK0223	High	1	0.0273973	No adjuvant	2
CRUK0242	Discordant	1	1.28219	Adjuvant	2
CRUK0022	Low	1	2.53699	Adjuvant	2
CRUK0206	Low	1	2.42192	No adjuvant	1
CRUK0297	Low	0	5	No adjuvant	1
CRUK0299	Low	0	5	Adjuvant	1
CRUK0361	Discordant	1	0.720548	No adjuvant	2
CRUK0352	High	0	2.64932	Adjuvant	2
CRUK0344	Discordant	1	3.66849	No adjuvant	1
CRUK0369	Discordant	0	5	No adjuvant	1
CRUK0388	Low	1	1.21644	No adjuvant	2
CRUK0301	Low	1	0.879452	No adjuvant	1
CRUK0368	Discordant	0	4.55068	Adjuvant	2
CRUK0337	High	0	5	Adjuvant	2
CRUK0343	Low	1	1.84384	No adjuvant	2
CRUK0487	High	1	0.030137	No adjuvant	2
CRUK0410	Discordant	1	2.61644	Adjuvant	2
CRUK0412	High	1	1.74521	Adjuvant	1
CRUK0496	Low	1	0.235616	Adjuvant	1
CRUK0416	Discordant	1	0.271233	Adjuvant	1
CRUK0418	Low	1	1.50137	Adjuvant	1
CRUK0541	High	1	0.769863	Adjuvant	2
CRUK0519	Low	0	3.6411	Adjuvant	1
CRUK0530	Low	1	1.65753	Adjuvant	2
CRUK0559	High	1	1.33425	No adjuvant	2
CRUK0543	Low	1	1.72055	Adjuvant	2
CRUK0520	Low	0	3.27397	Adjuvant	2
CRUK0567	Low	0	1.56438	Adjuvant	1
CRUK0667	High	0	4.63288	No adjuvant	2
CRUK0666	High	1	1.30411	No adjuvant	1
CRUK0625	Low	0	3.51233	Adjuvant	2
CRUK0693	Discordant	1	1.07397	No adjuvant	2
CRUK0607	Low	1	1.77534	Adjuvant	1
CRUK0742	Discordant	1	0.449315	Adjuvant	2
CRUK0721	Low	0	4.22192	Adjuvant	1
CRUK0799	Low	1	2.78356	No adjuvant	2
CRUK0730	High	1	1.31781	Adjuvant	2
CRUK0748	High	1	0.153425	No adjuvant	2
CRUK0707	High	1	0.241096	No adjuvant	1
CRUK0736	Low	1	2.15616	No adjuvant	2
CRUK0766	High	0	2.99178	Adjuvant	1
CRUK0794	Discordant	0	4.21096	No adjuvant	1
CRUK0733	High	1	0.0219178	No adjuvant	2
CRUK0722	High	0	3.08493	No adjuvant	2
CRUK0745	High	0	3.95068	Adjuvant	2
CRUK0810	Low	1	1.35068	Adjuvant	2
