# Supplementary material for: Prospective validation of ORACLE, a clonal expression biomarker associated with survival of patients with lung adenocarcinoma
Source: Nat Cancer. 2025 Jan 9;6(1):86–101. doi: 10.1038/s43018-024-00883-1 (PMC11779643; doi:10.1038/s43018-024-00883-1)
Supplement: Supplementary file 16 — Statistical source data for Extended Data Fig. 8. [file 43018_2024_883_MOESM16_ESM.xlsx]

## Sheet: ED_Fig.8A
cruk_id	mean	age	sex	smoking_status	pTNMStage_v8	biopsy_no	Volume	KI67_score	SCNA_ITH	FLOH	num_clonal_wgd	num_subclonal_wgd	num_clonal_drivers	num_subclonal_drivers	RecentSubclExpansionScore
CRUK0034	10.2459	68	Female	Ex-Smoker	I	2	10.4986	5	62.9381	6.94931	1	0	6	1	0.52963
CRUK0045	9.43532	85	Male	Ex-Smoker	II	2	85.6921	0	17.0047	14.5503	1	0	1	1	0.901116
CRUK0005	9.49401	74	Female	Ex-Smoker	III	3	25.7361	35	68.8529	19.7702	1	1	5	3	0.577969
CRUK0028	9.49914	78	Female	Ex-Smoker	I	2	2.33217	3	17.6413	29.7512	0	0	1	3	0.296041
CRUK0117	9.09503	51	Male	Current Smoker	I	2	NA	NA	NA	NA	NA	NA	15	1	NA
CRUK0024	10.1294	68	Male	Ex-Smoker	II	4	47.3529	NA	82.5569	37.5885	1	0	3	2	0.570528
CRUK0128	10.2398	48	Female	Never Smoked	II	1	12.9398	0	NA	NA	NA	NA	2	0	NA
CRUK0051	9.25017	76	Male	Ex-Smoker	II	3	27.1122	3	32.1066	50.6566	1	0	4	1	0.506357
CRUK0042	9.95454	68	Male	Never Smoked	I	2	8.75158	0	NA	NA	NA	NA	1	0	NA
CRUK0004	9.54164	69	Female	Ex-Smoker	II	4	23.3249	5	76.574	34.9675	1	1	2	2	0.985038
CRUK0057	9.72771	67	Female	Ex-Smoker	I	2	5.46992	25	22.0204	19.4803	1	0	7	1	0.691989
CRUK0003	9.37908	78	Female	Never Smoked	III	5	38.4304	4	37.5492	14.449	1	0	2	2	0.503271
CRUK0026	9.55015	67	Female	Ex-Smoker	I	2	7.35567	25	27.0131	19.8865	2	0	3	1	0.484249
CRUK0039	10.5118	70	Male	Ex-Smoker	II	2	21.3444	60	36.401	26.275	1	0	6	1	0.327939
CRUK0016	9.55724	70	Male	Ex-Smoker	I	2	2.66533	NA	38.3106	44.6399	1	0	5	7	0.568751
CRUK0018	9.97821	59	Male	Ex-Smoker	I	4	4.69425	15	86.7	20.1353	1	0	4	2	0.879171
CRUK0053	9.72587	68	Male	Ex-Smoker	I	2	2.63508	8	61.5575	42.7542	1	0	11	3	0.197249
CRUK0017	10.2229	77	Female	Ex-Smoker	I	4	2.77225	20	80.2059	32.2835	1	2	6	3	0.971318
CRUK0021	11.4012	83	Female	Never Smoked	I	2	2.565	5	30.7862	19.301	1	0	5	0	0.318404
CRUK0060	9.58515	48	Female	Ex-Smoker	I	2	0.761833	8	NA	NA	NA	NA	21	6	NA
CRUK0032	9.74062	73	Male	Ex-Smoker	I	3	19.5287	0	58.9257	5.78466	1	0	8	1	0.491059
CRUK0055	9.4284	54	Male	Ex-Smoker	II	3	13.113	10	NA	NA	NA	NA	4	1	NA
CRUK0020	9.54391	83	Male	Ex-Smoker	I	2	2.18992	25	76.878	37.4536	0	1	9	8	0.458342
CRUK0027	9.68181	58	Female	Ex-Smoker	II	2	4.4745	3	49.6573	36.5464	0	0	2	1	0.898639
CRUK0124	9.40592	78	Male	Ex-Smoker	II	2	0.341667	0	0.724514	23.3092	0	0	3	2	0.126451
CRUK0008	9.65347	72	Male	Ex-Smoker	I	2	2.62608	6	15.7454	9.61085	1	0	5	0	0.269748
CRUK0199	8.63003	50	Female	Current Smoker	I	1	3.58258	NA	NA	NA	NA	NA	2	1	NA
CRUK0182	9.57834	79	Male	Ex-Smoker	I	2	9.05208	2	NA	NA	NA	NA	2	0	NA
CRUK0029	10.9987	56	Male	Ex-Smoker	III	7	38.379	30	68.9982	57.9746	1	0	4	0	0.853268
CRUK0061	8.81741	82	Male	Ex-Smoker	I	1	35.4693	0	16.6675	8.23295	1	0	1	0	0.388924
CRUK0023	10.8704	68	Male	Ex-Smoker	III	2	56.1925	20	65.9028	6.06013	0	0	3	3	0.973007
CRUK0035	9.24715	75	Male	Ex-Smoker	III	3	3.62758	NA	73.0395	28.1682	1	0	2	0	0.747792
CRUK0044	9.76561	59	Female	Current Smoker	I	2	5.05433	2	84.1228	8.83486	0	0	1	0	1
CRUK0050	9.87647	55	Male	Current Smoker	III	5	259.362	1	9.90999	12.6931	1	0	2	0	0.352007
CRUK0157	10.6182	66	Male	Ex-Smoker	III	3	268.412	80	50.9621	53.0063	1	0	2	1	0.527366
CRUK0052	10.4259	59	Female	Ex-Smoker	III	4	43.5772	50	67.6758	23.4803	1	0	12	1	0.945337
CRUK0010	9.74862	68	Male	Never Smoked	III	1	15.9948	1	64.3565	29.9097	1	0	3	0	0.435758
CRUK0046	8.79325	61	Female	Ex-Smoker	II	4	49.3422	0	0.907712	11.0371	0	0	1	1	0.306568
CRUK0142	9.77364	73	Female	Current Smoker	I	2	14.2033	10	30.7859	37.4184	1	0	5	0	0.557697
CRUK0115	10.6627	91	Male	Ex-Smoker	I	2	9.00467	1	81.431	18.5212	0	0	1	3	1
CRUK0041	10.686	72	Male	Ex-Smoker	I	4	8.75167	NA	56.3639	32.4285	2	0	1	1	0.965236
CRUK0036	10.5627	64	Female	Ex-Smoker	I	4	NA	20	65.7933	35.5858	1	0	4	2	1
CRUK0012	9.0225	65	Male	Ex-Smoker	I	1	14.4252	0	26.0737	4.57462	1	0	1	1	0.491875
CRUK0001	9.61027	84	Male	Ex-Smoker	II	2	9.87375	10	70.7739	19.0928	1	2	2	8	0.901685
CRUK0047	10.0676	72	Female	Ex-Smoker	I	2	2.53592	1	32.0883	4.14165	0	0	4	1	0.401884
CRUK0033	9.06153	68	Male	Never Smoked	I	2	2.52858	NA	3.04618	15.9145	0	0	2	1	0.113465
CRUK0009	11.0431	55	Male	Ex-Smoker	III	2	67.8062	40	76.8015	63.2631	1	2	4	0	0.57057
CRUK0178	9.80152	59	Male	Ex-Smoker	II	4	NA	30	65.8068	36.1295	1	0	5	1	0.170813
CRUK0049	9.45631	66	Female	Ex-Smoker	I	1	3.7645	15	0.726496	17.4242	0	0	9	0	0.179448
CRUK0025	9.99711	52	Male	Ex-Smoker	I	2	19.0099	3	50.093	42.5821	1	0	4	0	0.367888
CRUK0006	9.70449	66	Male	Ex-Smoker	I	2	3.7615	20	48.7323	32.458	0	2	4	4	0.522485
CRUK0259	9.9138	64	Female	Ex-Smoker	I	2	10.0126	NA	69.7956	22.9982	0	0	4	2	0.642822
CRUK0270	10.5098	68	Male	Ex-Smoker	III	5	330.458	2	69.1444	34.0943	1	0	6	4	0.417667
CRUK0048	9.63721	76	Female	Ex-Smoker	I	2	17.8188	7	22.7639	15.8052	1	0	6	2	0.57015
CRUK0296	9.75483	64	Female	Ex-Smoker	II	2	21.0461	0	22.0974	6.15694	0	0	3	2	0.935595
CRUK0253	8.93655	65	Female	Ex-Smoker	I	3	18.9943	3	10.9298	21.863	1	0	3	0	0.192804
CRUK0019	9.1525	54	Female	Never Smoked	I	1	5.63983	0	14.083	30.868	1	0	1	1	0.376263
CRUK0285	10.3853	68	Male	Ex-Smoker	II	1	21.8082	5	NA	NA	NA	NA	5	5	NA
CRUK0272	9.94905	92	Male	Ex-Smoker	II	4	NA	70	83.4268	39.9767	1	0	5	2	0.531144
CRUK0011	9.00041	71	Female	Ex-Smoker	I	3	9.24808	10	70.3714	5.05357	0	1	4	2	0.251291
CRUK0037	9.61247	83	Male	Ex-Smoker	III	5	NA	5	69.4991	3.44464	0	0	4	0	0.700885
CRUK0014	10.0958	66	Male	Never Smoked	I	1	0.851833	0	22.485	9.39083	0	0	2	1	0.239895
CRUK0279	9.31561	80	Female	Never Smoked	I	1	NA	3	29.4313	15.4687	0	0	1	1	0.518972
CRUK0223	10.4525	62	Male	Ex-Smoker	III	1	2.89558	NA	1.80274	8.10735	0	0	NA	NA	0.657947
CRUK0287	9.6991	61	Female	Ex-Smoker	I	2	1.01725	8	5.73099	24.0838	1	0	10	0	0.789335
CRUK0276	9.99604	76	Female	Ex-Smoker	I	3	7.14025	7	62.1684	19.1669	1	0	7	4	0.345489
CRUK0242	10.4496	74	Male	Ex-Smoker	III	3	19.9502	7	53.3163	26.029	1	2	1	2	0.611099
CRUK0022	9.57404	65	Female	Ex-Smoker	III	2	16.4543	1	32.6383	30.3762	1	0	2	1	0.535839
CRUK0206	9.96345	71	Male	Current Smoker	II	4	42.7113	3	33.0737	17.3031	1	0	5	0	0.503631
CRUK0297	9.02665	85	Male	Never Smoked	III	1	19.6304	2	33.7814	15.8526	1	0	1	1	0.326459
CRUK0284	10.3302	66	Male	Ex-Smoker	II	5	39.7364	65	74.5699	26.8999	0	2	3	3	0.571358
CRUK0233	9.04546	59	Female	Current Smoker	I	2	NA	4	23.3213	9.85674	1	0	6	3	0.288411
CRUK0280	9.3664	66	Male	Ex-Smoker	II	4	51.5753	1	65.5335	16.5993	1	0	1	2	0.287627
CRUK0247	9.04147	64	Female	Current Smoker	I	2	NA	2	30.2136	8.52536	0	0	4	0	0.618918
CRUK0274	9.00024	71	Female	Current Smoker	I	4	9.97033	5	70.4303	16.6371	0	2	2	10	0.568829
CRUK0212	9.55369	63	Female	Ex-Smoker	II	1	2.37242	NA	46.6511	9.42794	0	0	2	1	0.292504
CRUK0299	9.67656	49	Female	Ex-Smoker	II	2	12.4689	4	56.4069	6.23013	0	2	2	6	0.375624
CRUK0361	9.94867	73	Male	Ex-Smoker	III	4	6.41008	NA	52.3601	14.0307	1	0	7	12	0.213423
CRUK0380	10.1105	57	Female	Ex-Smoker	II	5	NA	5	57.2667	20.8746	1	0	4	5	0.720855
CRUK0352	10.6586	68	Male	Ex-Smoker	III	2	89.2458	5	83.9799	25.6631	1	1	6	11	0.564088
CRUK0371	10.2068	87	Male	Ex-Smoker	I	2	5.06842	2	0.7103	14.0732	0	0	2	1	0.179404
CRUK0344	10.1975	59	Male	Ex-Smoker	II	2	32.1127	1	31.1897	7.95955	0	0	0	4	0.184789
CRUK0313	9.4306	72	Female	Ex-Smoker	I	1	NA	NA	47.6952	7.0227	1	0	2	5	0.715499
CRUK0369	10.5298	71	Female	Ex-Smoker	III	5	90.5953	NA	87.5315	26.527	0	3	10	4	0.322272
CRUK0375	8.95891	80	Male	Ex-Smoker	I	2	NA	30	74.226	34.5466	1	0	8	0	0.877547
CRUK0388	9.81744	79	Male	Ex-Smoker	III	3	24.431	3	31.2271	22.2083	0	0	1	4	0.362261
CRUK0370	9.21222	74	Female	Ex-Smoker	I	2	7.0435	0	36.3807	27.4749	1	0	7	1	0.232276
CRUK0386	10.0465	80	Male	Ex-Smoker	I	1	NA	3	4.46306	25.6682	0	0	0	1	0.432528
CRUK0322	9.63941	70	Male	Ex-Smoker	I	3	4.71217	30	50.5437	22.6949	1	1	3	13	0.580236
CRUK0316	9.5983	59	Male	Ex-Smoker	II	3	24.6364	2	1.17685	2.49683	0	0	1	8	0.326249
CRUK0301	9.17588	67	Female	Ex-Smoker	II	1	2.44558	NA	NA	NA	NA	NA	NA	NA	NA
CRUK0333	9.58659	64	Female	Ex-Smoker	I	3	NA	30	71.4502	26.9472	1	0	2	1	0.920191
CRUK0379	9.86821	68	Male	Current Smoker	III	3	160.23	35	65.1562	22.6701	1	0	3	1	0.656719
CRUK0377	10.3288	65	Female	Ex-Smoker	I	1	NA	40	60.5933	26.875	1	0	11	2	0.337409
CRUK0394	10.2968	74	Male	Current Smoker	II	3	NA	70	70.2704	32.1612	0	0	5	4	0.313641
CRUK0368	10.1132	81	Male	Ex-Smoker	III	2	25.5081	NA	69.3782	17.2125	0	2	2	7	0.957176
CRUK0319	8.79305	67	Female	Ex-Smoker	II	1	NA	1	5.23185	15.9663	1	0	1	0	0.383571
CRUK0350	10.3884	71	Male	Ex-Smoker	I	2	4.09592	NA	11.018	18.5073	1	0	16	0	0.319848
CRUK0337	10.6345	62	Female	Ex-Smoker	III	1	22.9729	3	51.0113	18.8506	1	0	14	2	0.707256
CRUK0359	10.3393	69	Female	Ex-Smoker	I	2	3.65775	NA	44.8902	9.96327	0	0	2	2	0.222606
CRUK0343	9.48791	87	Male	Ex-Smoker	III	4	37.4405	NA	64.5751	24.5405	1	0	0	0	0.391059
CRUK0385	9.99893	57	Female	Ex-Smoker	II	5	52.3158	40	79.3665	46.4495	1	1	18	3	0.284718
CRUK0460	9.19357	60	Female	Current Smoker	I	3	NA	1	70.263	6.55463	0	0	2	6	0.119758
CRUK0492	9.08377	59	Female	Never Smoked	I	1	6.84417	7	17.6452	7.27211	0	0	1	4	0.18547
CRUK0487	10.6532	77	Male	Ex-Smoker	III	4	39.7719	2	60.3411	27.4017	1	0	6	1	0.659088
CRUK0408	10.1385	63	Male	Ex-Smoker	I	1	7.81142	2	49.2741	46.3898	1	0	4	2	0.69487
CRUK0497	10.9024	71	Male	Ex-Smoker	II	3	25.1983	45	47.3356	31.5451	0	1	8	1	0.226122
CRUK0410	10.2763	71	Female	Never Smoked	III	4	13.7889	15	45.7189	28.0836	1	0	2	2	0.983129
CRUK0412	11.55	50	Male	Ex-Smoker	III	3	65.086	20	69.609	13.2337	1	0	2	0	0.737504
CRUK0401	10.3952	60	Male	Current Smoker	II	2	NA	4	55.9125	45.2955	2	0	4	2	0.648675
CRUK0496	9.63629	78	Female	Current Smoker	II	3	15.3377	5	0.717005	6.30875	0	0	4	4	0.0848524
CRUK0431	10.7781	63	Male	Ex-Smoker	III	2	NA	2	24.653	36.3751	2	0	4	0	0.621481
CRUK0447	10.0376	64	Female	Ex-Smoker	I	1	16.2651	5	55.4354	8.57719	1	0	5	4	0.368357
CRUK0404	9.70171	63	Female	Ex-Smoker	I	2	9.34792	3	62.4541	49.4664	1	0	2	4	0.454563
CRUK0450	9.73542	60	Female	Ex-Smoker	I	2	3.42542	10	35.4688	32.3633	0	2	4	0	0.400155
CRUK0416	10.1315	70	Male	Ex-Smoker	II	3	18.5597	50	73.9877	6.53319	0	0	2	22	0.240461
CRUK0462	9.87937	77	Female	Ex-Smoker	I	3	NA	5	13.7602	46.2901	2	0	2	1	0.342871
CRUK0418	9.68433	72	Male	Ex-Smoker	II	1	26.8463	2	37.7683	20.2684	1	0	12	43	0.349645
CRUK0406	10.8255	82	Female	Ex-Smoker	I	3	8.75542	20	22.4352	26.8374	1	0	4	0	0.907271
CRUK0453	10.9756	57	Female	Current Smoker	I	1	9.284	65	56.3864	28.2689	2	0	8	0	0.591126
CRUK0542	10.5644	69	Female	Ex-Smoker	I	2	14.71	40	42.4138	58.4309	1	0	4	0	0.758812
CRUK0573	10.4423	67	Female	Ex-Smoker	I	3	11.857	2	52.6351	6.36214	1	0	6	0	0.316221
CRUK0525	9.56054	52	Female	Never Smoked	I	2	1.39933	2	48.3617	27.5592	0	0	3	0	1
CRUK0541	10.9687	68	Male	Ex-Smoker	III	2	15.4968	1	37.0437	31.5035	1	0	6	0	0.286398
CRUK0592	9.82005	63	Female	Ex-Smoker	I	3	NA	10	46.1736	26.1759	1	0	5	3	0.173193
CRUK0578	9.33952	65	Male	Never Smoked	I	1	10.0117	3	56.9805	22.4495	0	0	0	4	0.286951
CRUK0519	9.86812	51	Male	Ex-Smoker	III	3	7.24692	30	91.2635	34.3058	1	1	7	5	0.587373
CRUK0533	9.36281	68	Male	Ex-Smoker	II	4	83.2517	4	59.4068	5.76796	1	0	10	2	0.224112
CRUK0581	9.78353	67	Male	Ex-Smoker	I	2	5.86775	40	NA	NA	NA	NA	4	1	NA
CRUK0537	9.27554	57	Female	Current Smoker	I	2	18.2446	50	19.8215	23.5339	1	0	5	0	0.85935
CRUK0555	9.89242	74	Male	Ex-Smoker	I	1	1.16217	NA	38.3622	30.5103	1	1	4	1	0.500779
CRUK0530	9.68396	40	Male	Ex-Smoker	III	2	3.04633	NA	31.3789	35.4755	1	0	4	2	0.669831
CRUK0559	10.5369	76	Male	Ex-Smoker	III	2	37.2218	40	69.7923	29.0034	1	0	6	1	0.973371
CRUK0570	9.55188	79	Female	Ex-Smoker	I	2	9.6315	2	39.3393	6.94295	0	0	7	3	0.125168
CRUK0513	9.6217	84	Male	Ex-Smoker	II	3	63.1871	3	32.1824	33.011	1	0	3	5	0.331834
CRUK0504	10.7088	63	Female	Current Smoker	II	2	1.70617	NA	13.3552	8.05219	1	0	6	1	0.185838
CRUK0569	10.118	72	Male	Ex-Smoker	I	1	5.52333	8	NA	NA	NA	NA	5	2	NA
CRUK0548	10.15	87	Female	Ex-Smoker	II	2	7.5945	NA	6.3946	18.6637	1	1	2	3	0.273779
CRUK0521	8.46481	72	Male	Ex-Smoker	II	1	35.5909	0	20.2822	10.2872	0	0	3	2	0.88991
CRUK0512	9.77759	75	Female	Ex-Smoker	I	2	NA	1	41.0487	22.2139	1	0	4	5	0.281387
CRUK0543	9.68579	71	Female	Ex-Smoker	III	3	158.851	NA	36.9689	7.27889	0	0	5	11	0.483275
CRUK0520	9.60126	61	Male	Never Smoked	III	2	6.29158	NA	37.035	22.6658	1	2	1	3	0.973841
CRUK0567	8.93186	53	Female	Ex-Smoker	III	3	202.396	20	38.8816	23.0261	1	0	5	0	0.52809
CRUK0511	10.1034	71	Female	Ex-Smoker	II	1	28.4117	20	71.0844	42.4414	0	2	4	4	0.292023
CRUK0552	10.8278	73	Female	Ex-Smoker	I	3	NA	10	18.9421	27.2426	0	0	9	2	0.270541
CRUK0684	9.58294	64	Female	Ex-Smoker	I	2	11.3587	2	51.9082	15.9282	1	0	3	2	0.629684
CRUK0610	9.28089	63	Male	Ex-Smoker	II	3	NA	NA	71.0906	38.5363	1	0	5	1	0.556987
CRUK0620	10.268	59	Female	Ex-Smoker	II	3	NA	25	59.2722	58.8851	1	0	NA	NA	0.630192
CRUK0667	10.5458	75	Male	Ex-Smoker	III	4	81.4215	40	69.3671	34.103	1	0	5	3	0.945817
CRUK0666	10.5061	78	Male	Ex-Smoker	II	4	22.0353	30	43.6958	37.8648	1	0	5	1	0.559167
CRUK0625	10.0282	68	Male	Ex-Smoker	III	2	NA	40	49.2123	25.7543	1	0	7	0	0.345264
CRUK0696	10.2709	60	Female	Ex-Smoker	I	3	21.7603	5	33.5883	28.7091	1	0	5	4	0.771461
CRUK0693	10.0496	70	Male	Ex-Smoker	III	4	NA	55	34.4784	53.4618	1	0	8	1	0.487777
CRUK0628	9.67925	65	Female	Ex-Smoker	I	1	4.76042	0	62.3346	11.0732	0	0	1	4	0.186689
CRUK0678	9.82939	57	Female	Ex-Smoker	I	2	3.04017	5	49.6901	33.6846	0	2	8	5	0.437263
CRUK0650	9.87859	56	Female	Ex-Smoker	III	2	132.348	20	55.4116	20.0552	2	0	2	4	0.547428
CRUK0607	9.67404	64	Female	Ex-Smoker	III	3	1.81783	7	28.0505	4.64135	0	0	7	1	0.687368
CRUK0680	9.80008	60	Male	Current Smoker	II	3	NA	25	58.0358	5.76896	1	0	4	2	0.921039
CRUK0634	9.96987	61	Male	Current Smoker	I	1	NA	15	42.6774	32.2643	1	0	6	3	0.332105
CRUK0709	9.88054	60	Female	Ex-Smoker	II	2	10.8049	NA	53.9604	52.9025	0	1	4	6	0.257551
CRUK0742	10.1653	86	Female	Ex-Smoker	III	2	4.24358	5	4.0114	24.3617	0	0	2	1	0.287536
CRUK0721	10.074	62	Female	Current Smoker	II	1	NA	NA	NA	NA	0	0	25	2	0.311016
CRUK0775	10.2132	84	Female	Ex-Smoker	I	2	5.95275	NA	80.6976	1.39592	0	0	6	1	0.189719
CRUK0799	9.17675	85	Female	Ex-Smoker	III	2	NA	3	62.3101	5.18872	0	1	4	10	0.322256
CRUK0730	10.4493	77	Female	Ex-Smoker	III	1	22.3785	3	43.3918	21.1109	0	2	0	1	1
CRUK0787	9.58791	37	Female	Ex-Smoker	II	2	17.0794	NA	34.8026	21.9076	1	0	1	1	0.39953
CRUK0748	11.0013	74	Male	Ex-Smoker	III	4	30.2737	1	86.3927	35.4622	0	1	4	8	0.664778
CRUK0707	10.7356	76	Male	Ex-Smoker	II	2	25.1568	10	30.6561	11.0176	1	0	8	3	0.463899
CRUK0761	9.14139	81	Female	Never Smoked	I	2	7.3035	3	95.4682	20.0468	1	0	2	0	0.466876
CRUK0736	9.78695	80	Male	Ex-Smoker	III	1	27.2451	15	15.552	24.7575	0	0	2	4	0.324978
CRUK0766	10.6408	43	Male	Ex-Smoker	II	2	4.52142	40	47.8216	41.1877	1	0	8	1	0.267861
CRUK0756	9.62352	75	Male	Ex-Smoker	I	2	6.50667	0	46.3027	11.0289	1	0	2	0	0.99763
CRUK0794	10.3696	76	Male	Never Smoked	III	2	99.5772	10	62.6418	26.3125	1	0	1	3	0.476144
CRUK0755	10.3903	58	Female	Never Smoked	II	1	54.0111	0	94.2429	1.08708	0	0	3	0	1
CRUK0738	9.72861	78	Female	Ex-Smoker	I	3	9.59508	5	1.36461	4.47171	0	0	5	3	0.135399
CRUK0733	11.0907	66	Male	Ex-Smoker	III	2	146.47	10	71.4557	17.2058	1	0	3	1	0.83376
CRUK0722	10.3919	73	Female	Ex-Smoker	III	1	20.4275	30	66.5406	36.1202	1	0	7	1	0.875044
CRUK0771	10.1741	39	Male	Current Smoker	II	3	NA	NA	22.9346	18.4313	1	0	8	4	0.89796
CRUK0764	9.15757	68	Male	Ex-Smoker	I	2	3.49783	1	16.2234	5.99938	1	0	0	0	0.881684
CRUK0704	9.31854	80	Female	Ex-Smoker	II	3	NA	60	68.2207	8.2433	1	0	7	2	0.283681
CRUK0745	10.8777	75	Male	Ex-Smoker	III	2	39.3762	NA	83.8683	32.6891	1	0	2	2	0.201748
CRUK0893	9.73729	59	Female	Current Smoker	I	1	NA	NA	44.9922	20.1585	1	0	2	0	0.544697
CRUK0817	10.0428	64	Male	Ex-Smoker	III	4	265.053	NA	45.9841	39.3033	1	1	4	2	0.366415
CRUK0810	9.58742	59	Female	Ex-Smoker	III	8	51.4813	NA	62.5043	3.6727	1	0	2	3	0.766771
