# Supplementary material for: Prospective validation of ORACLE, a clonal expression biomarker associated with survival of patients with lung adenocarcinoma
Source: Nat Cancer. 2025 Jan 9;6(1):86–101. doi: 10.1038/s43018-024-00883-1 (PMC11779643; doi:10.1038/s43018-024-00883-1)
Supplement: Supplementary file 17 — Statistical source data for Extended Data Fig. 9. [file 43018_2024_883_MOESM17_ESM.xlsx]

## Sheet: ED_Fig.9A
Driver	pvalue	odds_ratio	significance	enrichment	event
ACVR1B	0.760364	0.71859	No	non-significant	Clonal
APC	0.461668	1.47319	No	non-significant	Clonal
ARID1A	0.0362877	2.84008	Yes	Concordant high_x000D_ enriched	Clonal
ARID2	0.207433	2.2205	No	non-significant	Clonal
ATM	0.158638	1.72527	No	non-significant	Clonal
BCLAF1	0.181464	0.237702	No	non-significant	Clonal
BRAF	0.21909	1.82736	No	non-significant	Clonal
BRCA1	0.148481	2.77223	No	non-significant	Clonal
CDK12	0.207433	2.2205	No	non-significant	Clonal
CDKN2A	0.0849921	2.25748	No	non-significant	Clonal
CHD8	0.257267	1.94471	No	non-significant	Clonal
CMTR2	0.0696058	0.261844	No	non-significant	Clonal
COL2A1	0.725847	0.616453	No	non-significant	Clonal
COL5A2	0.119403	0.396922	No	non-significant	Clonal
CREBBP	0.146497	2.04555	No	non-significant	Clonal
DICER1	0.599503	0.65886	No	non-significant	Clonal
DOT1L	0.762918	0.64464	No	non-significant	Clonal
EGFR	0.0357068	0.418323	Yes	Concordant low_x000D_ enriched	Clonal
EXT1	1	0.811005	No	non-significant	Clonal
FANCM	0.0714193	0.176537	No	non-significant	Clonal
FAS	0.725847	0.616453	No	non-significant	Clonal
FAT1	0.427649	1.54578	No	non-significant	Clonal
FBXW7	1	1.0881	No	non-significant	Clonal
GATA3	0.0792238	3.35002	No	non-significant	Clonal
GRIN2A	0.257267	1.94471	No	non-significant	Clonal
IKZF1	0.125067	2.60915	No	non-significant	Clonal
KEAP1	0.00509547	2.23209	Yes	Concordant high_x000D_ enriched	Clonal
KMT2C	0.599503	0.65886	No	non-significant	Clonal
KMT2D	0.472395	1.75733	No	non-significant	Clonal
KRAS	0.412956	1.20502	No	non-significant	Clonal
MAP3K1	1	1.0881	No	non-significant	Clonal
MGA	0.00207925	3.29319	Yes	Concordant high_x000D_ enriched	Clonal
NBN	0.563269	0.584123	No	non-significant	Clonal
NF1	0.108979	1.8724	No	non-significant	Clonal
NOTCH2	0.0298456	3.61505	Yes	Concordant high_x000D_ enriched	Clonal
NRAS	0.0416414	3.93637	Yes	Concordant high_x000D_ enriched	Clonal
NRXN1	0.558924	1.36958	No	non-significant	Clonal
PIK3CA	0.136943	2.01668	No	non-significant	Clonal
PTPRB	7.10089e-06	9.6323	Yes	Concordant high_x000D_ enriched	Clonal
RASA1	0.747722	1.24766	No	non-significant	Clonal
RNF43	0.0628441	0.00233691	No	non-significant	Clonal
RYR2	0.181464	0.237702	No	non-significant	Clonal
SETD2	0.0152496	4.09694	Yes	Concordant high_x000D_ enriched	Clonal
SGK223	0.125067	2.60915	No	non-significant	Clonal
SMARCA4	0.104989	1.76816	No	non-significant	Clonal
STK11	0.0021622	0.416413	Yes	Concordant low_x000D_ enriched	Clonal
TP53	3.245e-05	2.39045	Yes	Concordant high_x000D_ enriched	Clonal
ZFP36L1	0.050817	2.90873	No	non-significant	Clonal
ARID1A	0.283745	0.266549	No	non-significant	Subclonal
ARID1B	0.652792	1.45113	No	non-significant	Subclonal
ASXL2	0.385325	2.19006	No	non-significant	Subclonal
ATM	0.592439	1.31392	No	non-significant	Subclonal
BCLAF1	1	1.08675	No	non-significant	Subclonal
CHD4	1	1.08551	No	non-significant	Subclonal
CREBBP	0.652792	1.45113	No	non-significant	Subclonal
CTNNB1	0.331767	0	No	non-significant	Subclonal
DICER1	1	0.539656	No	non-significant	Subclonal
EP300	1	0.865991	No	non-significant	Subclonal
FAT1	0.0346796	5.56015	Yes	Concordant high_x000D_ enriched	Subclonal
FUBP1	1	0.539656	No	non-significant	Subclonal
GRIN2A	0.731797	0.536367	No	non-significant	Subclonal
KMT2C	0.444873	0.305578	No	non-significant	Subclonal
KMT2D	0.711487	1.30715	No	non-significant	Subclonal
KRAS	0.289823	0.453914	No	non-significant	Subclonal
MGA	1	0.865991	No	non-significant	Subclonal
NCOR1	0.683635	1.63836	No	non-significant	Subclonal
PIK3CA	0.725847	0.614888	No	non-significant	Subclonal
PLXNB2	0.331767	0	No	non-significant	Subclonal
POLE	1	0.539656	No	non-significant	Subclonal
PTPRC	1	0.865991	No	non-significant	Subclonal
RAD21	0.331767	0	No	non-significant	Subclonal
SMAD4	1	1.08613	No	non-significant	Subclonal
SMARCA4	1	0.946409	No	non-significant	Subclonal
SPEN	0.0821071	4.41848	No	non-significant	Subclonal
STK11	0.760364	0.717514	No	non-significant	Subclonal
TET2	0.711487	1.30715	No	non-significant	Subclonal
TP53	0.802269	0.828538	No	non-significant	Subclonal
TP53BP1	1	0.539656	No	non-significant	Subclonal
UBR5	0.0792238	3.34256	No	non-significant	Subclonal

## Sheet: ED_Fig.9B
cruk_id	sample_name_cruk	ARID1A	EGFR	KEAP1	MGA	NOTCH2	NRAS	PTPRB	SETD2	STK11	TP53	ORACLE_class
CRUK0045	CRUK0045_SU_T1-R1	NA	NA	NA	NA	NA	NA	NA	NA	NA	NA	Low
CRUK0045	CRUK0045_SU_T1-R2	NA	NA	NA	NA	NA	NA	NA	NA	NA	NA	Low
CRUK0005	CRUK0005_SU_T1-R2	NA	NA	NA	NA	NA	NA	NA	NA	NA	C	Low
CRUK0005	CRUK0005_SU_T1-R3	NA	NA	NA	NA	NA	NA	NA	NA	NA	C	Low
CRUK0005	CRUK0005_SU_T1-R4	NA	NA	NA	NA	NA	NA	NA	NA	NA	C	Low
CRUK0028	CRUK0028_SU_T1-R1	NA	NA	NA	NA	NA	NA	NA	NA	NA	NA	Low
CRUK0028	CRUK0028_SU_T1-R2	NA	NA	NA	NA	NA	NA	NA	NA	NA	NA	Low
CRUK0117	CRUK0117_SU_T1-R1	NA	NA	NA	NA	NA	NA	NA	NA	NA	NA	Low
CRUK0117	CRUK0117_SU_T1-R2	NA	NA	NA	NA	NA	NA	NA	NA	NA	NA	Low
CRUK0051	CRUK0051_SU_T1-R2	NA	NA	NA	NA	NA	NA	NA	NA	NA	C	Low
CRUK0051	CRUK0051_SU_T1-R3	NA	NA	NA	NA	NA	NA	NA	NA	NA	C	Low
CRUK0051	CRUK0051_SU_T1-R4	NA	NA	NA	NA	NA	NA	NA	NA	NA	C	Low
CRUK0042	CRUK0042_SU_T1-R1	NA	NA	NA	NA	NA	NA	NA	NA	NA	NA	Low
CRUK0042	CRUK0042_SU_T1-R2	NA	NA	NA	NA	NA	NA	NA	NA	NA	NA	Low
CRUK0004	CRUK0004_SU_T1-R1	NA	C	NA	NA	NA	NA	NA	NA	NA	C	Low
CRUK0004	CRUK0004_SU_T1-R2	NA	C	NA	NA	NA	NA	NA	NA	NA	C	Low
CRUK0004	CRUK0004_SU_T1-R3	NA	C	NA	NA	NA	NA	NA	NA	NA	C	Low
CRUK0004	CRUK0004_SU_T1-R4	NA	C	NA	NA	NA	NA	NA	NA	NA	C	Low
CRUK0057	CRUK0057_SU_T1-R1	NA	NA	NA	NA	NA	NA	NA	NA	NA	NA	Low
CRUK0057	CRUK0057_SU_T1-R2	NA	NA	NA	NA	NA	NA	NA	NA	NA	NA	Low
CRUK0003	CRUK0003_SU_T1-R1	NA	C	NA	NA	NA	NA	NA	NA	NA	NA	Low
CRUK0003	CRUK0003_SU_T1-R2	NA	C	NA	NA	NA	NA	NA	NA	NA	NA	Low
CRUK0003	CRUK0003_SU_T1-R3	NA	C	NA	NA	NA	NA	NA	NA	NA	NA	Low
CRUK0003	CRUK0003_SU_T1-R4	NA	C	NA	NA	NA	NA	NA	NA	NA	NA	Low
CRUK0003	CRUK0003_SU_T1-R6	NA	C	NA	NA	NA	NA	NA	NA	NA	NA	Low
CRUK0026	CRUK0026_SU_T1-R1	NA	C	NA	NA	NA	NA	NA	NA	NA	C	Low
CRUK0026	CRUK0026_SU_T1-R2	NA	C	NA	NA	NA	NA	NA	NA	NA	C	Low
CRUK0016	CRUK0016_SU_T1-R1	NA	NA	NA	NA	NA	NA	NA	NA	NA	C	Low
CRUK0016	CRUK0016_SU_T1-R2	NA	NA	NA	NA	NA	NA	NA	NA	NA	C	Low
CRUK0018	CRUK0018_SU_T1-R1	NA	NA	NA	C	NA	NA	NA	NA	NA	NA	Low
CRUK0018	CRUK0018_SU_T1-R2	NA	NA	NA	C	NA	NA	NA	NA	NA	NA	Low
CRUK0018	CRUK0018_SU_T1-R3	NA	NA	NA	C	NA	NA	NA	NA	NA	NA	Low
CRUK0018	CRUK0018_SU_T1-R4	NA	NA	NA	C	NA	NA	NA	NA	NA	NA	Low
CRUK0053	CRUK0053_SU_T1-R1	NA	NA	NA	NA	NA	NA	NA	NA	NA	NA	Low
CRUK0053	CRUK0053_SU_T1-R2	NA	NA	NA	NA	NA	NA	NA	NA	NA	NA	Low
CRUK0060	CRUK0060_SU_T1-R1	NA	NA	NA	NA	NA	NA	NA	NA	NA	NA	Low
CRUK0060	CRUK0060_SU_T1-R2	NA	NA	NA	NA	NA	NA	NA	NA	NA	NA	Low
CRUK0032	CRUK0032_SU_T1-R2	NA	NA	NA	NA	NA	NA	NA	NA	NA	NA	Low
CRUK0032	CRUK0032_SU_T1-R3	NA	NA	NA	NA	NA	NA	NA	NA	NA	NA	Low
CRUK0032	CRUK0032_SU_T1-R4	NA	NA	NA	NA	NA	NA	NA	NA	NA	NA	Low
CRUK0055	CRUK0055_SU_T1-R2	NA	NA	NA	NA	NA	NA	NA	NA	NA	NA	Low
CRUK0055	CRUK0055_SU_T1-R3	NA	NA	NA	NA	NA	NA	NA	NA	NA	NA	Low
CRUK0055	CRUK0055_SU_T1-R4	NA	NA	NA	NA	NA	NA	NA	NA	NA	NA	Low
CRUK0020	CRUK0020_SU_T1-R1	NA	NA	C	C	NA	NA	NA	NA	NA	C	Low
CRUK0020	CRUK0020_SU_T1-R2	NA	NA	C	C	NA	NA	NA	NA	NA	C	Low
CRUK0027	CRUK0027_SU_T1-R1	NA	NA	NA	NA	NA	NA	NA	NA	NA	NA	Low
CRUK0027	CRUK0027_SU_T1-R2	NA	NA	NA	NA	NA	NA	NA	NA	NA	NA	Low
CRUK0124	CRUK0124_SU_T1-R1	NA	C	NA	NA	NA	NA	NA	NA	NA	NA	Low
CRUK0124	CRUK0124_SU_T1-R2	NA	C	NA	NA	NA	NA	NA	NA	NA	NA	Low
CRUK0008	CRUK0008_SU_T1-R1	NA	NA	C	NA	NA	NA	NA	NA	C	NA	Low
CRUK0008	CRUK0008_SU_T1-R2	NA	NA	C	NA	NA	NA	NA	NA	C	NA	Low
CRUK0199	CRUK0199_SU_T1-R3	NA	NA	NA	NA	NA	NA	NA	NA	NA	NA	Low
CRUK0182	CRUK0182_SU_T1-R1	NA	NA	NA	NA	NA	NA	NA	NA	NA	NA	Low
CRUK0182	CRUK0182_SU_T1-R2	NA	NA	NA	NA	NA	NA	NA	NA	NA	NA	Low
CRUK0061	CRUK0061_SU_T1-R1	NA	NA	NA	NA	NA	NA	NA	NA	C	NA	Low
CRUK0035	CRUK0035_SU_T1-R1	NA	NA	NA	NA	NA	NA	NA	NA	NA	C	Low
CRUK0035	CRUK0035_SU_T1-R2	NA	NA	NA	NA	NA	NA	NA	NA	NA	C	Low
CRUK0035	CRUK0035_SU_T1-R3	NA	NA	NA	NA	NA	NA	NA	NA	NA	C	Low
CRUK0050	CRUK0050_SU_T1-R1	NA	NA	NA	NA	NA	NA	NA	NA	C	NA	Low
CRUK0050	CRUK0050_SU_T1-R2	NA	NA	NA	NA	NA	NA	NA	NA	C	NA	Low
CRUK0050	CRUK0050_SU_T1-R3	NA	NA	NA	NA	NA	NA	NA	NA	C	NA	Low
CRUK0050	CRUK0050_SU_T1-R4	NA	NA	NA	NA	NA	NA	NA	NA	C	NA	Low
CRUK0050	CRUK0050_SU_T1-R5	NA	NA	NA	NA	NA	NA	NA	NA	C	NA	Low
CRUK0010	CRUK0010_SU_T1-R1	NA	C	NA	NA	NA	NA	NA	C	NA	NA	Low
CRUK0046	CRUK0046_SU_T1-R1	NA	NA	C	NA	NA	NA	NA	NA	NA	NA	Low
CRUK0046	CRUK0046_SU_T1-R2	NA	NA	C	NA	NA	NA	NA	NA	NA	NA	Low
CRUK0046	CRUK0046_SU_T1-R3	NA	NA	C	NA	NA	NA	NA	NA	NA	NA	Low
CRUK0046	CRUK0046_SU_T1-R4	NA	NA	C	NA	NA	NA	NA	NA	NA	NA	Low
CRUK0142	CRUK0142_SU_T1-R1	NA	NA	NA	NA	NA	NA	NA	NA	C	NA	Low
CRUK0142	CRUK0142_SU_T1-R2	NA	NA	NA	NA	NA	NA	NA	NA	C	NA	Low
CRUK0012	CRUK0012_SU_T1-R2	NA	C	NA	NA	NA	NA	NA	NA	NA	NA	Low
CRUK0001	CRUK0001_SU_T1-R1	NA	NA	NA	C	NA	NA	NA	NA	NA	C	Low
CRUK0001	CRUK0001_SU_T1-R3	NA	NA	NA	C	NA	NA	NA	NA	NA	C	Low
CRUK0047	CRUK0047_SU_T1-R1	NA	NA	NA	NA	NA	NA	NA	NA	C	NA	Low
CRUK0047	CRUK0047_SU_T1-R2	NA	NA	NA	NA	NA	NA	NA	NA	C	NA	Low
CRUK0033	CRUK0033_SU_T1-R1	NA	NA	C	NA	NA	NA	NA	NA	NA	NA	Low
CRUK0033	CRUK0033_SU_T1-R2	NA	NA	C	NA	NA	NA	NA	NA	NA	NA	Low
CRUK0178	CRUK0178_SU_T1-R1	NA	NA	NA	NA	NA	NA	NA	NA	NA	C	Low
CRUK0178	CRUK0178_SU_T1-R2	NA	NA	NA	NA	NA	NA	NA	NA	NA	C	Low
CRUK0178	CRUK0178_SU_T1-R3	NA	NA	NA	NA	NA	NA	NA	NA	NA	C	Low
CRUK0178	CRUK0178_SU_T1-R4	NA	NA	NA	NA	NA	NA	NA	NA	NA	C	Low
CRUK0049	CRUK0049_SU_T1-R2	NA	NA	NA	NA	NA	NA	NA	NA	NA	C	Low
CRUK0025	CRUK0025_SU_T1-R1	NA	NA	NA	C	NA	NA	NA	NA	NA	C	Low
CRUK0025	CRUK0025_SU_T1-R3	NA	NA	NA	C	NA	NA	NA	NA	NA	C	Low
CRUK0006	CRUK0006_SU_T1-R1	NA	NA	C	NA	NA	NA	NA	NA	NA	C	Low
CRUK0006	CRUK0006_SU_T1-R2	NA	NA	C	NA	NA	NA	NA	NA	NA	C	Low
CRUK0259	CRUK0259_SU_T1-R1	NA	NA	NA	NA	NA	NA	NA	NA	NA	NA	Low
CRUK0259	CRUK0259_SU_T1-R2	NA	NA	NA	NA	NA	NA	NA	NA	NA	NA	Low
CRUK0048	CRUK0048_SU_T1-R2	NA	NA	NA	NA	NA	NA	NA	NA	NA	C	Low
CRUK0048	CRUK0048_SU_T1-R3	NA	NA	NA	NA	NA	NA	NA	NA	NA	C	Low
CRUK0296	CRUK0296_SU_T1-R1	NA	NA	NA	NA	NA	NA	NA	NA	C	NA	Low
CRUK0296	CRUK0296_SU_T1-R2	NA	NA	NA	NA	NA	NA	NA	NA	C	NA	Low
CRUK0253	CRUK0253_SU_T1-R1	NA	NA	NA	NA	NA	NA	NA	C	NA	NA	Low
CRUK0253	CRUK0253_SU_T1-R2	NA	NA	NA	NA	NA	NA	NA	C	NA	NA	Low
CRUK0253	CRUK0253_SU_T1-R3	NA	NA	NA	NA	NA	NA	NA	C	NA	NA	Low
CRUK0019	CRUK0019_SU_T1-R1	NA	C	NA	NA	NA	NA	NA	NA	NA	NA	Low
CRUK0272	CRUK0272_SU_T1-R1	NA	NA	NA	NA	NA	NA	NA	NA	C	C	Low
CRUK0272	CRUK0272_SU_T1-R2	NA	NA	NA	NA	NA	NA	NA	NA	C	C	Low
CRUK0272	CRUK0272_SU_T1-R3	NA	NA	NA	NA	NA	NA	NA	NA	C	C	Low
CRUK0272	CRUK0272_SU_T1-R5	NA	NA	NA	NA	NA	NA	NA	NA	C	C	Low
CRUK0011	CRUK0011_SU_T1-R1	NA	NA	NA	NA	NA	NA	NA	NA	NA	NA	Low
CRUK0011	CRUK0011_SU_T1-R2	NA	NA	NA	NA	NA	NA	NA	NA	NA	NA	Low
CRUK0011	CRUK0011_SU_T1-R3	NA	NA	NA	NA	NA	NA	NA	NA	NA	NA	Low
CRUK0037	CRUK0037_SU_T1-R1	NA	NA	NA	NA	NA	NA	NA	NA	NA	NA	Low
CRUK0037	CRUK0037_SU_T1-R2	NA	NA	NA	NA	NA	NA	NA	NA	NA	NA	Low
CRUK0037	CRUK0037_SU_T1-R3	NA	NA	NA	NA	NA	NA	NA	NA	NA	NA	Low
CRUK0037	CRUK0037_SU_T1-R4	NA	NA	NA	NA	NA	NA	NA	NA	NA	NA	Low
CRUK0037	CRUK0037_SU_T1-R5	NA	NA	NA	NA	NA	NA	NA	NA	NA	NA	Low
CRUK0014	CRUK0014_SU_T1-R1	NA	NA	NA	NA	NA	NA	NA	NA	NA	C	Low
CRUK0279	CRUK0279_SU_T1-R2	NA	NA	NA	NA	NA	NA	NA	NA	NA	NA	Low
CRUK0287	CRUK0287_SU_T1-R1	NA	NA	NA	NA	NA	NA	C	NA	NA	NA	Low
CRUK0287	CRUK0287_SU_T1-R2	NA	NA	NA	NA	NA	NA	C	NA	NA	NA	Low
CRUK0276	CRUK0276_SU_T1-R1	NA	NA	NA	NA	NA	NA	NA	NA	NA	C	Low
CRUK0276	CRUK0276_SU_T1-R2	NA	NA	NA	NA	NA	NA	NA	NA	NA	C	Low
CRUK0276	CRUK0276_SU_T1-R3	NA	NA	NA	NA	NA	NA	NA	NA	NA	C	Low
CRUK0022	CRUK0022_SU_T1-R1	NA	C	NA	NA	NA	NA	NA	NA	NA	C	Low
CRUK0022	CRUK0022_SU_T1-R2	NA	C	NA	NA	NA	NA	NA	NA	NA	C	Low
CRUK0206	CRUK0206_SU_T1-R2	NA	NA	NA	NA	NA	NA	NA	NA	NA	NA	Low
CRUK0206	CRUK0206_SU_T1-R3	NA	NA	NA	NA	NA	NA	NA	NA	NA	NA	Low
CRUK0206	CRUK0206_SU_T1-R4	NA	NA	NA	NA	NA	NA	NA	NA	NA	NA	Low
CRUK0206	CRUK0206_SU_T1-R5	NA	NA	NA	NA	NA	NA	NA	NA	NA	NA	Low
CRUK0297	CRUK0297_SU_T1-R2	NA	C	NA	NA	NA	NA	NA	NA	NA	NA	Low
CRUK0233	CRUK0233_SU_T1-R1	NA	NA	NA	NA	NA	NA	NA	NA	NA	C	Low
CRUK0233	CRUK0233_SU_T1-R2	NA	NA	NA	NA	NA	NA	NA	NA	NA	C	Low
CRUK0280	CRUK0280_SU_T1-R1	NA	NA	NA	NA	NA	NA	NA	NA	NA	NA	Low
CRUK0280	CRUK0280_SU_T1-R2	NA	NA	NA	NA	NA	NA	NA	NA	NA	NA	Low
CRUK0280	CRUK0280_SU_T1-R3	NA	NA	NA	NA	NA	NA	NA	NA	NA	NA	Low
CRUK0280	CRUK0280_SU_T1-R5	NA	NA	NA	NA	NA	NA	NA	NA	NA	NA	Low
CRUK0247	CRUK0247_SU_T1-R1	NA	NA	NA	NA	NA	NA	NA	NA	C	NA	Low
CRUK0247	CRUK0247_SU_T1-R2	NA	NA	NA	NA	NA	NA	NA	NA	C	NA	Low
CRUK0274	CRUK0274_SU_T1-R1	NA	NA	NA	NA	NA	NA	NA	NA	NA	NA	Low
CRUK0274	CRUK0274_SU_T1-R2	NA	NA	NA	NA	NA	NA	NA	NA	NA	NA	Low
CRUK0274	CRUK0274_SU_T1-R3	NA	NA	NA	NA	NA	NA	NA	NA	NA	NA	Low
CRUK0274	CRUK0274_SU_T1-R4	NA	NA	NA	NA	NA	NA	NA	NA	NA	NA	Low
CRUK0212	CRUK0212_SU_T1-R1	NA	NA	NA	NA	NA	NA	NA	NA	NA	NA	Low
CRUK0299	CRUK0299_SU_T1-R1	NA	C	NA	NA	NA	NA	NA	NA	NA	NA	Low
CRUK0299	CRUK0299_SU_T1-R2	NA	C	NA	NA	NA	NA	NA	NA	NA	NA	Low
CRUK0313	CRUK0313_SU_T1-R2	NA	NA	NA	NA	NA	NA	NA	NA	NA	NA	Low
CRUK0375	CRUK0375_SU_T1-R1	NA	NA	NA	NA	NA	NA	NA	NA	NA	C	Low
CRUK0375	CRUK0375_SU_T1-R3	NA	NA	NA	NA	NA	NA	NA	NA	NA	C	Low
CRUK0388	CRUK0388_SU_T1-R1	NA	C	NA	NA	NA	NA	NA	NA	NA	NA	Low
CRUK0388	CRUK0388_SU_T1-R3	NA	C	NA	NA	NA	NA	NA	NA	NA	NA	Low
CRUK0388	CRUK0388_SU_T1-R4	NA	C	NA	NA	NA	NA	NA	NA	NA	NA	Low
CRUK0370	CRUK0370_SU_T1-R1	NA	NA	NA	NA	NA	NA	NA	NA	NA	C	Low
CRUK0370	CRUK0370_SU_T1-R2	NA	NA	NA	NA	NA	NA	NA	NA	NA	C	Low
CRUK0386	CRUK0386_SU_T1-R2	NA	NA	NA	NA	NA	NA	NA	NA	NA	NA	Low
CRUK0322	CRUK0322_SU_T1-R1	NA	NA	NA	NA	NA	NA	NA	NA	NA	C	Low
CRUK0322	CRUK0322_SU_T1-R2	NA	NA	NA	NA	NA	NA	NA	NA	NA	C	Low
CRUK0322	CRUK0322_SU_T1-R3	NA	NA	NA	NA	NA	NA	NA	NA	NA	C	Low
CRUK0316	CRUK0316_SU_T1-R2	NA	NA	NA	NA	NA	NA	NA	NA	C	NA	Low
CRUK0316	CRUK0316_SU_T1-R3	NA	NA	NA	NA	NA	NA	NA	NA	C	NA	Low
CRUK0316	CRUK0316_SU_T1-R4	NA	NA	NA	NA	NA	NA	NA	NA	C	NA	Low
CRUK0301	CRUK0301_SU_T1-R4	NA	NA	NA	NA	NA	NA	NA	NA	NA	NA	Low
CRUK0333	CRUK0333_SU_T1-R1	NA	NA	NA	NA	NA	NA	NA	NA	NA	NA	Low
CRUK0333	CRUK0333_SU_T1-R2	NA	NA	NA	NA	NA	NA	NA	NA	NA	NA	Low
CRUK0333	CRUK0333_SU_T1-R3	NA	NA	NA	NA	NA	NA	NA	NA	NA	NA	Low
CRUK0379	CRUK0379_SU_T1-R1	NA	NA	NA	NA	NA	NA	NA	NA	C	C	Low
CRUK0379	CRUK0379_SU_T1-R6	NA	NA	NA	NA	NA	NA	NA	NA	C	C	Low
CRUK0379	CRUK0379_SU_T1-R8	NA	NA	NA	NA	NA	NA	NA	NA	C	C	Low
CRUK0319	CRUK0319_SU_T1-R1	NA	C	NA	NA	NA	NA	NA	NA	NA	NA	Low
CRUK0343	CRUK0343_SU_T1-R1	NA	NA	NA	NA	NA	NA	NA	NA	NA	NA	Low
CRUK0343	CRUK0343_SU_T1-R2	NA	NA	NA	NA	NA	NA	NA	NA	NA	NA	Low
CRUK0343	CRUK0343_SU_T1-R3	NA	NA	NA	NA	NA	NA	NA	NA	NA	NA	Low
CRUK0343	CRUK0343_SU_T1-R4	NA	NA	NA	NA	NA	NA	NA	NA	NA	NA	Low
CRUK0460	CRUK0460_SU_T1-R1	NA	NA	NA	NA	NA	NA	NA	NA	NA	NA	Low
CRUK0460	CRUK0460_SU_T1-R2	NA	NA	NA	NA	NA	NA	NA	NA	NA	NA	Low
CRUK0460	CRUK0460_SU_T1-R3	NA	NA	NA	NA	NA	NA	NA	NA	NA	NA	Low
CRUK0492	CRUK0492_SU_T1-R3	NA	NA	NA	NA	NA	NA	NA	NA	NA	NA	Low
CRUK0408	CRUK0408_SU_T1-R2	NA	NA	NA	NA	NA	NA	NA	NA	NA	C	Low
CRUK0496	CRUK0496_SU_T1-R1	NA	NA	NA	NA	NA	NA	NA	NA	C	NA	Low
CRUK0496	CRUK0496_SU_T1-R2	NA	NA	NA	NA	NA	NA	NA	NA	C	NA	Low
CRUK0496	CRUK0496_SU_T1-R3	NA	NA	NA	NA	NA	NA	NA	NA	C	NA	Low
CRUK0447	CRUK0447_SU_T1-R2	NA	NA	NA	NA	NA	NA	NA	NA	NA	NA	Low
CRUK0404	CRUK0404_SU_T1-R2	NA	NA	NA	NA	NA	NA	NA	NA	NA	C	Low
CRUK0404	CRUK0404_SU_T1-R3	NA	NA	NA	NA	NA	NA	NA	NA	NA	C	Low
CRUK0450	CRUK0450_SU_T1-R1	NA	NA	NA	NA	NA	NA	NA	NA	NA	C	Low
CRUK0450	CRUK0450_SU_T1-R2	NA	NA	NA	NA	NA	NA	NA	NA	NA	C	Low
CRUK0462	CRUK0462_SU_T1-R1	NA	NA	NA	NA	NA	NA	NA	NA	NA	NA	Low
CRUK0462	CRUK0462_SU_T1-R2	NA	NA	NA	NA	NA	NA	NA	NA	NA	NA	Low
CRUK0462	CRUK0462_SU_T1-R4	NA	NA	NA	NA	NA	NA	NA	NA	NA	NA	Low
CRUK0418	CRUK0418_SU_T1-R2	C	NA	NA	NA	C	NA	C	NA	NA	NA	Low
CRUK0525	CRUK0525_SU_T1-R1	NA	C	NA	NA	NA	NA	NA	NA	NA	NA	Low
CRUK0525	CRUK0525_SU_T1-R2	NA	C	NA	NA	NA	NA	NA	NA	NA	NA	Low
CRUK0592	CRUK0592_SU_T1-R1	NA	NA	NA	NA	NA	NA	NA	NA	C	C	Low
CRUK0592	CRUK0592_SU_T1-R2	NA	NA	NA	NA	NA	NA	NA	NA	C	C	Low
CRUK0592	CRUK0592_SU_T1-R3	NA	NA	NA	NA	NA	NA	NA	NA	C	C	Low
CRUK0578	CRUK0578_SU_T1-R2	NA	NA	NA	NA	NA	NA	NA	NA	NA	NA	Low
CRUK0519	CRUK0519_SU_T1-R1	NA	NA	NA	NA	NA	NA	NA	NA	NA	C	Low
CRUK0519	CRUK0519_SU_T1-R2	NA	NA	NA	NA	NA	NA	NA	NA	NA	C	Low
CRUK0519	CRUK0519_SU_T1-R3	NA	NA	NA	NA	NA	NA	NA	NA	NA	C	Low
CRUK0533	CRUK0533_SU_T1-R1	NA	NA	NA	NA	NA	NA	NA	NA	NA	NA	Low
CRUK0533	CRUK0533_SU_T1-R2	NA	NA	NA	NA	NA	NA	NA	NA	NA	NA	Low
CRUK0533	CRUK0533_SU_T1-R3	NA	NA	NA	NA	NA	NA	NA	NA	NA	NA	Low
CRUK0533	CRUK0533_SU_T1-R4	NA	NA	NA	NA	NA	NA	NA	NA	NA	NA	Low
CRUK0581	CRUK0581_SU_T1-R1	NA	NA	NA	NA	NA	NA	NA	NA	NA	NA	Low
CRUK0581	CRUK0581_SU_T1-R2	NA	NA	NA	NA	NA	NA	NA	NA	NA	NA	Low
CRUK0537	CRUK0537_SU_T1-R1	NA	NA	C	NA	NA	NA	NA	NA	C	NA	Low
CRUK0537	CRUK0537_SU_T1-R2	NA	NA	C	NA	NA	NA	NA	NA	C	NA	Low
CRUK0555	CRUK0555_SU_T1-R2	NA	NA	NA	NA	NA	NA	NA	NA	NA	C	Low
CRUK0530	CRUK0530_SU_T1-R1	NA	NA	NA	NA	NA	NA	NA	NA	NA	C	Low
CRUK0530	CRUK0530_SU_T1-R2	NA	NA	NA	NA	NA	NA	NA	NA	NA	C	Low
CRUK0570	CRUK0570_SU_T1-R1	NA	NA	NA	NA	NA	NA	NA	NA	NA	NA	Low
CRUK0570	CRUK0570_SU_T1-R2	NA	NA	NA	NA	NA	NA	NA	NA	NA	NA	Low
CRUK0513	CRUK0513_SU_T1-R1	NA	NA	NA	NA	NA	NA	NA	NA	C	NA	Low
CRUK0513	CRUK0513_SU_T1-R2	NA	NA	NA	NA	NA	NA	NA	NA	C	NA	Low
CRUK0513	CRUK0513_SU_T1-R4	NA	NA	NA	NA	NA	NA	NA	NA	C	NA	Low
CRUK0569	CRUK0569_SU_T1-R1	NA	NA	NA	NA	NA	NA	NA	NA	NA	NA	Low
CRUK0521	CRUK0521_SU_T1-R4	NA	NA	C	NA	NA	NA	NA	NA	C	NA	Low
CRUK0512	CRUK0512_SU_T1-R1	NA	NA	NA	NA	NA	NA	NA	NA	NA	NA	Low
CRUK0512	CRUK0512_SU_T1-R3	NA	NA	NA	NA	NA	NA	NA	NA	NA	NA	Low
CRUK0543	CRUK0543_SU_T1-R1	NA	NA	C	NA	NA	NA	NA	NA	C	NA	Low
CRUK0543	CRUK0543_SU_T1-R6	NA	NA	C	NA	NA	NA	NA	NA	C	NA	Low
CRUK0543	CRUK0543_SU_T1-R7	NA	NA	C	NA	NA	NA	NA	NA	C	NA	Low
CRUK0520	CRUK0520_SU_T1-R1	NA	C	NA	NA	NA	NA	NA	NA	NA	NA	Low
CRUK0520	CRUK0520_SU_T1-R2	NA	C	NA	NA	NA	NA	NA	NA	NA	NA	Low
CRUK0567	CRUK0567_SU_T1-R1	NA	NA	NA	NA	NA	NA	NA	NA	NA	C	Low
CRUK0567	CRUK0567_SU_T1-R3	NA	NA	NA	NA	NA	NA	NA	NA	NA	C	Low
CRUK0567	CRUK0567_SU_T1-R4	NA	NA	NA	NA	NA	NA	NA	NA	NA	C	Low
CRUK0511	CRUK0511_SU_T1-R1	NA	NA	NA	NA	NA	NA	NA	NA	NA	C	Low
CRUK0684	CRUK0684_SU_T1-R1	NA	C	NA	NA	NA	NA	NA	NA	NA	NA	Low
CRUK0684	CRUK0684_SU_T1-R2	NA	C	NA	NA	NA	NA	NA	NA	NA	NA	Low
CRUK0610	CRUK0610_SU_T1-R2	NA	NA	NA	NA	NA	NA	NA	NA	C	NA	Low
CRUK0610	CRUK0610_SU_T1-R3	NA	NA	NA	NA	NA	NA	NA	NA	C	NA	Low
CRUK0610	CRUK0610_SU_T1-R4	NA	NA	NA	NA	NA	NA	NA	NA	C	NA	Low
CRUK0625	CRUK0625_SU_T1-R2	NA	NA	NA	NA	NA	NA	NA	NA	NA	C	Low
CRUK0625	CRUK0625_SU_T1-R3	NA	NA	NA	NA	NA	NA	NA	NA	NA	C	Low
CRUK0628	CRUK0628_SU_T1-R4	NA	NA	NA	NA	NA	NA	NA	NA	NA	NA	Low
CRUK0678	CRUK0678_SU_T1-R1	NA	NA	NA	NA	NA	NA	NA	NA	NA	C	Low
CRUK0678	CRUK0678_SU_T1-R2	NA	NA	NA	NA	NA	NA	NA	NA	NA	C	Low
CRUK0650	CRUK0650_SU_T1-R1	NA	NA	NA	NA	NA	NA	NA	NA	C	NA	Low
CRUK0650	CRUK0650_SU_T1-R2	NA	NA	NA	NA	NA	NA	NA	NA	C	NA	Low
CRUK0607	CRUK0607_SU_T1-R1	NA	NA	C	NA	C	NA	NA	NA	C	NA	Low
CRUK0607	CRUK0607_SU_T1-R2	NA	NA	C	NA	C	NA	NA	NA	C	NA	Low
CRUK0607	CRUK0607_SU_T1-R3	NA	NA	C	NA	C	NA	NA	NA	C	NA	Low
CRUK0680	CRUK0680_SU_T1-R1	NA	NA	NA	NA	NA	NA	NA	NA	C	NA	Low
CRUK0680	CRUK0680_SU_T1-R3	NA	NA	NA	NA	NA	NA	NA	NA	C	NA	Low
CRUK0680	CRUK0680_SU_T1-R4	NA	NA	NA	NA	NA	NA	NA	NA	C	NA	Low
CRUK0634	CRUK0634_SU_T1-R1	C	NA	C	NA	NA	NA	NA	NA	NA	C	Low
CRUK0709	CRUK0709_SU_T1-R1	NA	NA	NA	NA	NA	NA	NA	NA	NA	C	Low
CRUK0709	CRUK0709_SU_T1-R3	NA	NA	NA	NA	NA	NA	NA	NA	NA	C	Low
CRUK0721	CRUK0721_SU_T1-R1	NA	NA	NA	NA	C	NA	C	NA	NA	C	Low
CRUK0799	CRUK0799_SU_T1-R1	NA	NA	NA	NA	NA	NA	NA	NA	NA	NA	Low
CRUK0799	CRUK0799_SU_T1-R3	NA	NA	NA	NA	NA	NA	NA	NA	NA	NA	Low
CRUK0787	CRUK0787_SU_T1-R1	NA	NA	NA	NA	NA	NA	NA	NA	NA	C	Low
CRUK0787	CRUK0787_SU_T1-R3	NA	NA	NA	NA	NA	NA	NA	NA	NA	C	Low
CRUK0761	CRUK0761_SU_T1-R1	NA	C	NA	NA	NA	NA	NA	NA	NA	NA	Low
CRUK0761	CRUK0761_SU_T1-R3	NA	C	NA	NA	NA	NA	NA	NA	NA	NA	Low
CRUK0736	CRUK0736_SU_T1-R3	NA	NA	NA	NA	NA	NA	NA	NA	C	NA	Low
CRUK0756	CRUK0756_SU_T1-R1	NA	NA	NA	NA	NA	NA	NA	NA	C	NA	Low
CRUK0756	CRUK0756_SU_T1-R2	NA	NA	NA	NA	NA	NA	NA	NA	C	NA	Low
CRUK0738	CRUK0738_SU_T1-R1	C	NA	NA	NA	NA	NA	NA	NA	NA	NA	Low
CRUK0738	CRUK0738_SU_T1-R2	C	NA	NA	NA	NA	NA	NA	NA	NA	NA	Low
CRUK0738	CRUK0738_SU_T1-R3	C	NA	NA	NA	NA	NA	NA	NA	NA	NA	Low
CRUK0764	CRUK0764_SU_T1-R1	NA	NA	NA	NA	NA	NA	NA	NA	NA	NA	Low
CRUK0764	CRUK0764_SU_T1-R2	NA	NA	NA	NA	NA	NA	NA	NA	NA	NA	Low
CRUK0704	CRUK0704_SU_T1-R1	NA	NA	NA	NA	NA	NA	NA	NA	NA	NA	Low
CRUK0704	CRUK0704_SU_T1-R4	NA	NA	NA	NA	NA	NA	NA	NA	NA	NA	Low
CRUK0704	CRUK0704_SU_T1-R5	NA	NA	NA	NA	NA	NA	NA	NA	NA	NA	Low
CRUK0893	CRUK0893_SU_T1-R2	NA	NA	NA	NA	NA	NA	NA	NA	NA	NA	Low
CRUK0810	CRUK0810_SU_T1-R1	NA	NA	NA	NA	NA	NA	NA	NA	C	NA	Low
CRUK0810	CRUK0810_SU_T1-R2	NA	NA	NA	NA	NA	NA	NA	NA	C	NA	Low
CRUK0810	CRUK0810_SU_T1-R3	NA	NA	NA	NA	NA	NA	NA	NA	C	NA	Low
CRUK0810	CRUK0810_SU_T1-R4	NA	NA	NA	NA	NA	NA	NA	NA	C	NA	Low
CRUK0810	CRUK0810_SU_T1-R5	NA	NA	NA	NA	NA	NA	NA	NA	C	NA	Low
CRUK0810	CRUK0810_SU_T1-R6	NA	NA	NA	NA	NA	NA	NA	NA	C	NA	Low
CRUK0810	CRUK0810_SU_T1-R7	NA	NA	NA	NA	NA	NA	NA	NA	C	NA	Low
CRUK0810	CRUK0810_SU_T1-R8	NA	NA	NA	NA	NA	NA	NA	NA	C	NA	Low
CRUK0024	CRUK0024_SU_T1-R1	NA	NA	NA	NA	NA	NA	NA	NA	C	C	Discordant
CRUK0024	CRUK0024_SU_T1-R2	NA	NA	NA	NA	NA	NA	NA	NA	C	C	Discordant
CRUK0024	CRUK0024_SU_T1-R3	NA	NA	NA	NA	NA	NA	NA	NA	C	C	Discordant
CRUK0024	CRUK0024_SU_T1-R4	NA	NA	NA	NA	NA	NA	NA	NA	C	C	Discordant
CRUK0017	CRUK0017_SU_T1-R1	NA	NA	C	NA	NA	NA	NA	NA	NA	C	Discordant
CRUK0017	CRUK0017_SU_T1-R2	NA	NA	C	NA	NA	NA	NA	NA	NA	C	Discordant
CRUK0017	CRUK0017_SU_T1-R3	NA	NA	C	NA	NA	NA	NA	NA	NA	C	Discordant
CRUK0017	CRUK0017_SU_T1-R4	NA	NA	C	NA	NA	NA	NA	NA	NA	C	Discordant
CRUK0029	CRUK0029_SU_T1-R1	NA	NA	NA	C	NA	C	NA	NA	NA	C	Discordant
CRUK0029	CRUK0029_SU_T1-R2	NA	NA	NA	C	NA	C	NA	NA	NA	C	Discordant
CRUK0029	CRUK0029_SU_T1-R4	NA	NA	NA	C	NA	C	NA	NA	NA	C	Discordant
CRUK0029	CRUK0029_SU_T1-R5	NA	NA	NA	C	NA	C	NA	NA	NA	C	Discordant
CRUK0029	CRUK0029_SU_T1-R6	NA	NA	NA	C	NA	C	NA	NA	NA	C	Discordant
CRUK0029	CRUK0029_SU_T1-R7	NA	NA	NA	C	NA	C	NA	NA	NA	C	Discordant
CRUK0029	CRUK0029_SU_T1-R8	NA	NA	NA	C	NA	C	NA	NA	NA	C	Discordant
CRUK0044	CRUK0044_SU_T1-R1	NA	NA	NA	NA	NA	NA	NA	NA	NA	NA	Discordant
CRUK0044	CRUK0044_SU_T1-R2	NA	NA	NA	NA	NA	NA	NA	NA	NA	NA	Discordant
CRUK0242	CRUK0242_SU_T1-R1	NA	NA	NA	NA	NA	NA	NA	NA	NA	C	Discordant
CRUK0242	CRUK0242_SU_T1-R2	NA	NA	NA	NA	NA	NA	NA	NA	NA	C	Discordant
CRUK0242	CRUK0242_SU_T1-R3	NA	NA	NA	NA	NA	NA	NA	NA	NA	C	Discordant
CRUK0284	CRUK0284_SU_T1-R1	NA	NA	NA	NA	NA	NA	NA	NA	NA	C	Discordant
CRUK0284	CRUK0284_SU_T1-R2	NA	NA	NA	NA	NA	NA	NA	NA	NA	C	Discordant
CRUK0284	CRUK0284_SU_T1-R3	NA	NA	NA	NA	NA	NA	NA	NA	NA	C	Discordant
CRUK0284	CRUK0284_SU_T1-R4	NA	NA	NA	NA	NA	NA	NA	NA	NA	C	Discordant
CRUK0284	CRUK0284_SU_T1-R5	NA	NA	NA	NA	NA	NA	NA	NA	NA	C	Discordant
CRUK0361	CRUK0361_SU_T1-R1	NA	NA	C	NA	NA	NA	NA	NA	C	NA	Discordant
CRUK0361	CRUK0361_SU_T1-R2	NA	NA	C	NA	NA	NA	NA	NA	C	NA	Discordant
CRUK0361	CRUK0361_SU_T1-R3	NA	NA	C	NA	NA	NA	NA	NA	C	NA	Discordant
CRUK0361	CRUK0361_SU_T1-R4	NA	NA	C	NA	NA	NA	NA	NA	C	NA	Discordant
CRUK0380	CRUK0380_SU_T1-R1	NA	NA	NA	NA	NA	NA	NA	NA	C	NA	Discordant
CRUK0380	CRUK0380_SU_T1-R2	NA	NA	NA	NA	NA	NA	NA	NA	C	NA	Discordant
CRUK0380	CRUK0380_SU_T1-R5	NA	NA	NA	NA	NA	NA	NA	NA	C	NA	Discordant
CRUK0380	CRUK0380_SU_T1-R6	NA	NA	NA	NA	NA	NA	NA	NA	C	NA	Discordant
CRUK0380	CRUK0380_SU_T1-R8	NA	NA	NA	NA	NA	NA	NA	NA	C	NA	Discordant
CRUK0371	CRUK0371_SU_T1-R1	NA	NA	C	NA	NA	NA	NA	NA	C	NA	Discordant
CRUK0371	CRUK0371_SU_T1-R2	NA	NA	C	NA	NA	NA	NA	NA	C	NA	Discordant
CRUK0344	CRUK0344_SU_T1-R2	NA	NA	NA	NA	NA	NA	NA	NA	NA	NA	Discordant
CRUK0344	CRUK0344_SU_T1-R3	NA	NA	NA	NA	NA	NA	NA	NA	NA	NA	Discordant
CRUK0369	CRUK0369_SU_T1-R1	NA	NA	NA	C	NA	NA	NA	NA	NA	C	Discordant
CRUK0369	CRUK0369_SU_T1-R3	NA	NA	NA	C	NA	NA	NA	NA	NA	C	Discordant
CRUK0369	CRUK0369_SU_T1-R4	NA	NA	NA	C	NA	NA	NA	NA	NA	C	Discordant
CRUK0369	CRUK0369_SU_T1-R6	NA	NA	NA	C	NA	NA	NA	NA	NA	C	Discordant
CRUK0369	CRUK0369_SU_T1-R8	NA	NA	NA	C	NA	NA	NA	NA	NA	C	Discordant
CRUK0394	CRUK0394_SU_T1-R4	C	NA	NA	NA	NA	NA	NA	NA	NA	C	Discordant
CRUK0394	CRUK0394_SU_T1-R5	C	NA	NA	NA	NA	NA	NA	NA	NA	C	Discordant
CRUK0394	CRUK0394_SU_T1-R6	C	NA	NA	NA	NA	NA	NA	NA	NA	C	Discordant
CRUK0368	CRUK0368_SU_T1-R2	NA	NA	NA	NA	NA	NA	NA	NA	NA	NA	Discordant
CRUK0368	CRUK0368_SU_T1-R3	NA	NA	NA	NA	NA	NA	NA	NA	NA	NA	Discordant
CRUK0359	CRUK0359_SU_T1-R1	NA	NA	NA	NA	NA	NA	NA	NA	NA	NA	Discordant
CRUK0359	CRUK0359_SU_T1-R2	NA	NA	NA	NA	NA	NA	NA	NA	NA	NA	Discordant
CRUK0385	CRUK0385_SU_T1-R1	NA	NA	C	NA	NA	NA	NA	NA	NA	C	Discordant
CRUK0385	CRUK0385_SU_T1-R2	NA	NA	C	NA	NA	NA	NA	NA	NA	C	Discordant
CRUK0385	CRUK0385_SU_T1-R3	NA	NA	C	NA	NA	NA	NA	NA	NA	C	Discordant
CRUK0385	CRUK0385_SU_T1-R5	NA	NA	C	NA	NA	NA	NA	NA	NA	C	Discordant
CRUK0385	CRUK0385_SU_T1-R6	NA	NA	C	NA	NA	NA	NA	NA	NA	C	Discordant
CRUK0410	CRUK0410_SU_T1-R1	NA	C	NA	NA	NA	NA	NA	NA	NA	NA	Discordant
CRUK0410	CRUK0410_SU_T1-R2	NA	C	NA	NA	NA	NA	NA	NA	NA	NA	Discordant
CRUK0410	CRUK0410_SU_T1-R3	NA	C	NA	NA	NA	NA	NA	NA	NA	NA	Discordant
CRUK0410	CRUK0410_SU_T1-R4	NA	C	NA	NA	NA	NA	NA	NA	NA	NA	Discordant
CRUK0416	CRUK0416_SU_T1-R1	NA	NA	NA	NA	NA	NA	NA	NA	NA	NA	Discordant
CRUK0416	CRUK0416_SU_T1-R2	NA	NA	NA	NA	NA	NA	NA	NA	NA	NA	Discordant
CRUK0416	CRUK0416_SU_T1-R4	NA	NA	NA	NA	NA	NA	NA	NA	NA	NA	Discordant
CRUK0548	CRUK0548_SU_T1-R1	NA	NA	NA	NA	NA	NA	NA	NA	NA	NA	Discordant
CRUK0548	CRUK0548_SU_T1-R2	NA	NA	NA	NA	NA	NA	NA	NA	NA	NA	Discordant
CRUK0620	CRUK0620_SU_T1-R2	NA	NA	C	NA	NA	NA	NA	NA	NA	NA	Discordant
CRUK0620	CRUK0620_SU_T1-R3	NA	NA	C	NA	NA	NA	NA	NA	NA	NA	Discordant
CRUK0620	CRUK0620_SU_T1-R4	NA	NA	C	NA	NA	NA	NA	NA	NA	NA	Discordant
CRUK0696	CRUK0696_SU_T1-R1	NA	NA	NA	C	NA	NA	NA	NA	NA	C	Discordant
CRUK0696	CRUK0696_SU_T1-R2	NA	NA	NA	C	NA	NA	NA	NA	NA	C	Discordant
CRUK0696	CRUK0696_SU_T1-R3	NA	NA	NA	C	NA	NA	NA	NA	NA	C	Discordant
CRUK0693	CRUK0693_SU_T1-R1	NA	NA	NA	NA	NA	C	NA	NA	NA	C	Discordant
CRUK0693	CRUK0693_SU_T1-R2	NA	NA	NA	NA	NA	C	NA	NA	NA	C	Discordant
CRUK0693	CRUK0693_SU_T1-R3	NA	NA	NA	NA	NA	C	NA	NA	NA	C	Discordant
CRUK0693	CRUK0693_SU_T1-R4	NA	NA	NA	NA	NA	C	NA	NA	NA	C	Discordant
CRUK0742	CRUK0742_SU_T1-R1	C	NA	NA	NA	NA	NA	NA	NA	NA	NA	Discordant
CRUK0742	CRUK0742_SU_T1-R2	C	NA	NA	NA	NA	NA	NA	NA	NA	NA	Discordant
CRUK0775	CRUK0775_SU_T1-R1	C	NA	NA	NA	NA	NA	NA	C	NA	NA	Discordant
CRUK0775	CRUK0775_SU_T1-R2	C	NA	NA	NA	NA	NA	NA	C	NA	NA	Discordant
CRUK0794	CRUK0794_SU_T1-R3	NA	NA	NA	NA	NA	NA	NA	NA	NA	NA	Discordant
CRUK0794	CRUK0794_SU_T1-R4	NA	NA	NA	NA	NA	NA	NA	NA	NA	NA	Discordant
CRUK0771	CRUK0771_SU_T1-R2	NA	NA	NA	NA	NA	NA	NA	NA	NA	C	Discordant
CRUK0771	CRUK0771_SU_T1-R3	NA	NA	NA	NA	NA	NA	NA	NA	NA	C	Discordant
CRUK0771	CRUK0771_SU_T1-R4	NA	NA	NA	NA	NA	NA	NA	NA	NA	C	Discordant
CRUK0817	CRUK0817_SU_T1-R1	NA	NA	NA	NA	NA	NA	NA	NA	NA	C	Discordant
CRUK0817	CRUK0817_SU_T1-R2	NA	NA	NA	NA	NA	NA	NA	NA	NA	C	Discordant
CRUK0817	CRUK0817_SU_T1-R3	NA	NA	NA	NA	NA	NA	NA	NA	NA	C	Discordant
CRUK0817	CRUK0817_SU_T1-R4	NA	NA	NA	NA	NA	NA	NA	NA	NA	C	Discordant
CRUK0034	CRUK0034_SU_T1-R2	NA	NA	NA	NA	NA	NA	NA	NA	NA	NA	High
CRUK0034	CRUK0034_SU_T1-R3	NA	NA	NA	NA	NA	NA	NA	NA	NA	NA	High
CRUK0128	CRUK0128_SU_T1-R1	NA	NA	NA	NA	NA	NA	NA	NA	NA	NA	High
CRUK0039	CRUK0039_SU_T1-R1	NA	NA	NA	NA	C	NA	NA	NA	NA	NA	High
CRUK0039	CRUK0039_SU_T1-R3	NA	NA	NA	NA	C	NA	NA	NA	NA	NA	High
CRUK0021	CRUK0021_SU_T1-R1	NA	C	NA	NA	NA	NA	NA	NA	NA	C	High
CRUK0021	CRUK0021_SU_T1-R2	NA	C	NA	NA	NA	NA	NA	NA	NA	C	High
CRUK0023	CRUK0023_SU_T1-R1	NA	NA	NA	NA	NA	NA	NA	NA	NA	NA	High
CRUK0023	CRUK0023_SU_T1-R4	NA	NA	NA	NA	NA	NA	NA	NA	NA	NA	High
CRUK0157	CRUK0157_SU_T1-R1	NA	NA	NA	NA	NA	NA	NA	NA	NA	C	High
CRUK0157	CRUK0157_SU_T1-R5	NA	NA	NA	NA	NA	NA	NA	NA	NA	C	High
CRUK0157	CRUK0157_SU_T1-R6	NA	NA	NA	NA	NA	NA	NA	NA	NA	C	High
CRUK0052	CRUK0052_SU_T1-R1	C	NA	C	C	C	NA	NA	NA	NA	C	High
CRUK0052	CRUK0052_SU_T1-R2	C	NA	C	C	C	NA	NA	NA	NA	C	High
CRUK0052	CRUK0052_SU_T1-R3	C	NA	C	C	C	NA	NA	NA	NA	C	High
CRUK0052	CRUK0052_SU_T1-R4	C	NA	C	C	C	NA	NA	NA	NA	C	High
CRUK0115	CRUK0115_SU_T1-R2	NA	NA	NA	NA	NA	NA	NA	NA	NA	NA	High
CRUK0115	CRUK0115_SU_T1-R4	NA	NA	NA	NA	NA	NA	NA	NA	NA	NA	High
CRUK0041	CRUK0041_SU_T1-R1	NA	NA	NA	NA	NA	NA	NA	NA	NA	NA	High
CRUK0041	CRUK0041_SU_T1-R2	NA	NA	NA	NA	NA	NA	NA	NA	NA	NA	High
CRUK0041	CRUK0041_SU_T1-R3	NA	NA	NA	NA	NA	NA	NA	NA	NA	NA	High
CRUK0041	CRUK0041_SU_T1-R4	NA	NA	NA	NA	NA	NA	NA	NA	NA	NA	High
CRUK0036	CRUK0036_SU_T1-R1	NA	NA	C	NA	NA	NA	NA	NA	NA	NA	High
CRUK0036	CRUK0036_SU_T1-R2	NA	NA	C	NA	NA	NA	NA	NA	NA	NA	High
CRUK0036	CRUK0036_SU_T1-R3	NA	NA	C	NA	NA	NA	NA	NA	NA	NA	High
CRUK0036	CRUK0036_SU_T1-R4	NA	NA	C	NA	NA	NA	NA	NA	NA	NA	High
CRUK0009	CRUK0009_SU_T1-R1	NA	NA	NA	NA	NA	NA	NA	NA	NA	C	High
CRUK0009	CRUK0009_SU_T1-R4	NA	NA	NA	NA	NA	NA	NA	NA	NA	C	High
CRUK0270	CRUK0270_SU_T1-R2	NA	NA	NA	NA	NA	NA	NA	NA	C	NA	High
CRUK0270	CRUK0270_SU_T1-R3	NA	NA	NA	NA	NA	NA	NA	NA	C	NA	High
CRUK0270	CRUK0270_SU_T1-R4	NA	NA	NA	NA	NA	NA	NA	NA	C	NA	High
CRUK0270	CRUK0270_SU_T1-R5	NA	NA	NA	NA	NA	NA	NA	NA	C	NA	High
CRUK0270	CRUK0270_SU_T1-R6	NA	NA	NA	NA	NA	NA	NA	NA	C	NA	High
CRUK0285	CRUK0285_SU_T1-R2	NA	NA	NA	NA	NA	NA	NA	NA	NA	NA	High
CRUK0223	CRUK0223_SU_T1-R1	NA	NA	NA	NA	NA	NA	NA	NA	NA	NA	High
CRUK0352	CRUK0352_SU_T1-R1	NA	NA	NA	C	NA	NA	C	NA	NA	NA	High
CRUK0352	CRUK0352_SU_T1-R2	NA	NA	NA	C	NA	NA	C	NA	NA	NA	High
CRUK0377	CRUK0377_SU_T1-R2	NA	NA	NA	NA	NA	NA	C	NA	NA	C	High
CRUK0350	CRUK0350_SU_T1-R1	NA	NA	NA	NA	C	NA	NA	NA	NA	C	High
CRUK0350	CRUK0350_SU_T1-R2	NA	NA	NA	NA	C	NA	NA	NA	NA	C	High
CRUK0337	CRUK0337_SU_T1-R1	NA	NA	NA	NA	NA	NA	NA	C	NA	C	High
CRUK0487	CRUK0487_SU_T1-R4	NA	NA	NA	NA	NA	NA	NA	NA	NA	NA	High
CRUK0487	CRUK0487_SU_T1-R5	NA	NA	NA	NA	NA	NA	NA	NA	NA	NA	High
CRUK0487	CRUK0487_SU_T1-R6	NA	NA	NA	NA	NA	NA	NA	NA	NA	NA	High
CRUK0487	CRUK0487_SU_T1-R7	NA	NA	NA	NA	NA	NA	NA	NA	NA	NA	High
CRUK0497	CRUK0497_SU_T1-R1	NA	NA	NA	NA	NA	NA	C	NA	NA	C	High
CRUK0497	CRUK0497_SU_T1-R2	NA	NA	NA	NA	NA	NA	C	NA	NA	C	High
CRUK0497	CRUK0497_SU_T1-R3	NA	NA	NA	NA	NA	NA	C	NA	NA	C	High
CRUK0412	CRUK0412_SU_T1-R1	NA	NA	NA	NA	NA	NA	NA	NA	NA	C	High
CRUK0412	CRUK0412_SU_T1-R3	NA	NA	NA	NA	NA	NA	NA	NA	NA	C	High
CRUK0412	CRUK0412_SU_T1-R4	NA	NA	NA	NA	NA	NA	NA	NA	NA	C	High
CRUK0401	CRUK0401_SU_T1-R1	NA	NA	C	NA	NA	NA	NA	NA	NA	C	High
CRUK0401	CRUK0401_SU_T1-R3	NA	NA	C	NA	NA	NA	NA	NA	NA	C	High
CRUK0431	CRUK0431_SU_T1-R1	NA	NA	C	NA	NA	NA	NA	NA	NA	NA	High
CRUK0431	CRUK0431_SU_T1-R2	NA	NA	C	NA	NA	NA	NA	NA	NA	NA	High
CRUK0406	CRUK0406_SU_T1-R1	NA	NA	NA	NA	NA	NA	NA	NA	NA	NA	High
CRUK0406	CRUK0406_SU_T1-R2	NA	NA	NA	NA	NA	NA	NA	NA	NA	NA	High
CRUK0406	CRUK0406_SU_T1-R3	NA	NA	NA	NA	NA	NA	NA	NA	NA	NA	High
CRUK0453	CRUK0453_SU_T1-R2	NA	NA	NA	NA	NA	NA	C	NA	NA	C	High
CRUK0542	CRUK0542_SU_T1-R1	NA	NA	NA	NA	NA	NA	NA	NA	NA	C	High
CRUK0542	CRUK0542_SU_T1-R2	NA	NA	NA	NA	NA	NA	NA	NA	NA	C	High
CRUK0573	CRUK0573_SU_T1-R1	NA	NA	C	NA	NA	NA	C	NA	C	NA	High
CRUK0573	CRUK0573_SU_T1-R2	NA	NA	C	NA	NA	NA	C	NA	C	NA	High
CRUK0573	CRUK0573_SU_T1-R4	NA	NA	C	NA	NA	NA	C	NA	C	NA	High
CRUK0541	CRUK0541_SU_T1-R1	NA	NA	C	NA	NA	NA	NA	NA	NA	C	High
CRUK0541	CRUK0541_SU_T1-R2	NA	NA	C	NA	NA	NA	NA	NA	NA	C	High
CRUK0559	CRUK0559_SU_T1-R1	NA	C	NA	NA	NA	NA	NA	NA	NA	C	High
CRUK0559	CRUK0559_SU_T1-R5	NA	C	NA	NA	NA	NA	NA	NA	NA	C	High
CRUK0504	CRUK0504_SU_T1-R1	NA	NA	NA	NA	NA	NA	NA	NA	NA	NA	High
CRUK0504	CRUK0504_SU_T1-R2	NA	NA	NA	NA	NA	NA	NA	NA	NA	NA	High
CRUK0552	CRUK0552_SU_T1-R1	NA	NA	NA	NA	NA	NA	NA	C	NA	C	High
CRUK0552	CRUK0552_SU_T1-R2	NA	NA	NA	NA	NA	NA	NA	C	NA	C	High
CRUK0552	CRUK0552_SU_T1-R3	NA	NA	NA	NA	NA	NA	NA	C	NA	C	High
CRUK0667	CRUK0667_SU_T1-R2	NA	NA	NA	NA	NA	NA	C	NA	NA	C	High
CRUK0667	CRUK0667_SU_T1-R4	NA	NA	NA	NA	NA	NA	C	NA	NA	C	High
CRUK0667	CRUK0667_SU_T1-R6	NA	NA	NA	NA	NA	NA	C	NA	NA	C	High
CRUK0667	CRUK0667_SU_T1-R8	NA	NA	NA	NA	NA	NA	C	NA	NA	C	High
CRUK0666	CRUK0666_SU_T1-R1	NA	NA	NA	NA	NA	NA	NA	NA	NA	C	High
CRUK0666	CRUK0666_SU_T1-R2	NA	NA	NA	NA	NA	NA	NA	NA	NA	C	High
CRUK0666	CRUK0666_SU_T1-R3	NA	NA	NA	NA	NA	NA	NA	NA	NA	C	High
CRUK0666	CRUK0666_SU_T1-R4	NA	NA	NA	NA	NA	NA	NA	NA	NA	C	High
CRUK0730	CRUK0730_SU_T1-R2	NA	NA	NA	NA	NA	NA	NA	NA	NA	NA	High
CRUK0748	CRUK0748_SU_T1-R2	NA	NA	C	NA	NA	NA	NA	C	NA	NA	High
CRUK0748	CRUK0748_SU_T1-R3	NA	NA	C	NA	NA	NA	NA	C	NA	NA	High
CRUK0748	CRUK0748_SU_T1-R4	NA	NA	C	NA	NA	NA	NA	C	NA	NA	High
CRUK0748	CRUK0748_SU_T1-R6	NA	NA	C	NA	NA	NA	NA	C	NA	NA	High
CRUK0707	CRUK0707_SU_T1-R2	NA	NA	C	NA	NA	NA	C	NA	C	C	High
CRUK0707	CRUK0707_SU_T1-R3	NA	NA	C	NA	NA	NA	C	NA	C	C	High
CRUK0766	CRUK0766_SU_T1-R1	C	NA	NA	NA	NA	NA	NA	NA	NA	C	High
CRUK0766	CRUK0766_SU_T1-R2	C	NA	NA	NA	NA	NA	NA	NA	NA	C	High
CRUK0755	CRUK0755_SU_T1-R2	NA	NA	NA	NA	NA	NA	NA	NA	NA	NA	High
CRUK0733	CRUK0733_SU_T1-R2	NA	NA	NA	NA	NA	NA	NA	NA	NA	C	High
CRUK0733	CRUK0733_SU_T1-R6	NA	NA	NA	NA	NA	NA	NA	NA	NA	C	High
CRUK0722	CRUK0722_SU_T1-R1	NA	NA	NA	NA	NA	NA	NA	NA	NA	C	High
CRUK0745	CRUK0745_SU_T1-R2	NA	NA	NA	NA	NA	NA	NA	NA	NA	C	High
CRUK0745	CRUK0745_SU_T1-R4	NA	NA	NA	NA	NA	NA	NA	NA	NA	C	High

## Sheet: ED_Fig.9C
cytoband_name	cytoband_arm	Type	Chromosome	start	end	log_qval_high	qval_sig_high	Gscore_diff_raw	high_sig	order	gene_name
1p36.33	1p	Amp	1	0	2300000	0	FALSE	-0.180265	Not significant	1479	NA
1p36.33	1p	Del	1	0	2300000	-0.274299	FALSE	0.149289	Not significant	1478	NA
1p36.32	1p	Amp	1	2300000	5400000	0	FALSE	-0.114488	Not significant	1477	NA
1p36.32	1p	Del	1	2300000	5400000	-0.297072	FALSE	0.144553	Not significant	1476	NA
1p36.31	1p	Amp	1	5400000	7200000	0	FALSE	-0.0665947	Not significant	1475	NA
1p36.31	1p	Del	1	5400000	7200000	-0.190259	FALSE	0.108811	Not significant	1474	NA
1p36.23	1p	Amp	1	7200000	9200000	0	FALSE	-0.0419204	Not significant	1473	NA
1p36.23	1p	Del	1	7200000	9200000	-0.005427	FALSE	0.0266051	Not significant	1472	NA
1p36.22	1p	Amp	1	9200000	12700000	0	FALSE	-0.0704583	Not significant	1471	NA
1p36.22	1p	Del	1	9200000	12700000	0	FALSE	0.0120213	Not significant	1470	NA
1p36.21	1p	Amp	1	12700000	16200000	0	FALSE	-0.0764537	Not significant	1469	NA
1p36.21	1p	Del	1	12700000	16200000	0	FALSE	0.067735	Not significant	1468	NA
1p36.13	1p	Amp	1	16200000	20400000	0	FALSE	-0.072353	Not significant	1467	NA
1p36.13	1p	Del	1	16200000	20400000	0	FALSE	0.0883473	Not significant	1466	NA
1p36.12	1p	Amp	1	20400000	23900000	0	FALSE	-0.106832	Not significant	1465	NA
1p36.12	1p	Del	1	20400000	23900000	0	FALSE	0.0986073	Not significant	1464	NA
1p36.11	1p	Amp	1	23900000	28000000	0	FALSE	-0.115516	Not significant	1463	NA
1p36.11	1p	Del	1	23900000	28000000	0	FALSE	0.117998	Not significant	1462	NA
1p35.3	1p	Amp	1	28000000	30200000	0	FALSE	-0.0719708	Not significant	1461	NA
1p35.3	1p	Del	1	28000000	30200000	0	FALSE	0.156411	Not significant	1460	NA
1p35.2	1p	Amp	1	30200000	32400000	0	FALSE	-0.135731	Not significant	1459	NA
1p35.2	1p	Del	1	30200000	32400000	0	FALSE	0.169279	Not significant	1458	NA
1p35.1	1p	Amp	1	32400000	34600000	0	FALSE	-0.158283	Not significant	1457	NA
1p35.1	1p	Del	1	32400000	34600000	0	FALSE	0.147834	Not significant	1456	NA
1p34.3	1p	Amp	1	34600000	40100000	0	FALSE	-0.115691	Not significant	1455	NA
1p34.3	1p	Del	1	34600000	40100000	0	FALSE	0.0718778	Not significant	1454	NA
1p34.2	1p	Amp	1	40100000	44100000	0	FALSE	-0.0933327	Not significant	1453	NA
1p34.2	1p	Del	1	40100000	44100000	0	FALSE	0.0484249	Not significant	1452	NA
1p34.1	1p	Amp	1	44100000	46800000	0	FALSE	-0.14178	Not significant	1451	NA
1p34.1	1p	Del	1	44100000	46800000	0	FALSE	0.0766972	Not significant	1450	NA
1p33	1p	Amp	1	46800000	50700000	0	FALSE	-0.110022	Not significant	1449	NA
1p33	1p	Del	1	46800000	50700000	0	FALSE	0.077389	Not significant	1448	NA
1p32.3	1p	Amp	1	50700000	56100000	0	FALSE	-0.0652845	Not significant	1447	NA
1p32.3	1p	Del	1	50700000	56100000	0	FALSE	0.0490778	Not significant	1446	NA
1p32.2	1p	Amp	1	56100000	59000000	0	FALSE	-0.107366	Not significant	1445	NA
1p32.2	1p	Del	1	56100000	59000000	0	FALSE	0.0261735	Not significant	1444	NA
1p32.1	1p	Amp	1	59000000	61300000	0	FALSE	-0.110921	Not significant	1443	NA
1p32.1	1p	Del	1	59000000	61300000	0	FALSE	-0.0115972	Not significant	1442	NA
1p31.3	1p	Amp	1	61300000	68900000	0	FALSE	-0.0897005	Not significant	1441	NA
1p31.3	1p	Del	1	61300000	68900000	0	FALSE	-0.0244194	Not significant	1440	NA
1p31.2	1p	Amp	1	68900000	69700000	0	FALSE	NA	Not significant	1439	NA
1p31.2	1p	Del	1	68900000	69700000	0	FALSE	NA	Not significant	1438	NA
1p31.1	1p	Amp	1	69700000	84900000	0	FALSE	-0.00205625	Not significant	1437	NA
1p31.1	1p	Del	1	69700000	84900000	0	FALSE	-0.109481	Not significant	1436	NA
1p22.3	1p	Amp	1	84900000	88400000	0	FALSE	0.0420128	Not significant	1435	NA
1p22.3	1p	Del	1	84900000	88400000	0	FALSE	-0.198208	Not significant	1434	NA
1p22.2	1p	Amp	1	88400000	92000000	0	FALSE	0.0521918	Not significant	1433	NA
1p22.2	1p	Del	1	88400000	92000000	0	FALSE	-0.199532	Not significant	1432	NA
1p22.1	1p	Amp	1	92000000	94700000	0	FALSE	-0.0217863	Not significant	1431	NA
1p22.1	1p	Del	1	92000000	94700000	0	FALSE	-0.199599	Not significant	1430	NA
1p21.3	1p	Amp	1	94700000	99700000	0	FALSE	-0.0163848	Not significant	1429	NA
1p21.3	1p	Del	1	94700000	99700000	0	FALSE	-0.235965	Not significant	1428	NA
1p21.2	1p	Amp	1	99700000	102200000	0	FALSE	-0.007171	Not significant	1427	NA
1p21.2	1p	Del	1	99700000	102200000	0	FALSE	-0.238572	Not significant	1426	NA
1p21.1	1p	Amp	1	102200000	107200000	0	FALSE	-0.00784933	Not significant	1425	NA
1p21.1	1p	Del	1	102200000	107200000	0	FALSE	-0.242469	Not significant	1424	NA
1p13.3	1p	Amp	1	107200000	111800000	0	FALSE	-0.0132002	Not significant	1423	NA
1p13.3	1p	Del	1	107200000	111800000	0	FALSE	-0.223107	Not significant	1422	NA
1p13.2	1p	Amp	1	111800000	116100000	0	FALSE	-0.0402175	Not significant	1421	NA
1p13.2	1p	Del	1	111800000	116100000	0	FALSE	-0.279883	Not significant	1420	NA
1p13.1	1p	Amp	1	116100000	117800000	0	FALSE	-0.0325787	Not significant	1419	NA
1p13.1	1p	Del	1	116100000	117800000	0	FALSE	-0.291412	Not significant	1418	NA
1p12	1p	Amp	1	117800000	120600000	0.00653425	FALSE	0.136914	Not significant	1417	NA
1p12	1p	Del	1	117800000	120600000	0	FALSE	-0.253047	Not significant	1416	NA
1p11.2	1p	Amp	1	120600000	121500000	0	FALSE	0.118103	Not significant	1415	NA
1p11.2	1p	Del	1	120600000	121500000	0	FALSE	-0.234908	Not significant	1414	NA
1q21.1	1q	Amp	1	142600000	147000000	0.530431	FALSE	-0.0878108	Not significant	1413	MDM4
1q21.1	1q	Del	1	142600000	147000000	0	FALSE	0.05396	Not significant	1412	MDM4
1q21.2	1q	Amp	1	147000000	150300000	1.08798	FALSE	-0.301311	Not significant	1411	MDM4
1q21.2	1q	Del	1	147000000	150300000	0	FALSE	0.034212	Not significant	1410	MDM4
1q21.3	1q	Amp	1	150300000	155000000	1.77225	TRUE	-0.172685	Not significant	1409	MDM4
1q21.3	1q	Del	1	150300000	155000000	0	FALSE	0.0319304	Not significant	1408	MDM4
1q22	1q	Amp	1	155000000	156500000	1.39338	TRUE	0.0209861	Amp	1407	MDM4
1q22	1q	Del	1	155000000	156500000	0	FALSE	0.014997	Not significant	1406	MDM4
1q23.1	1q	Amp	1	156500000	159100000	0.893372	FALSE	0.000575447	Not significant	1405	MDM4
1q23.1	1q	Del	1	156500000	159100000	0	FALSE	0.037496	Not significant	1404	MDM4
1q23.2	1q	Amp	1	159100000	160500000	0.807165	FALSE	-0.0343113	Not significant	1403	MDM4
1q23.2	1q	Del	1	159100000	160500000	0	FALSE	0.014997	Not significant	1402	MDM4
1q23.3	1q	Amp	1	160500000	165500000	0.711717	FALSE	0.00245157	Not significant	1401	MDM4
1q23.3	1q	Del	1	160500000	165500000	0	FALSE	0.0339708	Not significant	1400	MDM4
1q24.1	1q	Amp	1	165500000	167200000	0.564519	FALSE	-0.0127666	Not significant	1399	MDM4
1q24.1	1q	Del	1	165500000	167200000	0	FALSE	0.05445	Not significant	1398	MDM4
1q24.2	1q	Amp	1	167200000	170900000	0.42916	FALSE	-0.0514634	Not significant	1397	MDM4
1q24.2	1q	Del	1	167200000	170900000	0	FALSE	0.05445	Not significant	1396	MDM4
1q24.3	1q	Amp	1	170900000	172900000	0.0392452	FALSE	-0.237192	Not significant	1395	MDM4
1q24.3	1q	Del	1	170900000	172900000	0	FALSE	0.05445	Not significant	1394	MDM4
1q25.1	1q	Amp	1	172900000	176000000	0	FALSE	-0.269009	Not significant	1393	MDM4
1q25.1	1q	Del	1	172900000	176000000	0	FALSE	0.05445	Not significant	1392	MDM4
1q25.2	1q	Amp	1	176000000	180300000	0	FALSE	-0.166911	Not significant	1391	MDM4
1q25.2	1q	Del	1	176000000	180300000	0	FALSE	0.0187663	Not significant	1390	MDM4
1q25.3	1q	Amp	1	180300000	185800000	0.0949375	FALSE	-0.0506991	Not significant	1389	MDM4
1q25.3	1q	Del	1	180300000	185800000	0	FALSE	0.000564	Not significant	1388	MDM4
1q31.1	1q	Amp	1	185800000	190800000	0.062356	FALSE	-0.0580441	Not significant	1387	MDM4
1q31.1	1q	Del	1	185800000	190800000	0	FALSE	-0.004097	Not significant	1386	MDM4
1q31.2	1q	Amp	1	190800000	193800000	0.033814	FALSE	-0.263158	Not significant	1385	MDM4
1q31.2	1q	Del	1	190800000	193800000	0	FALSE	0.053098	Not significant	1384	MDM4
1q31.3	1q	Amp	1	193800000	198700000	0.211701	FALSE	-0.164894	Not significant	1383	MDM4
1q31.3	1q	Del	1	193800000	198700000	0	FALSE	0.01572	Not significant	1382	MDM4
1q32.1	1q	Amp	1	198700000	207200000	0.313174	FALSE	-0.0715653	Not significant	1381	MDM4
1q32.1	1q	Del	1	198700000	207200000	0	FALSE	0.0154774	Not significant	1380	MDM4
1q32.2	1q	Amp	1	207200000	211500000	0.326544	FALSE	0.0340694	Not significant	1379	MDM4
1q32.2	1q	Del	1	207200000	211500000	0	FALSE	-0.0167832	Not significant	1378	MDM4
1q32.3	1q	Amp	1	211500000	214500000	0.075653	FALSE	0.0378898	Not significant	1377	MDM4
1q32.3	1q	Del	1	211500000	214500000	0	FALSE	-0.0329567	Not significant	1376	MDM4
1q41	1q	Amp	1	214500000	224100000	0.138	FALSE	0.0503856	Not significant	1375	MDM4
1q41	1q	Del	1	214500000	224100000	0	FALSE	-0.0353932	Not significant	1374	MDM4
1q42.11	1q	Amp	1	224100000	224600000	0.564519	FALSE	0.253515	Not significant	1373	MDM4
1q42.11	1q	Del	1	224100000	224600000	0	FALSE	-0.0438577	Not significant	1372	MDM4
1q42.12	1q	Amp	1	224600000	227000000	0.68017	FALSE	0.316543	Not significant	1371	MDM4
1q42.12	1q	Del	1	224600000	227000000	0	FALSE	-0.025372	Not significant	1370	MDM4
1q42.13	1q	Amp	1	227000000	230700000	0.643082	FALSE	0.243309	Not significant	1369	MDM4
1q42.13	1q	Del	1	227000000	230700000	0	FALSE	-0.0196121	Not significant	1368	MDM4
1q42.2	1q	Amp	1	230700000	234700000	0.658875	FALSE	0.25489	Not significant	1367	MDM4
1q42.2	1q	Del	1	230700000	234700000	0	FALSE	-0.000390583	Not significant	1366	MDM4
1q42.3	1q	Amp	1	234700000	236600000	0.536966	FALSE	0.192912	Not significant	1365	MDM4
1q42.3	1q	Del	1	234700000	236600000	0	FALSE	-0.006518	Not significant	1364	MDM4
1q43	1q	Amp	1	236600000	243700000	0.464594	FALSE	0.121198	Not significant	1363	MDM4
1q43	1q	Del	1	236600000	243700000	0	FALSE	-0.0019945	Not significant	1362	MDM4
1q44	1q	Amp	1	243700000	249250621	0.398254	FALSE	-0.00942165	Not significant	1361	MDM4
1q44	1q	Del	1	243700000	249250621	0	FALSE	0.0460124	Not significant	1360	MDM4
2p25.3	2p	Amp	2	0	4400000	0	FALSE	-0.0205165	Not significant	1359	NA
2p25.3	2p	Del	2	0	4400000	0	FALSE	0.00511778	Not significant	1358	NA
2p25.2	2p	Amp	2	4400000	7100000	0	FALSE	-0.103833	Not significant	1357	NA
2p25.2	2p	Del	2	4400000	7100000	0	FALSE	-0.0078475	Not significant	1356	NA
2p25.1	2p	Amp	2	7100000	12200000	0	FALSE	-0.0756746	Not significant	1355	NA
2p25.1	2p	Del	2	7100000	12200000	0	FALSE	-0.0148523	Not significant	1354	NA
2p24.3	2p	Amp	2	12200000	16700000	0	FALSE	-0.0969897	Not significant	1353	NA
2p24.3	2p	Del	2	12200000	16700000	0	FALSE	-0.0574523	Not significant	1352	NA
2p24.2	2p	Amp	2	16700000	19200000	0	FALSE	-0.105138	Not significant	1351	NA
2p24.2	2p	Del	2	16700000	19200000	0	FALSE	-0.071857	Not significant	1350	NA
2p24.1	2p	Amp	2	19200000	24000000	0	FALSE	-0.0576243	Not significant	1349	NA
2p24.1	2p	Del	2	19200000	24000000	0	FALSE	-0.0647878	Not significant	1348	NA
2p23.3	2p	Amp	2	24000000	27900000	0	FALSE	-0.0968435	Not significant	1347	NA
2p23.3	2p	Del	2	24000000	27900000	0	FALSE	-0.0506977	Not significant	1346	NA
2p23.2	2p	Amp	2	27900000	30000000	0	FALSE	-0.0500461	Not significant	1345	NA
2p23.2	2p	Del	2	27900000	30000000	0	FALSE	-0.0489474	Not significant	1344	NA
2p23.1	2p	Amp	2	30000000	32100000	0	FALSE	0.0363597	Not significant	1343	NA
2p23.1	2p	Del	2	30000000	32100000	0	FALSE	-0.0596833	Not significant	1342	NA
2p22.3	2p	Amp	2	32100000	36600000	0	FALSE	-0.074183	Not significant	1341	NA
2p22.3	2p	Del	2	32100000	36600000	0	FALSE	-0.0376017	Not significant	1340	NA
2p22.2	2p	Amp	2	36600000	38600000	0	FALSE	-0.0770249	Not significant	1339	NA
2p22.2	2p	Del	2	36600000	38600000	0	FALSE	-0.0326555	Not significant	1338	NA
2p22.1	2p	Amp	2	38600000	41800000	0	FALSE	-0.101835	Not significant	1337	NA
2p22.1	2p	Del	2	38600000	41800000	0	FALSE	-0.027591	Not significant	1336	NA
2p21	2p	Amp	2	41800000	47800000	0	FALSE	0.0251118	Not significant	1335	NA
2p21	2p	Del	2	41800000	47800000	0	FALSE	-0.0117237	Not significant	1334	NA
2p16.3	2p	Amp	2	47800000	52900000	0	FALSE	-0.0346472	Not significant	1333	NA
2p16.3	2p	Del	2	47800000	52900000	0	FALSE	-0.020234	Not significant	1332	NA
2p16.2	2p	Amp	2	52900000	55000000	0	FALSE	-0.120862	Not significant	1331	NA
2p16.2	2p	Del	2	52900000	55000000	0	FALSE	-0.00764	Not significant	1330	NA
2p16.1	2p	Amp	2	55000000	61300000	0	FALSE	-0.125761	Not significant	1329	NA
2p16.1	2p	Del	2	55000000	61300000	0	FALSE	-0.00661317	Not significant	1328	NA
2p15	2p	Amp	2	61300000	64100000	0	FALSE	-0.154227	Not significant	1327	NA
2p15	2p	Del	2	61300000	64100000	0	FALSE	-0.012763	Not significant	1326	NA
2p14	2p	Amp	2	64100000	68600000	0	FALSE	-0.081342	Not significant	1325	NA
2p14	2p	Del	2	64100000	68600000	0	FALSE	-0.01944	Not significant	1324	NA
2p13.3	2p	Amp	2	68600000	71500000	0	FALSE	-0.0348226	Not significant	1323	NA
2p13.3	2p	Del	2	68600000	71500000	0	FALSE	-0.0339303	Not significant	1322	NA
2p13.2	2p	Amp	2	71500000	73500000	0	FALSE	-0.0391968	Not significant	1321	NA
2p13.2	2p	Del	2	71500000	73500000	0	FALSE	-0.026117	Not significant	1320	NA
2p13.1	2p	Amp	2	73500000	75000000	0	FALSE	-0.0405093	Not significant	1319	NA
2p13.1	2p	Del	2	73500000	75000000	0	FALSE	-0.01944	Not significant	1318	NA
2p12	2p	Amp	2	75000000	83300000	0	FALSE	-0.0582127	Not significant	1317	NA
2p12	2p	Del	2	75000000	83300000	0	FALSE	-2.43333e-05	Not significant	1316	NA
2p11.2	2p	Amp	2	83300000	90500000	0	FALSE	-0.0969189	Not significant	1315	NA
2p11.2	2p	Del	2	83300000	90500000	0	FALSE	-0.0077918	Not significant	1314	NA
2q11.2	2q	Amp	2	96800000	102700000	0	FALSE	-0.0133006	Not significant	1313	NA
2q11.2	2q	Del	2	96800000	102700000	0	FALSE	0.0287847	Not significant	1312	NA
2q12.1	2q	Amp	2	102700000	106000000	0	FALSE	0.0304207	Not significant	1311	NA
2q12.1	2q	Del	2	102700000	106000000	0	FALSE	0.001967	Not significant	1310	NA
2q12.2	2q	Amp	2	106000000	107500000	0	FALSE	0.0858105	Not significant	1309	NA
2q12.2	2q	Del	2	106000000	107500000	0	FALSE	-0.004557	Not significant	1308	NA
2q12.3	2q	Amp	2	107500000	110200000	0	FALSE	0.0795922	Not significant	1307	NA
2q12.3	2q	Del	2	107500000	110200000	0	FALSE	0.011755	Not significant	1306	NA
2q13	2q	Amp	2	110200000	114400000	0.0734737	FALSE	0.157883	Not significant	1305	NA
2q13	2q	Del	2	110200000	114400000	0	FALSE	0.00367275	Not significant	1304	NA
2q14.1	2q	Amp	2	114400000	118800000	0	FALSE	-0.0240905	Not significant	1303	NA
2q14.1	2q	Del	2	114400000	118800000	0	FALSE	0.008965	Not significant	1302	NA
2q14.2	2q	Amp	2	118800000	122400000	0	FALSE	-0.0829476	Not significant	1301	NA
2q14.2	2q	Del	2	118800000	122400000	0	FALSE	0.0165057	Not significant	1300	NA
2q14.3	2q	Amp	2	122400000	129900000	0	FALSE	-0.135507	Not significant	1299	NA
2q14.3	2q	Del	2	122400000	129900000	0	FALSE	0.0930213	Not significant	1298	NA
2q21.1	2q	Amp	2	129900000	132500000	0	FALSE	-0.0975003	Not significant	1297	NA
2q21.1	2q	Del	2	129900000	132500000	0	FALSE	0.0885958	Not significant	1296	NA
2q21.2	2q	Amp	2	132500000	135100000	0	FALSE	-0.0136839	Not significant	1295	NA
2q21.2	2q	Del	2	132500000	135100000	0	FALSE	0.0823015	Not significant	1294	NA
2q21.3	2q	Amp	2	135100000	136800000	0	FALSE	-0.0159447	Not significant	1293	NA
2q21.3	2q	Del	2	135100000	136800000	0	FALSE	0.058269	Not significant	1292	NA
2q22.1	2q	Amp	2	136800000	142200000	0	FALSE	0.0156952	Not significant	1291	NA
2q22.1	2q	Del	2	136800000	142200000	0	FALSE	0.0593657	Not significant	1290	NA
2q22.2	2q	Amp	2	142200000	144100000	0	FALSE	0.039597	Not significant	1289	NA
2q22.2	2q	Del	2	142200000	144100000	0	FALSE	-0.00118525	Not significant	1288	NA
2q22.3	2q	Amp	2	144100000	148700000	0	FALSE	0.067377	Not significant	1287	NA
2q22.3	2q	Del	2	144100000	148700000	0	FALSE	0.0418245	Not significant	1286	NA
2q23.1	2q	Amp	2	148700000	149900000	0	FALSE	NA	Not significant	1285	NA
2q23.1	2q	Del	2	148700000	149900000	0	FALSE	NA	Not significant	1284	NA
2q23.2	2q	Amp	2	149900000	150500000	0	FALSE	NA	Not significant	1283	NA
2q23.2	2q	Del	2	149900000	150500000	0	FALSE	NA	Not significant	1282	NA
2q23.3	2q	Amp	2	150500000	154900000	0	FALSE	0.073654	Not significant	1281	NA
2q23.3	2q	Del	2	150500000	154900000	0	FALSE	0.035585	Not significant	1280	NA
2q24.1	2q	Amp	2	154900000	159800000	0	FALSE	0.110561	Not significant	1279	NA
2q24.1	2q	Del	2	154900000	159800000	0	FALSE	0.0227677	Not significant	1278	NA
2q24.2	2q	Amp	2	159800000	163700000	0	FALSE	0.11644	Not significant	1277	NA
2q24.2	2q	Del	2	159800000	163700000	0	FALSE	0.0056888	Not significant	1276	NA
2q24.3	2q	Amp	2	163700000	169700000	0	FALSE	0.0354157	Not significant	1275	NA
2q24.3	2q	Del	2	163700000	169700000	0	FALSE	0.0258062	Not significant	1274	NA
2q31.1	2q	Amp	2	169700000	178000000	0	FALSE	0.0133492	Not significant	1273	NA
2q31.1	2q	Del	2	169700000	178000000	0	FALSE	0.0578494	Not significant	1272	NA
2q31.2	2q	Amp	2	178000000	180600000	0	FALSE	-0.0653566	Not significant	1271	NA
2q31.2	2q	Del	2	178000000	180600000	0	FALSE	0.0785853	Not significant	1270	NA
2q31.3	2q	Amp	2	180600000	183000000	0	FALSE	-0.031589	Not significant	1269	NA
2q31.3	2q	Del	2	180600000	183000000	0	FALSE	0.080651	Not significant	1268	NA
2q32.1	2q	Amp	2	183000000	189400000	0	FALSE	-0.0633025	Not significant	1267	NA
2q32.1	2q	Del	2	183000000	189400000	0	FALSE	0.0489158	Not significant	1266	NA
2q32.2	2q	Amp	2	189400000	191900000	0	FALSE	-0.0656663	Not significant	1265	NA
2q32.2	2q	Del	2	189400000	191900000	0	FALSE	0.049099	Not significant	1264	NA
2q32.3	2q	Amp	2	191900000	197400000	0	FALSE	-0.0558278	Not significant	1263	NA
2q32.3	2q	Del	2	191900000	197400000	0	FALSE	0.049099	Not significant	1262	NA
2q33.1	2q	Amp	2	197400000	203300000	0	FALSE	-0.051359	Not significant	1261	NA
2q33.1	2q	Del	2	197400000	203300000	0	FALSE	0.050267	Not significant	1260	NA
2q33.2	2q	Amp	2	203300000	204900000	0	FALSE	-0.04611	Not significant	1259	NA
2q33.2	2q	Del	2	203300000	204900000	0	FALSE	0.047198	Not significant	1258	NA
2q33.3	2q	Amp	2	204900000	209000000	0	FALSE	-0.0541197	Not significant	1257	NA
2q33.3	2q	Del	2	204900000	209000000	0	FALSE	0.041725	Not significant	1256	NA
2q34	2q	Amp	2	209000000	215300000	0	FALSE	-0.0607474	Not significant	1255	NA
2q34	2q	Del	2	209000000	215300000	0	FALSE	0.0140537	Not significant	1254	NA
2q35	2q	Amp	2	215300000	221500000	0	FALSE	-0.0251692	Not significant	1253	NA
2q35	2q	Del	2	215300000	221500000	0	FALSE	0.0008265	Not significant	1252	NA
2q36.1	2q	Amp	2	221500000	225200000	0	FALSE	-0.114353	Not significant	1251	NA
2q36.1	2q	Del	2	221500000	225200000	0	FALSE	-0.0237953	Not significant	1250	NA
2q36.2	2q	Amp	2	225200000	226100000	0	FALSE	-0.0858817	Not significant	1249	NA
2q36.2	2q	Del	2	225200000	226100000	0	FALSE	-0.0309095	Not significant	1248	NA
2q36.3	2q	Amp	2	226100000	231000000	0	FALSE	-0.0770037	Not significant	1247	NA
2q36.3	2q	Del	2	226100000	231000000	0	FALSE	-0.034164	Not significant	1246	NA
2q37.1	2q	Amp	2	231000000	235600000	0	FALSE	-0.0456925	Not significant	1245	NA
2q37.1	2q	Del	2	231000000	235600000	0	FALSE	-0.00739937	Not significant	1244	NA
2q37.2	2q	Amp	2	235600000	237300000	0	FALSE	-0.0488937	Not significant	1243	NA
2q37.2	2q	Del	2	235600000	237300000	0	FALSE	0.0355756	Not significant	1242	NA
2q37.3	2q	Amp	2	237300000	243199373	0	FALSE	-0.0302696	Not significant	1241	NA
2q37.3	2q	Del	2	237300000	243199373	0	FALSE	0.0118856	Not significant	1240	NA
3p26.3	3p	Amp	3	0	2800000	0	FALSE	-0.022567	Not significant	1239	NA
3p26.3	3p	Del	3	0	2800000	-0.0406493	FALSE	-0.0165543	Not significant	1238	NA
3p26.2	3p	Amp	3	2800000	4000000	0	FALSE	-0.01566	Not significant	1237	NA
3p26.2	3p	Del	3	2800000	4000000	-0.00195825	FALSE	0.0264332	Not significant	1236	NA
3p26.1	3p	Amp	3	4000000	8700000	0	FALSE	0.0077301	Not significant	1235	NA
3p26.1	3p	Del	3	4000000	8700000	0	FALSE	0.0338634	Not significant	1234	NA
3p25.3	3p	Amp	3	8700000	11800000	0	FALSE	-0.0203966	Not significant	1233	NA
3p25.3	3p	Del	3	8700000	11800000	0	FALSE	0.0824345	Not significant	1232	NA
3p25.2	3p	Amp	3	11800000	13300000	0	FALSE	-0.014545	Not significant	1231	NA
3p25.2	3p	Del	3	11800000	13300000	-0.0380735	FALSE	0.138214	Not significant	1230	NA
3p25.1	3p	Amp	3	13300000	16400000	0	FALSE	0.0269054	Not significant	1229	NA
3p25.1	3p	Del	3	13300000	16400000	-0.054439	FALSE	0.139012	Not significant	1228	NA
3p24.3	3p	Amp	3	16400000	23900000	0	FALSE	-0.016498	Not significant	1227	NA
3p24.3	3p	Del	3	16400000	23900000	-0.054439	FALSE	0.128515	Not significant	1226	NA
3p24.2	3p	Amp	3	23900000	26400000	0	FALSE	-0.0271635	Not significant	1225	NA
3p24.2	3p	Del	3	23900000	26400000	-0.054439	FALSE	0.103684	Not significant	1224	NA
3p24.1	3p	Amp	3	26400000	30900000	0	FALSE	-0.041312	Not significant	1223	NA
3p24.1	3p	Del	3	26400000	30900000	-0.054439	FALSE	0.136597	Not significant	1222	NA
3p23	3p	Amp	3	30900000	32100000	0	FALSE	-0.043826	Not significant	1221	NA
3p23	3p	Del	3	30900000	32100000	-0.054439	FALSE	0.132082	Not significant	1220	NA
3p22.3	3p	Amp	3	32100000	36500000	0	FALSE	-0.0475828	Not significant	1219	NA
3p22.3	3p	Del	3	32100000	36500000	-0.054439	FALSE	0.130046	Not significant	1218	NA
3p22.2	3p	Amp	3	36500000	39400000	0	FALSE	-0.0495625	Not significant	1217	NA
3p22.2	3p	Del	3	36500000	39400000	-0.0272195	FALSE	0.0712158	Not significant	1216	NA
3p22.1	3p	Amp	3	39400000	43700000	0	FALSE	-0.025736	Not significant	1215	NA
3p22.1	3p	Del	3	39400000	43700000	0	FALSE	0.00287467	Not significant	1214	NA
3p21.33	3p	Amp	3	43700000	44100000	0	FALSE	-0.012562	Not significant	1213	NA
3p21.33	3p	Del	3	43700000	44100000	0	FALSE	-0.014972	Not significant	1212	NA
3p21.32	3p	Amp	3	44100000	44200000	0	FALSE	-0.012562	Not significant	1211	NA
3p21.32	3p	Del	3	44100000	44200000	0	FALSE	-0.014972	Not significant	1210	NA
3p21.31	3p	Amp	3	44200000	50600000	0	FALSE	0.00383036	Not significant	1209	NA
3p21.31	3p	Del	3	44200000	50600000	-0.124397	FALSE	0.0171579	Not significant	1208	NA
3p21.2	3p	Amp	3	50600000	52300000	0	FALSE	-0.093704	Not significant	1207	NA
3p21.2	3p	Del	3	50600000	52300000	0	FALSE	-0.034167	Not significant	1206	NA
3p21.1	3p	Amp	3	52300000	54400000	0	FALSE	-0.0818161	Not significant	1205	NA
3p21.1	3p	Del	3	52300000	54400000	-0.0015666	FALSE	-0.0422423	Not significant	1204	NA
3p14.3	3p	Amp	3	54400000	58600000	0	FALSE	-0.0177909	Not significant	1203	NA
3p14.3	3p	Del	3	54400000	58600000	0	FALSE	-0.022237	Not significant	1202	NA
3p14.2	3p	Amp	3	58600000	63700000	0	FALSE	0.0224215	Not significant	1201	NA
3p14.2	3p	Del	3	58600000	63700000	0	FALSE	-0.006593	Not significant	1200	NA
3p14.1	3p	Amp	3	63700000	69800000	0	FALSE	0.0263513	Not significant	1199	NA
3p14.1	3p	Del	3	63700000	69800000	0	FALSE	-0.0112156	Not significant	1198	NA
3p13	3p	Amp	3	69800000	74200000	0	FALSE	-0.0934097	Not significant	1197	NA
3p13	3p	Del	3	69800000	74200000	-0.104888	FALSE	0.13484	Not significant	1196	NA
3p12.3	3p	Amp	3	74200000	79800000	0	FALSE	-0.004295	Not significant	1195	NA
3p12.3	3p	Del	3	74200000	79800000	-0.354354	FALSE	0.199389	Not significant	1194	NA
3q11.2	3q	Amp	3	93900000	98300000	0	FALSE	-0.10017	Not significant	1193	NA
3q11.2	3q	Del	3	93900000	98300000	0	FALSE	-0.16781	Not significant	1192	NA
3q12.1	3q	Amp	3	98300000	100000000	0	FALSE	-0.146619	Not significant	1191	NA
3q12.1	3q	Del	3	98300000	100000000	0	FALSE	-0.128083	Not significant	1190	NA
3q12.2	3q	Amp	3	100000000	100900000	0	FALSE	-0.104215	Not significant	1189	NA
3q12.2	3q	Del	3	100000000	100900000	0	FALSE	-0.113631	Not significant	1188	NA
3q12.3	3q	Amp	3	100900000	102800000	0	FALSE	NA	Not significant	1187	NA
3q12.3	3q	Del	3	100900000	102800000	0	FALSE	NA	Not significant	1186	NA
3q13.11	3q	Amp	3	102800000	106200000	0	FALSE	0.0426535	Not significant	1185	NA
3q13.11	3q	Del	3	102800000	106200000	0	FALSE	-0.155009	Not significant	1184	NA
3q13.12	3q	Amp	3	106200000	107900000	0	FALSE	0.0449173	Not significant	1183	NA
3q13.12	3q	Del	3	106200000	107900000	0	FALSE	-0.148147	Not significant	1182	NA
3q13.13	3q	Amp	3	107900000	111300000	0	FALSE	0.0424157	Not significant	1181	NA
3q13.13	3q	Del	3	107900000	111300000	0	FALSE	-0.162008	Not significant	1180	NA
3q13.2	3q	Amp	3	111300000	113500000	0	FALSE	0.0293957	Not significant	1179	NA
3q13.2	3q	Del	3	111300000	113500000	0	FALSE	-0.158422	Not significant	1178	NA
3q13.31	3q	Amp	3	113500000	117300000	0	FALSE	0.0757235	Not significant	1177	NA
3q13.31	3q	Del	3	113500000	117300000	0	FALSE	-0.15374	Not significant	1176	NA
3q13.32	3q	Amp	3	117300000	119000000	0	FALSE	0.113459	Not significant	1175	NA
3q13.32	3q	Del	3	117300000	119000000	0	FALSE	-0.07732	Not significant	1174	NA
3q13.33	3q	Amp	3	119000000	121900000	0	FALSE	0.114707	Not significant	1173	NA
3q13.33	3q	Del	3	119000000	121900000	0	FALSE	-0.0816575	Not significant	1172	NA
3q21.1	3q	Amp	3	121900000	123800000	0.0149877	FALSE	0.126847	Not significant	1171	NA
3q21.1	3q	Del	3	121900000	123800000	0	FALSE	-0.099136	Not significant	1170	NA
3q21.2	3q	Amp	3	123800000	125800000	0.033814	FALSE	0.18311	Not significant	1169	NA
3q21.2	3q	Del	3	123800000	125800000	0	FALSE	-0.0925655	Not significant	1168	NA
3q21.3	3q	Amp	3	125800000	129200000	0.129713	FALSE	0.26664	Not significant	1167	NA
3q21.3	3q	Del	3	125800000	129200000	0	FALSE	-0.090778	Not significant	1166	NA
3q22.1	3q	Amp	3	129200000	133700000	0.274062	FALSE	0.285838	Not significant	1165	NA
3q22.1	3q	Del	3	129200000	133700000	0	FALSE	-0.0916383	Not significant	1164	NA
3q22.2	3q	Amp	3	133700000	135700000	0.240493	FALSE	0.24257	Not significant	1163	NA
3q22.2	3q	Del	3	133700000	135700000	0	FALSE	-0.0328435	Not significant	1162	NA
3q22.3	3q	Amp	3	135700000	138700000	0.334818	FALSE	0.198457	Not significant	1161	NA
3q22.3	3q	Del	3	135700000	138700000	0	FALSE	-0.0413388	Not significant	1160	NA
3q23	3q	Amp	3	138700000	142800000	0.323767	FALSE	0.212242	Not significant	1159	NA
3q23	3q	Del	3	138700000	142800000	0	FALSE	-0.0750258	Not significant	1158	NA
3q24	3q	Amp	3	142800000	148900000	0.425155	FALSE	0.273782	Not significant	1157	NA
3q24	3q	Del	3	142800000	148900000	0	FALSE	-0.0786981	Not significant	1156	NA
3q25.1	3q	Amp	3	148900000	152100000	0.610206	FALSE	0.34127	Not significant	1155	NA
3q25.1	3q	Del	3	148900000	152100000	0	FALSE	-0.06268	Not significant	1154	NA
3q25.2	3q	Amp	3	152100000	155000000	0.556641	FALSE	0.343225	Not significant	1153	NA
3q25.2	3q	Del	3	152100000	155000000	0	FALSE	-0.06268	Not significant	1152	NA
3q25.31	3q	Amp	3	155000000	157000000	0.631909	FALSE	0.382795	Not significant	1151	NA
3q25.31	3q	Del	3	155000000	157000000	0	FALSE	-0.059651	Not significant	1150	NA
3q25.32	3q	Amp	3	157000000	159000000	0.655244	FALSE	0.382261	Not significant	1149	NA
3q25.32	3q	Del	3	157000000	159000000	0	FALSE	-0.0623728	Not significant	1148	NA
3q25.33	3q	Amp	3	159000000	160700000	0.644237	FALSE	0.34654	Not significant	1147	NA
3q25.33	3q	Del	3	159000000	160700000	0	FALSE	-0.034889	Not significant	1146	NA
3q26.1	3q	Amp	3	160700000	167600000	0.571653	FALSE	0.315704	Not significant	1145	NA
3q26.1	3q	Del	3	160700000	167600000	0	FALSE	-0.0360118	Not significant	1144	NA
3q26.2	3q	Amp	3	167600000	170900000	0.852869	FALSE	0.384293	Not significant	1143	NA
3q26.2	3q	Del	3	167600000	170900000	0	FALSE	-0.0558523	Not significant	1142	NA
3q26.31	3q	Amp	3	170900000	175700000	0.654557	FALSE	0.324624	Not significant	1141	NA
3q26.31	3q	Del	3	170900000	175700000	0	FALSE	-0.0777889	Not significant	1140	NA
3q26.32	3q	Amp	3	175700000	179000000	0.272106	FALSE	NA	Not significant	1139	NA
3q26.32	3q	Del	3	175700000	179000000	0	FALSE	NA	Not significant	1138	NA
3q26.33	3q	Amp	3	179000000	182700000	0.289946	FALSE	0.241319	Not significant	1137	NA
3q26.33	3q	Del	3	179000000	182700000	0	FALSE	-0.0145137	Not significant	1136	NA
3q27.1	3q	Amp	3	182700000	184500000	0.420492	FALSE	0.305333	Not significant	1135	NA
3q27.1	3q	Del	3	182700000	184500000	0	FALSE	-0.0894907	Not significant	1134	NA
3q27.2	3q	Amp	3	184500000	186000000	0.409622	FALSE	0.33109	Not significant	1133	NA
3q27.2	3q	Del	3	184500000	186000000	0	FALSE	-0.07958	Not significant	1132	NA
3q27.3	3q	Amp	3	186000000	187900000	0.409622	FALSE	0.34669	Not significant	1131	NA
3q27.3	3q	Del	3	186000000	187900000	0	FALSE	-0.101547	Not significant	1130	NA
3q28	3q	Amp	3	187900000	192300000	0.391064	FALSE	0.325622	Not significant	1129	NA
3q28	3q	Del	3	187900000	192300000	0	FALSE	-0.0497542	Not significant	1128	NA
3q29	3q	Amp	3	192300000	198022430	0.36614	FALSE	0.28755	Not significant	1127	NA
3q29	3q	Del	3	192300000	198022430	0	FALSE	-0.0907257	Not significant	1126	NA
4p16.3	4p	Amp	4	0	4500000	0.225752	FALSE	0.306239	Not significant	1125	NA
4p16.3	4p	Del	4	0	4500000	0	FALSE	-0.0907893	Not significant	1124	NA
4p16.2	4p	Amp	4	4500000	6000000	0.09399	FALSE	0.231346	Not significant	1123	NA
4p16.2	4p	Del	4	4500000	6000000	0	FALSE	-0.0533182	Not significant	1122	NA
4p16.1	4p	Amp	4	6000000	11300000	0.0666273	FALSE	0.218843	Not significant	1121	NA
4p16.1	4p	Del	4	6000000	11300000	0	FALSE	-0.0615528	Not significant	1120	NA
4p15.33	4p	Amp	4	11300000	15200000	0.0130685	FALSE	0.225689	Not significant	1119	NA
4p15.33	4p	Del	4	11300000	15200000	0	FALSE	-0.0466887	Not significant	1118	NA
4p15.32	4p	Amp	4	15200000	17800000	0	FALSE	0.212784	Not significant	1117	NA
4p15.32	4p	Del	4	15200000	17800000	0	FALSE	-0.0283674	Not significant	1116	NA
4p15.31	4p	Amp	4	17800000	21300000	0	FALSE	0.177902	Not significant	1115	NA
4p15.31	4p	Del	4	17800000	21300000	0	FALSE	-0.0134933	Not significant	1114	NA
4p15.2	4p	Amp	4	21300000	27700000	0	FALSE	0.0500195	Not significant	1113	NA
4p15.2	4p	Del	4	21300000	27700000	0	FALSE	-0.0122478	Not significant	1112	NA
4p15.1	4p	Amp	4	27700000	35800000	0	FALSE	0.119371	Not significant	1111	NA
4p15.1	4p	Del	4	27700000	35800000	0	FALSE	0.025679	Not significant	1110	NA
4p14	4p	Amp	4	35800000	41200000	0.127797	FALSE	0.143534	Not significant	1109	NA
4p14	4p	Del	4	35800000	41200000	0	FALSE	-0.0388915	Not significant	1108	NA
4p13	4p	Amp	4	41200000	44600000	0.060072	FALSE	0.0762187	Not significant	1107	NA
4p13	4p	Del	4	41200000	44600000	0	FALSE	-0.0430464	Not significant	1106	NA
4p12	4p	Amp	4	44600000	48200000	0.149946	FALSE	0.146771	Not significant	1105	NA
4p12	4p	Del	4	44600000	48200000	0	FALSE	0.0705546	Not significant	1104	NA
4q12	4q	Amp	4	52700000	59500000	0	FALSE	-0.0404356	Not significant	1103	NA
4q12	4q	Del	4	52700000	59500000	0	FALSE	0.00912386	Not significant	1102	NA
4q13.1	4q	Amp	4	59500000	66600000	0	FALSE	0.011364	Not significant	1101	NA
4q13.1	4q	Del	4	59500000	66600000	0	FALSE	-0.0036805	Not significant	1100	NA
4q13.2	4q	Amp	4	66600000	70500000	0	FALSE	0.06313	Not significant	1099	NA
4q13.2	4q	Del	4	66600000	70500000	0	FALSE	-0.0528187	Not significant	1098	NA
4q13.3	4q	Amp	4	70500000	76300000	0	FALSE	0.0569139	Not significant	1097	NA
4q13.3	4q	Del	4	70500000	76300000	0	FALSE	-0.0539474	Not significant	1096	NA
4q21.1	4q	Amp	4	76300000	78900000	0	FALSE	0.003783	Not significant	1095	NA
4q21.1	4q	Del	4	76300000	78900000	0	FALSE	-0.0519523	Not significant	1094	NA
4q21.21	4q	Amp	4	78900000	82400000	0	FALSE	0.0562413	Not significant	1093	NA
4q21.21	4q	Del	4	78900000	82400000	0	FALSE	-0.05196	Not significant	1092	NA
4q21.22	4q	Amp	4	82400000	84100000	0	FALSE	0.077226	Not significant	1091	NA
4q21.22	4q	Del	4	82400000	84100000	0	FALSE	-0.043497	Not significant	1090	NA
4q21.23	4q	Amp	4	84100000	86900000	0	FALSE	0.072534	Not significant	1089	NA
4q21.23	4q	Del	4	84100000	86900000	0	FALSE	-0.028641	Not significant	1088	NA
4q21.3	4q	Amp	4	86900000	88000000	0	FALSE	0.0972412	Not significant	1087	NA
4q21.3	4q	Del	4	86900000	88000000	0	FALSE	-0.0344283	Not significant	1086	NA
4q22.1	4q	Amp	4	88000000	93700000	0	FALSE	0.0918137	Not significant	1085	NA
4q22.1	4q	Del	4	88000000	93700000	0	FALSE	-0.0402117	Not significant	1084	NA
4q22.2	4q	Amp	4	93700000	95100000	0	FALSE	0.054298	Not significant	1083	NA
4q22.2	4q	Del	4	93700000	95100000	0	FALSE	-0.013978	Not significant	1082	NA
4q22.3	4q	Amp	4	95100000	98800000	0	FALSE	0.0455343	Not significant	1081	NA
4q22.3	4q	Del	4	95100000	98800000	0	FALSE	-0.034207	Not significant	1080	NA
4q23	4q	Amp	4	98800000	101100000	0	FALSE	0.0583622	Not significant	1079	NA
4q23	4q	Del	4	98800000	101100000	0	FALSE	-0.0428566	Not significant	1078	NA
4q24	4q	Amp	4	101100000	107700000	0	FALSE	0.0444098	Not significant	1077	NA
4q24	4q	Del	4	101100000	107700000	0	FALSE	-0.0683128	Not significant	1076	NA
4q25	4q	Amp	4	107700000	114100000	0	FALSE	0.0301581	Not significant	1075	NA
4q25	4q	Del	4	107700000	114100000	0	FALSE	-0.0452621	Not significant	1074	NA
4q26	4q	Amp	4	114100000	120800000	0	FALSE	0.0147308	Not significant	1073	NA
4q26	4q	Del	4	114100000	120800000	0	FALSE	-0.0688417	Not significant	1072	NA
4q27	4q	Amp	4	120800000	123800000	0	FALSE	-0.015403	Not significant	1071	NA
4q27	4q	Del	4	120800000	123800000	0	FALSE	-0.0209023	Not significant	1070	NA
4q28.1	4q	Amp	4	123800000	128800000	0	FALSE	-0.0135305	Not significant	1069	NA
4q28.1	4q	Del	4	123800000	128800000	0	FALSE	0.00112	Not significant	1068	NA
4q28.2	4q	Amp	4	128800000	131100000	0	FALSE	NA	Not significant	1067	NA
4q28.2	4q	Del	4	128800000	131100000	0	FALSE	NA	Not significant	1066	NA
4q28.3	4q	Amp	4	131100000	139500000	0	FALSE	-0.006475	Not significant	1065	NA
4q28.3	4q	Del	4	131100000	139500000	0	FALSE	-0.0174643	Not significant	1064	NA
4q31.1	4q	Amp	4	139500000	141500000	0	FALSE	-0.035368	Not significant	1063	NA
4q31.1	4q	Del	4	139500000	141500000	0	FALSE	0.0284393	Not significant	1062	NA
4q31.21	4q	Amp	4	141500000	146800000	0	FALSE	-0.0968508	Not significant	1061	NA
4q31.21	4q	Del	4	141500000	146800000	0	FALSE	0.017988	Not significant	1060	NA
4q31.22	4q	Amp	4	146800000	148500000	0	FALSE	-0.0460219	Not significant	1059	NA
4q31.22	4q	Del	4	146800000	148500000	0	FALSE	-0.051786	Not significant	1058	NA
4q31.23	4q	Amp	4	148500000	151100000	0	FALSE	-0.009795	Not significant	1057	NA
4q31.23	4q	Del	4	148500000	151100000	0	FALSE	-0.074818	Not significant	1056	NA
4q31.3	4q	Amp	4	151100000	155600000	0	FALSE	0.00689912	Not significant	1055	NA
4q31.3	4q	Del	4	151100000	155600000	0	FALSE	-0.0780375	Not significant	1054	NA
4q32.1	4q	Amp	4	155600000	161800000	0	FALSE	0.0527373	Not significant	1053	NA
4q32.1	4q	Del	4	155600000	161800000	0	FALSE	-0.0770613	Not significant	1052	NA
4q32.2	4q	Amp	4	161800000	164500000	0	FALSE	0.075584	Not significant	1051	NA
4q32.2	4q	Del	4	161800000	164500000	0	FALSE	-0.079147	Not significant	1050	NA
4q32.3	4q	Amp	4	164500000	170100000	0	FALSE	0.127607	Not significant	1049	NA
4q32.3	4q	Del	4	164500000	170100000	0	FALSE	-0.0957775	Not significant	1048	NA
4q33	4q	Amp	4	170100000	171900000	0	FALSE	0.122507	Not significant	1047	NA
4q33	4q	Del	4	170100000	171900000	0	FALSE	-0.112564	Not significant	1046	NA
4q34.1	4q	Amp	4	171900000	176300000	0	FALSE	0.0519753	Not significant	1045	NA
4q34.1	4q	Del	4	171900000	176300000	0	FALSE	-0.123067	Not significant	1044	NA
4q34.2	4q	Amp	4	176300000	177500000	0	FALSE	-0.018008	Not significant	1043	NA
4q34.2	4q	Del	4	176300000	177500000	0	FALSE	-0.112529	Not significant	1042	NA
4q34.3	4q	Amp	4	177500000	183200000	0	FALSE	-0.0483688	Not significant	1041	NA
4q34.3	4q	Del	4	177500000	183200000	0	FALSE	-0.0554433	Not significant	1040	NA
4q35.1	4q	Amp	4	183200000	187100000	0	FALSE	-0.0575268	Not significant	1039	NA
4q35.1	4q	Del	4	183200000	187100000	0	FALSE	-0.113985	Not significant	1038	NA
4q35.2	4q	Amp	4	187100000	191154276	0	FALSE	-0.0414427	Not significant	1037	NA
4q35.2	4q	Del	4	187100000	191154276	-0.12056	FALSE	-0.0601394	Not significant	1036	NA
5p15.33	5p	Amp	5	0	4500000	1.51244	TRUE	-0.184178	Not significant	1035	NA
5p15.33	5p	Del	5	0	4500000	0	FALSE	0.0641135	Not significant	1034	NA
5p15.32	5p	Amp	5	4500000	6300000	0.358834	FALSE	-0.156581	Not significant	1033	NA
5p15.32	5p	Del	5	4500000	6300000	0	FALSE	0.077844	Not significant	1032	NA
5p15.31	5p	Amp	5	6300000	9800000	0.249876	FALSE	-0.177311	Not significant	1031	NA
5p15.31	5p	Del	5	6300000	9800000	0	FALSE	0.0546652	Not significant	1030	NA
5p15.2	5p	Amp	5	9800000	15000000	0.32788	FALSE	-0.171475	Not significant	1029	NA
5p15.2	5p	Del	5	9800000	15000000	0	FALSE	0.066511	Not significant	1028	NA
5p15.1	5p	Amp	5	15000000	18400000	0.252052	FALSE	-0.110624	Not significant	1027	NA
5p15.1	5p	Del	5	15000000	18400000	0	FALSE	0.066351	Not significant	1026	NA
5p14.3	5p	Amp	5	18400000	23300000	0.0767265	FALSE	-0.139094	Not significant	1025	NA
5p14.3	5p	Del	5	18400000	23300000	0	FALSE	0.066351	Not significant	1024	NA
5p14.2	5p	Amp	5	23300000	24600000	NA	NA	NA	Not significant	1023	NA
5p14.2	5p	Del	5	23300000	24600000	NA	NA	NA	Not significant	1022	NA
5p14.1	5p	Del	5	24600000	28900000	NA	NA	NA	Not significant	1021	NA
5p13.3	5p	Amp	5	28900000	33800000	0	FALSE	-0.043256	Not significant	1020	NA
5p13.3	5p	Del	5	28900000	33800000	0	FALSE	0.031052	Not significant	1019	NA
5p13.2	5p	Amp	5	33800000	38400000	0	FALSE	-0.141398	Not significant	1018	NA
5p13.2	5p	Del	5	33800000	38400000	0	FALSE	0.0169282	Not significant	1017	NA
5p13.1	5p	Amp	5	38400000	42500000	0	FALSE	-0.16648	Not significant	1016	NA
5p13.1	5p	Del	5	38400000	42500000	0	FALSE	0	Not significant	1015	NA
5p12	5p	Amp	5	42500000	46100000	0	FALSE	NA	Not significant	1014	NA
5p12	5p	Del	5	42500000	46100000	0	FALSE	NA	Not significant	1013	NA
5q11.2	5q	Amp	5	50700000	58900000	0	FALSE	-0.0326056	Not significant	1012	NA
5q11.2	5q	Del	5	50700000	58900000	0	FALSE	0.0117008	Not significant	1011	NA
5q12.1	5q	Amp	5	58900000	62900000	0	FALSE	-0.0624353	Not significant	1010	NA
5q12.1	5q	Del	5	58900000	62900000	-0.0253823	FALSE	0.0694558	Not significant	1009	NA
5q12.2	5q	Amp	5	62900000	63200000	0	FALSE	-0.039781	Not significant	1008	NA
5q12.2	5q	Del	5	62900000	63200000	-0.054439	FALSE	NA	Not significant	1007	NA
5q12.3	5q	Amp	5	63200000	66700000	0	FALSE	-0.0320699	Not significant	1006	NA
5q12.3	5q	Del	5	63200000	66700000	-0.0272195	FALSE	0.0413955	Not significant	1005	NA
5q13.1	5q	Amp	5	66700000	68400000	0	FALSE	-0.0418103	Not significant	1004	NA
5q13.1	5q	Del	5	66700000	68400000	0	FALSE	0.018767	Not significant	1003	NA
5q13.2	5q	Amp	5	68400000	73300000	0	FALSE	-0.052455	Not significant	1002	NA
5q13.2	5q	Del	5	68400000	73300000	0	FALSE	-0.0582233	Not significant	1001	NA
5q13.3	5q	Amp	5	73300000	76900000	0	FALSE	0.0523286	Not significant	1000	NA
5q13.3	5q	Del	5	73300000	76900000	-0.0080895	FALSE	-0.0182238	Not significant	999	NA
5q14.1	5q	Amp	5	76900000	81400000	0	FALSE	-0.0499899	Not significant	998	NA
5q14.1	5q	Del	5	76900000	81400000	0	FALSE	-0.0649745	Not significant	997	NA
5q14.2	5q	Amp	5	81400000	82800000	0	FALSE	-0.063331	Not significant	996	NA
5q14.2	5q	Del	5	81400000	82800000	0	FALSE	-0.061464	Not significant	995	NA
5q14.3	5q	Amp	5	82800000	92300000	0	FALSE	-0.00363185	Not significant	994	NA
5q14.3	5q	Del	5	82800000	92300000	0	FALSE	-0.0589715	Not significant	993	NA
5q15	5q	Amp	5	92300000	98200000	0	FALSE	0.00284189	Not significant	992	NA
5q15	5q	Del	5	92300000	98200000	0	FALSE	-0.092669	Not significant	991	NA
5q21.1	5q	Amp	5	98200000	102800000	0	FALSE	0.0408045	Not significant	990	NA
5q21.1	5q	Del	5	98200000	102800000	0	FALSE	-0.0879595	Not significant	989	NA
5q21.2	5q	Amp	5	102800000	104500000	0	FALSE	0.029031	Not significant	988	NA
5q21.2	5q	Del	5	102800000	104500000	0	FALSE	-0.102954	Not significant	987	NA
5q21.3	5q	Amp	5	104500000	109600000	0	FALSE	0.0826165	Not significant	986	NA
5q21.3	5q	Del	5	104500000	109600000	0	FALSE	-0.10979	Not significant	985	NA
5q22.1	5q	Amp	5	109600000	111500000	0	FALSE	0.0944515	Not significant	984	NA
5q22.1	5q	Del	5	109600000	111500000	0	FALSE	-0.180091	Not significant	983	NA
5q22.2	5q	Amp	5	111500000	113100000	0	FALSE	0.0157049	Not significant	982	NA
5q22.2	5q	Del	5	111500000	113100000	0	FALSE	-0.187773	Not significant	981	NA
5q22.3	5q	Amp	5	113100000	115200000	0	FALSE	0.0968917	Not significant	980	NA
5q22.3	5q	Del	5	113100000	115200000	0	FALSE	-0.137002	Not significant	979	NA
5q23.1	5q	Amp	5	115200000	121400000	0	FALSE	0.119024	Not significant	978	NA
5q23.1	5q	Del	5	115200000	121400000	0	FALSE	-0.126381	Not significant	977	NA
5q23.2	5q	Amp	5	121400000	127300000	0	FALSE	0.177866	Not significant	976	NA
5q23.2	5q	Del	5	121400000	127300000	0	FALSE	-0.127631	Not significant	975	NA
5q23.3	5q	Amp	5	127300000	130600000	0	FALSE	0.141184	Not significant	974	NA
5q23.3	5q	Del	5	127300000	130600000	0	FALSE	-0.130552	Not significant	973	NA
5q31.1	5q	Amp	5	130600000	136200000	0	FALSE	0.111772	Not significant	972	NA
5q31.1	5q	Del	5	130600000	136200000	0	FALSE	-0.131157	Not significant	971	NA
5q31.2	5q	Amp	5	136200000	139500000	0	FALSE	0.049854	Not significant	970	NA
5q31.2	5q	Del	5	136200000	139500000	0	FALSE	-0.094894	Not significant	969	NA
5q31.3	5q	Amp	5	139500000	144500000	0	FALSE	0.0157457	Not significant	968	NA
5q31.3	5q	Del	5	139500000	144500000	0	FALSE	-0.110818	Not significant	967	NA
5q32	5q	Amp	5	144500000	149800000	0	FALSE	0.0492998	Not significant	966	NA
5q32	5q	Del	5	144500000	149800000	0	FALSE	-0.0742084	Not significant	965	NA
5q33.1	5q	Amp	5	149800000	152700000	0	FALSE	0.00620276	Not significant	964	NA
5q33.1	5q	Del	5	149800000	152700000	0	FALSE	0.0239283	Not significant	963	NA
5q33.2	5q	Amp	5	152700000	155700000	0	FALSE	0.0028696	Not significant	962	NA
5q33.2	5q	Del	5	152700000	155700000	0	FALSE	-0.00913067	Not significant	961	NA
5q33.3	5q	Amp	5	155700000	159900000	0.0335148	FALSE	0.00724725	Not significant	960	NA
5q33.3	5q	Del	5	155700000	159900000	0	FALSE	-0.0624022	Not significant	959	NA
5q34	5q	Amp	5	159900000	168500000	0.0446863	FALSE	-0.0211952	Not significant	958	NA
5q34	5q	Del	5	159900000	168500000	0	FALSE	-0.0666074	Not significant	957	NA
5q35.1	5q	Amp	5	168500000	172800000	0.0689048	FALSE	-0.0657225	Not significant	956	NA
5q35.1	5q	Del	5	168500000	172800000	0	FALSE	-0.0331838	Not significant	955	NA
5q35.2	5q	Amp	5	172800000	176600000	0.0964163	FALSE	-0.0177438	Not significant	954	NA
5q35.2	5q	Del	5	172800000	176600000	0	FALSE	-0.075984	Not significant	953	NA
5q35.3	5q	Amp	5	176600000	180915260	0.101482	FALSE	-0.0318383	Not significant	952	NA
5q35.3	5q	Del	5	176600000	180915260	0	FALSE	-0.0726926	Not significant	951	NA
6p25.3	6p	Amp	6	0	2300000	0.090896	FALSE	0.0207955	Not significant	950	NA
6p25.3	6p	Del	6	0	2300000	-0.268305	FALSE	0.31135	Not significant	949	NA
6p25.2	6p	Amp	6	2300000	4200000	0.0480225	FALSE	-0.0173757	Not significant	948	NA
6p25.2	6p	Del	6	2300000	4200000	-0.227647	FALSE	0.327064	Not significant	947	NA
6p25.1	6p	Amp	6	4200000	7100000	0.016907	FALSE	-0.0105273	Not significant	946	NA
6p25.1	6p	Del	6	4200000	7100000	-0.294199	FALSE	0.328525	Not significant	945	NA
6p24.3	6p	Amp	6	7100000	10600000	0	FALSE	-0.0254031	Not significant	944	NA
6p24.3	6p	Del	6	7100000	10600000	-0.054439	FALSE	0.228657	Not significant	943	NA
6p24.2	6p	Amp	6	10600000	11600000	0	FALSE	0.0022306	Not significant	942	NA
6p24.2	6p	Del	6	10600000	11600000	-0.135311	FALSE	0.231115	Not significant	941	NA
6p24.1	6p	Amp	6	11600000	13400000	0	FALSE	0.0190547	Not significant	940	NA
6p24.1	6p	Del	6	11600000	13400000	-0.158684	FALSE	0.241723	Not significant	939	NA
6p23	6p	Amp	6	13400000	15200000	0	FALSE	0.043365	Not significant	938	NA
6p23	6p	Del	6	13400000	15200000	-0.131353	FALSE	0.244982	Not significant	937	NA
6p22.3	6p	Amp	6	15200000	25200000	0	FALSE	-0.0480387	Not significant	936	NA
6p22.3	6p	Del	6	15200000	25200000	-0.167858	FALSE	0.219746	Not significant	935	NA
6p22.2	6p	Amp	6	25200000	27000000	0	FALSE	-0.0709697	Not significant	934	NA
6p22.2	6p	Del	6	25200000	27000000	-0.267284	FALSE	0.186391	Not significant	933	NA
6p21.31	6p	Amp	6	33500000	36600000	0.583186	FALSE	0.258322	Not significant	932	NA
6p21.31	6p	Del	6	33500000	36600000	0	FALSE	0.0146111	Not significant	931	NA
6p21.2	6p	Amp	6	36600000	40500000	0.559636	FALSE	0.147005	Not significant	930	NA
6p21.2	6p	Del	6	36600000	40500000	0	FALSE	0.0538697	Not significant	929	NA
6p21.1	6p	Amp	6	40500000	46200000	0.180644	FALSE	-0.166432	Not significant	928	NA
6p21.1	6p	Del	6	40500000	46200000	0	FALSE	0.056233	Not significant	927	NA
6p12.3	6p	Amp	6	46200000	51800000	0.0136427	FALSE	-0.0747728	Not significant	926	NA
6p12.3	6p	Del	6	46200000	51800000	0	FALSE	0.0514495	Not significant	925	NA
6p12.2	6p	Amp	6	51800000	52900000	0	FALSE	-0.0748978	Not significant	924	NA
6p12.2	6p	Del	6	51800000	52900000	0	FALSE	0.052634	Not significant	923	NA
6p12.1	6p	Amp	6	52900000	57000000	0	FALSE	-0.0390375	Not significant	922	NA
6p12.1	6p	Del	6	52900000	57000000	0	FALSE	0.0308024	Not significant	921	NA
6p11.2	6p	Amp	6	57000000	58700000	0.03878	FALSE	NA	Not significant	920	NA
6p11.2	6p	Del	6	57000000	58700000	0	FALSE	NA	Not significant	919	NA
6q13	6q	Amp	6	70000000	75900000	0	FALSE	-0.072188	Not significant	918	NA
6q13	6q	Del	6	70000000	75900000	-0.389623	FALSE	0.166116	Not significant	917	NA
6q14.1	6q	Amp	6	75900000	83900000	0	FALSE	-0.0128355	Not significant	916	NA
6q14.1	6q	Del	6	75900000	83900000	-0.721019	FALSE	0.138074	Not significant	915	NA
6q14.2	6q	Amp	6	83900000	84900000	0	FALSE	0.011698	Not significant	914	NA
6q14.2	6q	Del	6	83900000	84900000	-0.950301	FALSE	0.10295	Not significant	913	NA
6q14.3	6q	Amp	6	84900000	88000000	0	FALSE	NA	Not significant	912	NA
6q14.3	6q	Del	6	84900000	88000000	-0.585296	FALSE	NA	Not significant	911	NA
6q15	6q	Amp	6	88000000	93100000	0	FALSE	NA	Not significant	910	NA
6q15	6q	Del	6	88000000	93100000	-0.629306	FALSE	NA	Not significant	909	NA
6q16.1	6q	Amp	6	93100000	99500000	0	FALSE	-0.024823	Not significant	908	NA
6q16.1	6q	Del	6	93100000	99500000	-0.847991	FALSE	0.106543	Not significant	907	NA
6q16.2	6q	Amp	6	99500000	100600000	0	FALSE	-0.031223	Not significant	906	NA
6q16.2	6q	Del	6	99500000	100600000	-0.515502	FALSE	0.030249	Not significant	905	NA
6q16.3	6q	Amp	6	100600000	105500000	0	FALSE	-0.031223	Not significant	904	NA
6q16.3	6q	Del	6	100600000	105500000	-0.515502	FALSE	0.0315475	Not significant	903	NA
6q21	6q	Amp	6	105500000	114600000	0	FALSE	-0.0399375	Not significant	902	NA
6q21	6q	Del	6	105500000	114600000	-0.593251	FALSE	0.0812522	Not significant	901	NA
6q22.1	6q	Amp	6	114600000	118300000	0	FALSE	-0.0708403	Not significant	900	NA
6q22.1	6q	Del	6	114600000	118300000	-0.745617	FALSE	0.142255	Not significant	899	NA
6q22.2	6q	Amp	6	118300000	118500000	0	FALSE	-0.006538	Not significant	898	NA
6q22.2	6q	Del	6	118300000	118500000	-1.04017	FALSE	0.229458	Not significant	897	NA
6q22.31	6q	Amp	6	118500000	126100000	0	FALSE	-0.0201183	Not significant	896	NA
6q22.31	6q	Del	6	118500000	126100000	-0.623267	FALSE	0.168215	Not significant	895	NA
6q22.32	6q	Amp	6	126100000	127100000	0	FALSE	-0.011664	Not significant	894	NA
6q22.32	6q	Del	6	126100000	127100000	-0.186015	FALSE	0.086082	Not significant	893	NA
6q22.33	6q	Amp	6	127100000	130300000	0	FALSE	-0.000224	Not significant	892	NA
6q22.33	6q	Del	6	127100000	130300000	-0.120227	FALSE	0.077663	Not significant	891	NA
6q23.1	6q	Amp	6	130300000	131200000	0	FALSE	0.013585	Not significant	890	NA
6q23.1	6q	Del	6	130300000	131200000	0	FALSE	0.009133	Not significant	889	NA
6q23.2	6q	Amp	6	131200000	135200000	0	FALSE	0.0436177	Not significant	888	NA
6q23.2	6q	Del	6	131200000	135200000	0	FALSE	-0.00366767	Not significant	887	NA
6q23.3	6q	Amp	6	135200000	139000000	0	FALSE	0.05908	Not significant	886	NA
6q23.3	6q	Del	6	135200000	139000000	0	FALSE	0.007636	Not significant	885	NA
6q24.1	6q	Amp	6	139000000	142800000	0	FALSE	0.070117	Not significant	884	NA
6q24.1	6q	Del	6	139000000	142800000	0	FALSE	0.0187373	Not significant	883	NA
6q24.2	6q	Amp	6	142800000	145600000	0	FALSE	0.086146	Not significant	882	NA
6q24.2	6q	Del	6	142800000	145600000	0	FALSE	0.0235482	Not significant	881	NA
6q24.3	6q	Amp	6	145600000	149000000	0	FALSE	0.0592612	Not significant	880	NA
6q24.3	6q	Del	6	145600000	149000000	-0.0181463	FALSE	0.030374	Not significant	879	NA
6q25.1	6q	Amp	6	149000000	152500000	0	FALSE	0.036336	Not significant	878	NA
6q25.1	6q	Del	6	149000000	152500000	-0.0394347	FALSE	0.0308613	Not significant	877	NA
6q25.2	6q	Amp	6	152500000	155500000	0	FALSE	0.00277525	Not significant	876	NA
6q25.2	6q	Del	6	152500000	155500000	-0.115649	FALSE	0.032906	Not significant	875	NA
6q25.3	6q	Amp	6	155500000	161000000	0	FALSE	0.0459016	Not significant	874	NA
6q25.3	6q	Del	6	155500000	161000000	-0.140014	FALSE	0.0592847	Not significant	873	NA
6q26	6q	Amp	6	161000000	164500000	0	FALSE	0.06506	Not significant	872	NA
6q26	6q	Del	6	161000000	164500000	-0.215237	FALSE	0.0662817	Not significant	871	NA
6q27	6q	Amp	6	164500000	171115067	0	FALSE	0.038012	Not significant	870	NA
6q27	6q	Del	6	164500000	171115067	-0.17756	FALSE	0.0334312	Not significant	869	NA
7p22.3	7p	Amp	7	0	2800000	0.414562	FALSE	-0.0763312	Not significant	868	NA
7p22.3	7p	Del	7	0	2800000	0	FALSE	0.0340544	Not significant	867	NA
7p22.2	7p	Amp	7	2800000	4500000	0.199976	FALSE	-0.0458025	Not significant	866	NA
7p22.2	7p	Del	7	2800000	4500000	0	FALSE	0.0511915	Not significant	865	NA
7p22.1	7p	Amp	7	4500000	7300000	0.245134	FALSE	-0.0100908	Not significant	864	NA
7p22.1	7p	Del	7	4500000	7300000	0	FALSE	0.0697125	Not significant	863	NA
7p21.3	7p	Amp	7	7300000	13800000	0.0460917	FALSE	-0.0405512	Not significant	862	NA
7p21.3	7p	Del	7	7300000	13800000	0	FALSE	0.046524	Not significant	861	NA
7p21.2	7p	Amp	7	13800000	16500000	0.478123	FALSE	0.161099	Not significant	860	NA
7p21.2	7p	Del	7	13800000	16500000	0	FALSE	0.0441303	Not significant	859	NA
7p21.1	7p	Amp	7	16500000	20900000	0.152339	FALSE	0.0467192	Not significant	858	NA
7p21.1	7p	Del	7	16500000	20900000	0	FALSE	0.0593872	Not significant	857	NA
7p15.3	7p	Amp	7	20900000	25500000	0.0484222	FALSE	0.0419615	Not significant	856	NA
7p15.3	7p	Del	7	20900000	25500000	0	FALSE	0.058084	Not significant	855	NA
7p15.2	7p	Amp	7	25500000	28000000	0.062231	FALSE	0.0703995	Not significant	854	NA
7p15.2	7p	Del	7	25500000	28000000	0	FALSE	0.0311423	Not significant	853	NA
7p15.1	7p	Amp	7	28000000	28800000	0.062231	FALSE	0.0726385	Not significant	852	NA
7p15.1	7p	Del	7	28000000	28800000	0	FALSE	0.032201	Not significant	851	NA
7p14.3	7p	Amp	7	28800000	35000000	0.0311155	FALSE	-0.0197469	Not significant	850	NA
7p14.3	7p	Del	7	28800000	35000000	0	FALSE	0.0240786	Not significant	849	NA
7p14.2	7p	Amp	7	35000000	37200000	0.0011195	FALSE	-0.0298215	Not significant	848	NA
7p14.2	7p	Del	7	35000000	37200000	0	FALSE	0.032201	Not significant	847	NA
7p14.1	7p	Amp	7	37200000	43300000	0.0477027	FALSE	-0.0224503	Not significant	846	NA
7p14.1	7p	Del	7	37200000	43300000	0	FALSE	-0.0275642	Not significant	845	NA
7p13	7p	Amp	7	43300000	45400000	0	FALSE	0.00260058	Not significant	844	NA
7p13	7p	Del	7	43300000	45400000	0	FALSE	-0.0560594	Not significant	843	NA
7p12.3	7p	Amp	7	45400000	49000000	0.0731052	FALSE	0.0205448	Not significant	842	NA
7p12.3	7p	Del	7	45400000	49000000	0	FALSE	-0.0641553	Not significant	841	NA
7p12.2	7p	Amp	7	49000000	50500000	0.014188	FALSE	-0.0161443	Not significant	840	NA
7p12.2	7p	Del	7	49000000	50500000	0	FALSE	-0.0675475	Not significant	839	NA
7p12.1	7p	Amp	7	50500000	54000000	0.0011195	FALSE	-0.0907546	Not significant	838	NA
7p12.1	7p	Del	7	50500000	54000000	0	FALSE	-0.064265	Not significant	837	NA
7p11.2	7p	Amp	7	54000000	58000000	1.27467	FALSE	0.153771	Not significant	836	NA
7p11.2	7p	Del	7	54000000	58000000	0	FALSE	-0.0393234	Not significant	835	NA
7q11.21	7q	Amp	7	61700000	67000000	0.0105575	FALSE	0.0199468	Not significant	834	NA
7q11.21	7q	Del	7	61700000	67000000	0	FALSE	-0.0171003	Not significant	833	NA
7q11.22	7q	Amp	7	67000000	72200000	0	FALSE	0.0248847	Not significant	832	NA
7q11.22	7q	Del	7	67000000	72200000	0	FALSE	-0.079053	Not significant	831	NA
7q11.23	7q	Amp	7	72200000	77500000	0.0280207	FALSE	0.118756	Not significant	830	NA
7q11.23	7q	Del	7	72200000	77500000	0	FALSE	-0.0655334	Not significant	829	NA
7q21.11	7q	Amp	7	77500000	86400000	0.327163	FALSE	0.408509	Not significant	828	NA
7q21.11	7q	Del	7	77500000	86400000	0	FALSE	-0.100266	Not significant	827	NA
7q21.12	7q	Amp	7	86400000	88200000	0.642821	FALSE	0.525346	Not significant	826	NA
7q21.12	7q	Del	7	86400000	88200000	0	FALSE	-0.066977	Not significant	825	NA
7q21.13	7q	Amp	7	88200000	91100000	0.736542	FALSE	0.529613	Not significant	824	NA
7q21.13	7q	Del	7	88200000	91100000	0	FALSE	-0.040077	Not significant	823	NA
7q21.2	7q	Amp	7	91100000	92800000	0.828384	FALSE	0.515589	Not significant	822	NA
7q21.2	7q	Del	7	91100000	92800000	0	FALSE	-0.0483475	Not significant	821	NA
7q21.3	7q	Amp	7	92800000	98000000	0.683552	FALSE	0.461414	Not significant	820	NA
7q21.3	7q	Del	7	92800000	98000000	0	FALSE	-0.0391348	Not significant	819	NA
7q22.1	7q	Amp	7	98000000	103800000	0.427859	FALSE	0.298484	Not significant	818	NA
7q22.1	7q	Del	7	98000000	103800000	0	FALSE	-0.0394397	Not significant	817	NA
7q22.2	7q	Amp	7	103800000	104500000	0.293584	FALSE	0.265257	Not significant	816	NA
7q22.2	7q	Del	7	103800000	104500000	NA	NA	NA	Not significant	815	NA
7q22.3	7q	Amp	7	104500000	107400000	0.487696	FALSE	0.354875	Not significant	814	NA
7q22.3	7q	Del	7	104500000	107400000	0	FALSE	-0.0584285	Not significant	813	NA
7q31.1	7q	Amp	7	107400000	114600000	0.827133	FALSE	0.510881	Not significant	812	NA
7q31.1	7q	Del	7	107400000	114600000	0	FALSE	-0.035588	Not significant	811	NA
7q31.2	7q	Amp	7	114600000	117400000	0.956947	FALSE	0.547448	Not significant	810	NA
7q31.2	7q	Del	7	114600000	117400000	0	FALSE	-0.0617693	Not significant	809	NA
7q31.31	7q	Amp	7	117400000	121100000	0.409622	FALSE	0.382676	Not significant	808	NA
7q31.31	7q	Del	7	117400000	121100000	0	FALSE	-0.0579405	Not significant	807	NA
7q31.32	7q	Amp	7	121100000	123800000	0.1964	FALSE	0.329168	Not significant	806	NA
7q31.32	7q	Del	7	121100000	123800000	0	FALSE	-0.0301937	Not significant	805	NA
7q31.33	7q	Amp	7	123800000	127100000	0.0634347	FALSE	0.269426	Not significant	804	NA
7q31.33	7q	Del	7	123800000	127100000	0	FALSE	0.00660533	Not significant	803	NA
7q32.1	7q	Amp	7	127100000	129200000	0	FALSE	0.182194	Not significant	802	NA
7q32.1	7q	Del	7	127100000	129200000	0	FALSE	0.0157077	Not significant	801	NA
7q32.2	7q	Amp	7	129200000	130400000	0.00520133	FALSE	0.138014	Not significant	800	NA
7q32.2	7q	Del	7	129200000	130400000	0	FALSE	0.0203337	Not significant	799	NA
7q32.3	7q	Amp	7	130400000	132600000	0.00678833	FALSE	0.141025	Not significant	798	NA
7q32.3	7q	Del	7	130400000	132600000	0	FALSE	0.009324	Not significant	797	NA
7q33	7q	Amp	7	132600000	138200000	0.031488	FALSE	0.101684	Not significant	796	NA
7q33	7q	Del	7	132600000	138200000	0	FALSE	0.0131162	Not significant	795	NA
7q34	7q	Amp	7	138200000	143100000	0.0753741	FALSE	0.120826	Not significant	794	NA
7q34	7q	Del	7	138200000	143100000	0	FALSE	0.0184961	Not significant	793	NA
7q35	7q	Amp	7	143100000	147900000	0.032233	FALSE	0.11914	Not significant	792	NA
7q35	7q	Del	7	143100000	147900000	0	FALSE	0.0177788	Not significant	791	NA
7q36.1	7q	Amp	7	147900000	152600000	0.118453	FALSE	0.200726	Not significant	790	NA
7q36.1	7q	Del	7	147900000	152600000	0	FALSE	-0.00845883	Not significant	789	NA
7q36.2	7q	Amp	7	152600000	155100000	0.046256	FALSE	0.130719	Not significant	788	NA
7q36.2	7q	Del	7	152600000	155100000	0	FALSE	0.025515	Not significant	787	NA
7q36.3	7q	Amp	7	155100000	159138663	0.161671	FALSE	0.165908	Not significant	786	NA
7q36.3	7q	Del	7	155100000	159138663	0	FALSE	-0.00794483	Not significant	785	NA
8p23.3	8p	Amp	8	0	2200000	0	FALSE	0.0461498	Not significant	784	FGFR1
8p23.3	8p	Del	8	0	2200000	-1.36665	TRUE	-0.0535318	Not significant	783	FGFR1
8p23.2	8p	Amp	8	2200000	6200000	0	FALSE	0.0325947	Not significant	782	FGFR1
8p23.2	8p	Del	8	2200000	6200000	-1.51478	TRUE	-0.0852357	Not significant	781	FGFR1
8p23.1	8p	Amp	8	6200000	12700000	0	FALSE	0.0548197	Not significant	780	FGFR1
8p23.1	8p	Del	8	6200000	12700000	-2.27954	TRUE	0.0909624	Del	779	FGFR1
8p22	8p	Amp	8	12700000	19000000	0	FALSE	0.0463179	Not significant	778	FGFR1
8p22	8p	Del	8	12700000	19000000	-2.13388	TRUE	0.0796252	Del	777	FGFR1
8p21.3	8p	Amp	8	19000000	23300000	0	FALSE	0.0092646	Not significant	776	FGFR1
8p21.3	8p	Del	8	19000000	23300000	-1.95492	TRUE	0.0587158	Del	775	FGFR1
8p21.2	8p	Amp	8	23300000	27400000	0	FALSE	-0.0012932	Not significant	774	FGFR1
8p21.2	8p	Del	8	23300000	27400000	-2.3842	TRUE	0.133633	Del	773	FGFR1
8p21.1	8p	Amp	8	27400000	28800000	0	FALSE	0.024504	Not significant	772	FGFR1
8p21.1	8p	Del	8	27400000	28800000	-2.3842	TRUE	0.147456	Del	771	FGFR1
8p12	8p	Amp	8	28800000	36500000	0	FALSE	-0.0170185	Not significant	770	FGFR1
8p12	8p	Del	8	28800000	36500000	-2.01614	TRUE	0.129553	Del	769	FGFR1
8p11.23	8p	Amp	8	36500000	38300000	0	FALSE	-0.303112	Not significant	768	FGFR1
8p11.23	8p	Del	8	36500000	38300000	-1.0227	FALSE	0.155161	Not significant	767	FGFR1
8p11.22	8p	Amp	8	38300000	39700000	0	FALSE	-0.231887	Not significant	766	FGFR1
8p11.22	8p	Del	8	38300000	39700000	-0.557949	FALSE	0.138695	Not significant	765	FGFR1
8p11.21	8p	Amp	8	39700000	43100000	0.085845	FALSE	-0.0476333	Not significant	764	FGFR1
8p11.21	8p	Del	8	39700000	43100000	-0.134153	FALSE	0.11126	Not significant	763	FGFR1
8q11.21	8q	Amp	8	48100000	52200000	NA	NA	NA	Not significant	762	MYC
8q11.21	8q	Del	8	48100000	52200000	NA	NA	NA	Not significant	761	MYC
8q11.23	8q	Amp	8	52600000	55500000	0	FALSE	-0.0127532	Not significant	760	MYC
8q11.23	8q	Del	8	52600000	55500000	0	FALSE	-0.0066335	Not significant	759	MYC
8q12.1	8q	Amp	8	55500000	61600000	0.00677237	FALSE	0.0192491	Not significant	758	MYC
8q12.1	8q	Del	8	55500000	61600000	0	FALSE	0.0186364	Not significant	757	MYC
8q12.2	8q	Amp	8	61600000	62200000	0.033814	FALSE	0.144296	Not significant	756	MYC
8q12.2	8q	Del	8	61600000	62200000	0	FALSE	-0.031209	Not significant	755	MYC
8q12.3	8q	Amp	8	62200000	66000000	0.0355955	FALSE	NA	Not significant	754	MYC
8q12.3	8q	Del	8	62200000	66000000	0	FALSE	NA	Not significant	753	MYC
8q13.1	8q	Amp	8	66000000	68000000	0.037377	FALSE	0.0596118	Not significant	752	MYC
8q13.1	8q	Del	8	66000000	68000000	0	FALSE	0.0631613	Not significant	751	MYC
8q13.2	8q	Amp	8	68000000	70500000	0.224595	FALSE	0.197278	Not significant	750	MYC
8q13.2	8q	Del	8	68000000	70500000	0	FALSE	0.071418	Not significant	749	MYC
8q13.3	8q	Amp	8	70500000	73900000	0.386769	FALSE	0.208317	Not significant	748	MYC
8q13.3	8q	Del	8	70500000	73900000	0	FALSE	0.0734605	Not significant	747	MYC
8q21.11	8q	Amp	8	73900000	78300000	0.559706	FALSE	0.234036	Not significant	746	MYC
8q21.11	8q	Del	8	73900000	78300000	0	FALSE	0.092105	Not significant	745	MYC
8q21.12	8q	Amp	8	78300000	80100000	0.801311	FALSE	0.395948	Not significant	744	MYC
8q21.12	8q	Del	8	78300000	80100000	0	FALSE	-0.006761	Not significant	743	MYC
8q21.13	8q	Amp	8	80100000	84600000	0.739789	FALSE	0.278436	Not significant	742	MYC
8q21.13	8q	Del	8	80100000	84600000	0	FALSE	0.0026595	Not significant	741	MYC
8q21.2	8q	Amp	8	84600000	86900000	0.195613	FALSE	0.031195	Not significant	740	MYC
8q21.2	8q	Del	8	84600000	86900000	0	FALSE	0.007204	Not significant	739	MYC
8q21.3	8q	Amp	8	86900000	93300000	0.425877	FALSE	0.0411087	Not significant	738	MYC
8q21.3	8q	Del	8	86900000	93300000	0	FALSE	-0.0126097	Not significant	737	MYC
8q22.1	8q	Amp	8	93300000	99000000	1.01209	FALSE	0.179838	Not significant	736	MYC
8q22.1	8q	Del	8	93300000	99000000	0	FALSE	0.0207512	Not significant	735	MYC
8q22.2	8q	Amp	8	99000000	101600000	1.20313	FALSE	0.229457	Not significant	734	MYC
8q22.2	8q	Del	8	99000000	101600000	0	FALSE	0.009273	Not significant	733	MYC
8q22.3	8q	Amp	8	101600000	106200000	1.37407	TRUE	0.126431	Amp	732	MYC
8q22.3	8q	Del	8	101600000	106200000	0	FALSE	-0.01666	Not significant	731	MYC
8q23.1	8q	Amp	8	106200000	110500000	0.710595	FALSE	-0.0590802	Not significant	730	MYC
8q23.1	8q	Del	8	106200000	110500000	0	FALSE	-0.008345	Not significant	729	MYC
8q23.2	8q	Amp	8	110500000	112100000	NA	NA	NA	Not significant	728	MYC
8q23.2	8q	Del	8	110500000	112100000	NA	NA	NA	Not significant	727	MYC
8q23.3	8q	Amp	8	112100000	117700000	1.16509	FALSE	0.0684557	Not significant	726	MYC
8q23.3	8q	Del	8	112100000	117700000	0	FALSE	0.0488003	Not significant	725	MYC
8q24.11	8q	Amp	8	117700000	119200000	2.41584	TRUE	0.350681	Amp	724	MYC
8q24.11	8q	Del	8	117700000	119200000	0	FALSE	-0.0519145	Not significant	723	MYC
8q24.12	8q	Amp	8	119200000	122500000	2.01702	TRUE	0.239732	Amp	722	MYC
8q24.12	8q	Del	8	119200000	122500000	0	FALSE	-0.011279	Not significant	721	MYC
8q24.13	8q	Amp	8	122500000	127300000	2.45926	TRUE	0.201391	Amp	720	MYC
8q24.13	8q	Del	8	122500000	127300000	0	FALSE	0.0087385	Not significant	719	MYC
8q24.21	8q	Amp	8	127300000	131500000	2.10134	TRUE	0.0148106	Amp	718	MYC
8q24.21	8q	Del	8	127300000	131500000	0	FALSE	-0.0129147	Not significant	717	MYC
8q24.22	8q	Amp	8	131500000	136400000	2.07839	TRUE	0.16097	Amp	716	MYC
8q24.22	8q	Del	8	131500000	136400000	0	FALSE	-0.017301	Not significant	715	MYC
8q24.23	8q	Amp	8	136400000	139900000	1.72621	TRUE	0.0804644	Amp	714	MYC
8q24.23	8q	Del	8	136400000	139900000	0	FALSE	0.048226	Not significant	713	MYC
8q24.3	8q	Amp	8	139900000	146364022	1.95244	TRUE	0.133601	Amp	712	MYC
8q24.3	8q	Del	8	139900000	146364022	0	FALSE	0.042495	Not significant	711	MYC
9p24.3	9p	Amp	9	0	2200000	0	FALSE	0.136971	Not significant	710	CDKN2A, PAX5
9p24.3	9p	Del	9	0	2200000	-1.96156	TRUE	0.143402	Del	709	CDKN2A, PAX5
9p24.2	9p	Amp	9	2200000	4600000	0.045448	FALSE	0.16542	Not significant	708	CDKN2A, PAX5
9p24.2	9p	Del	9	2200000	4600000	-1.04017	FALSE	0.0109994	Not significant	707	CDKN2A, PAX5
9p24.1	9p	Amp	9	4600000	9000000	0	FALSE	0.0435587	Not significant	706	CDKN2A, PAX5
9p24.1	9p	Del	9	4600000	9000000	-0.913962	FALSE	-0.0187405	Not significant	705	CDKN2A, PAX5
9p23	9p	Amp	9	9000000	14200000	0.026251	FALSE	0.211314	Not significant	704	CDKN2A, PAX5
9p23	9p	Del	9	9000000	14200000	-0.249816	FALSE	-0.122314	Not significant	703	CDKN2A, PAX5
9p22.3	9p	Amp	9	14200000	16600000	0.0293011	FALSE	0.142129	Not significant	702	CDKN2A, PAX5
9p22.3	9p	Del	9	14200000	16600000	-0.33501	FALSE	-0.0374187	Not significant	701	CDKN2A, PAX5
9p22.2	9p	Amp	9	16600000	18500000	0	FALSE	0.0800682	Not significant	700	CDKN2A, PAX5
9p22.2	9p	Del	9	16600000	18500000	0	FALSE	-0.106692	Not significant	699	CDKN2A, PAX5
9p22.1	9p	Amp	9	18500000	19900000	0	FALSE	0.0387175	Not significant	698	CDKN2A, PAX5
9p22.1	9p	Del	9	18500000	19900000	-0.212579	FALSE	0.0015995	Not significant	697	CDKN2A, PAX5
9p21.3	9p	Amp	9	19900000	25600000	0	FALSE	0.0169505	Not significant	696	CDKN2A, PAX5
9p21.3	9p	Del	9	19900000	25600000	-0.201015	FALSE	-0.158728	Not significant	695	CDKN2A, PAX5
9p21.2	9p	Amp	9	25600000	28000000	NA	NA	NA	Not significant	694	CDKN2A, PAX5
9p21.2	9p	Del	9	25600000	28000000	NA	NA	NA	Not significant	693	CDKN2A, PAX5
9p21.1	9p	Amp	9	28000000	33200000	0.476079	FALSE	0.445906	Not significant	692	CDKN2A, PAX5
9p21.1	9p	Del	9	28000000	33200000	0	FALSE	-0.0125222	Not significant	691	CDKN2A, PAX5
9p13.3	9p	Amp	9	33200000	36300000	0.611951	FALSE	0.474655	Not significant	690	CDKN2A, PAX5
9p13.3	9p	Del	9	33200000	36300000	-0.0385497	FALSE	0.136716	Not significant	689	CDKN2A, PAX5
9p13.2	9p	Amp	9	36300000	38400000	0.373852	FALSE	0.338961	Not significant	688	CDKN2A, PAX5
9p13.2	9p	Del	9	36300000	38400000	-0.235002	FALSE	0.212969	Not significant	687	CDKN2A, PAX5
9p13.1	9p	Amp	9	38400000	41000000	0.032233	FALSE	0.151737	Not significant	686	CDKN2A, PAX5
9p13.1	9p	Del	9	38400000	41000000	-0.354354	FALSE	0.19217	Not significant	685	CDKN2A, PAX5
9q21.11	9q	Amp	9	68700000	72200000	0.0101825	FALSE	NA	Not significant	684	NA
9q21.11	9q	Del	9	68700000	72200000	0	FALSE	NA	Not significant	683	NA
9q21.12	9q	Amp	9	72200000	74000000	0.016907	FALSE	0.202134	Not significant	682	NA
9q21.12	9q	Del	9	72200000	74000000	0	FALSE	-0.041703	Not significant	681	NA
9q21.13	9q	Amp	9	74000000	79200000	0	FALSE	0.0734065	Not significant	680	NA
9q21.13	9q	Del	9	74000000	79200000	0	FALSE	-0.0169603	Not significant	679	NA
9q21.2	9q	Amp	9	79200000	81100000	0	FALSE	0.0223175	Not significant	678	NA
9q21.2	9q	Del	9	79200000	81100000	0	FALSE	0.0042575	Not significant	677	NA
9q21.31	9q	Amp	9	81100000	84100000	0	FALSE	0.031259	Not significant	676	NA
9q21.31	9q	Del	9	81100000	84100000	0	FALSE	0.019067	Not significant	675	NA
9q21.32	9q	Amp	9	84100000	86900000	0	FALSE	0.008631	Not significant	674	NA
9q21.32	9q	Del	9	84100000	86900000	-0.0105225	FALSE	0.11305	Not significant	673	NA
9q21.33	9q	Amp	9	86900000	90400000	0	FALSE	0.0330987	Not significant	672	NA
9q21.33	9q	Del	9	86900000	90400000	0	FALSE	0.040796	Not significant	671	NA
9q22.1	9q	Amp	9	90400000	91800000	0	FALSE	-0.001104	Not significant	670	NA
9q22.1	9q	Del	9	90400000	91800000	0	FALSE	0.035912	Not significant	669	NA
9q22.2	9q	Amp	9	91800000	93900000	0	FALSE	0.01906	Not significant	668	NA
9q22.2	9q	Del	9	91800000	93900000	0	FALSE	0.006205	Not significant	667	NA
9q22.31	9q	Amp	9	93900000	96600000	0	FALSE	0.0272243	Not significant	666	NA
9q22.31	9q	Del	9	93900000	96600000	0	FALSE	-0.00987233	Not significant	665	NA
9q22.32	9q	Amp	9	96600000	99300000	0	FALSE	0.019031	Not significant	664	NA
9q22.32	9q	Del	9	96600000	99300000	0	FALSE	0.0541733	Not significant	663	NA
9q22.33	9q	Amp	9	99300000	102600000	0	FALSE	-0.031179	Not significant	662	NA
9q22.33	9q	Del	9	99300000	102600000	0	FALSE	0.0664444	Not significant	661	NA
9q31.1	9q	Amp	9	102600000	108200000	0	FALSE	-0.029688	Not significant	660	NA
9q31.1	9q	Del	9	102600000	108200000	0	FALSE	0.0548061	Not significant	659	NA
9q31.2	9q	Amp	9	108200000	111300000	0	FALSE	0.0440825	Not significant	658	NA
9q31.2	9q	Del	9	108200000	111300000	0	FALSE	0.084132	Not significant	657	NA
9q31.3	9q	Amp	9	111300000	114900000	0	FALSE	0.108079	Not significant	656	NA
9q31.3	9q	Del	9	111300000	114900000	0	FALSE	0.105081	Not significant	655	NA
9q32	9q	Amp	9	114900000	117700000	0	FALSE	0.106753	Not significant	654	NA
9q32	9q	Del	9	114900000	117700000	0	FALSE	0.133201	Not significant	653	NA
9q33.1	9q	Amp	9	117700000	122500000	0	FALSE	0.097349	Not significant	652	NA
9q33.1	9q	Del	9	117700000	122500000	0	FALSE	0.117895	Not significant	651	NA
9q33.2	9q	Amp	9	122500000	125800000	0	FALSE	0.0989043	Not significant	650	NA
9q33.2	9q	Del	9	122500000	125800000	0	FALSE	0.102766	Not significant	649	NA
9q33.3	9q	Amp	9	125800000	130300000	0	FALSE	0.0976353	Not significant	648	NA
9q33.3	9q	Del	9	125800000	130300000	0	FALSE	0.0679919	Not significant	647	NA
9q34.11	9q	Amp	9	130300000	133500000	0	FALSE	0.14113	Not significant	646	NA
9q34.11	9q	Del	9	130300000	133500000	-0.00467667	FALSE	0.127526	Not significant	645	NA
9q34.12	9q	Amp	9	133500000	134000000	0	FALSE	0.0661932	Not significant	644	NA
9q34.12	9q	Del	9	133500000	134000000	0	FALSE	0.0949201	Not significant	643	NA
9q34.13	9q	Amp	9	134000000	135900000	0	FALSE	0.0756008	Not significant	642	NA
9q34.13	9q	Del	9	134000000	135900000	0	FALSE	0.0284081	Not significant	641	NA
9q34.2	9q	Amp	9	135900000	137400000	0	FALSE	0.135127	Not significant	640	NA
9q34.2	9q	Del	9	135900000	137400000	0	FALSE	0.0124868	Not significant	639	NA
9q34.3	9q	Amp	9	137400000	141213431	0.0481718	FALSE	0.187186	Not significant	638	NA
9q34.3	9q	Del	9	137400000	141213431	0	FALSE	-0.0886672	Not significant	637	NA
10p15.3	10p	Amp	10	0	3000000	0	FALSE	0.0514557	Not significant	636	NA
10p15.3	10p	Del	10	0	3000000	0	FALSE	0.0006975	Not significant	635	NA
10p15.2	10p	Amp	10	3000000	3800000	0	FALSE	0.0537032	Not significant	634	NA
10p15.2	10p	Del	10	3000000	3800000	0	FALSE	-0.0127695	Not significant	633	NA
10p15.1	10p	Amp	10	3800000	6600000	0	FALSE	0.0115767	Not significant	632	NA
10p15.1	10p	Del	10	3800000	6600000	0	FALSE	-0.0105787	Not significant	631	NA
10p14	10p	Amp	10	6600000	12200000	0	FALSE	0.0352263	Not significant	630	NA
10p14	10p	Del	10	6600000	12200000	0	FALSE	0.00511533	Not significant	629	NA
10p13	10p	Amp	10	12200000	17300000	0	FALSE	0.0833938	Not significant	628	NA
10p13	10p	Del	10	12200000	17300000	0	FALSE	0.0283779	Not significant	627	NA
10p12.33	10p	Amp	10	17300000	18600000	0	FALSE	0.0513432	Not significant	626	NA
10p12.33	10p	Del	10	17300000	18600000	0	FALSE	0.0355815	Not significant	625	NA
10p12.32	10p	Amp	10	18600000	18700000	0	FALSE	0.05053	Not significant	624	NA
10p12.32	10p	Del	10	18600000	18700000	0	FALSE	0.033	Not significant	623	NA
10p12.31	10p	Amp	10	18700000	22600000	0	FALSE	-0.0188478	Not significant	622	NA
10p12.31	10p	Del	10	18700000	22600000	0	FALSE	0.0172916	Not significant	621	NA
10p12.2	10p	Amp	10	22600000	24600000	0	FALSE	-0.073051	Not significant	620	NA
10p12.2	10p	Del	10	22600000	24600000	0	FALSE	0.0385513	Not significant	619	NA
10p12.1	10p	Amp	10	24600000	29600000	0	FALSE	-0.0115063	Not significant	618	NA
10p12.1	10p	Del	10	24600000	29600000	0	FALSE	-0.00631517	Not significant	617	NA
10p11.23	10p	Amp	10	29600000	31300000	0	FALSE	0.0718386	Not significant	616	NA
10p11.23	10p	Del	10	29600000	31300000	0	FALSE	-0.00919883	Not significant	615	NA
10p11.22	10p	Amp	10	31300000	34400000	0	FALSE	0.1274	Not significant	614	NA
10p11.22	10p	Del	10	31300000	34400000	0	FALSE	-0.014639	Not significant	613	NA
10p11.21	10p	Amp	10	34400000	38000000	NA	NA	NA	Not significant	612	NA
10p11.21	10p	Del	10	34400000	38000000	NA	NA	NA	Not significant	611	NA
10q11.21	10q	Amp	10	42300000	46100000	0	FALSE	0.165259	Not significant	610	NA
10q11.21	10q	Del	10	42300000	46100000	0	FALSE	0.0112086	Not significant	609	NA
10q11.22	10q	Amp	10	46100000	49900000	0.00770933	FALSE	0.185344	Not significant	608	NA
10q11.22	10q	Del	10	46100000	49900000	0	FALSE	0.0431733	Not significant	607	NA
10q11.23	10q	Amp	10	49900000	52900000	0	FALSE	0.119797	Not significant	606	NA
10q11.23	10q	Del	10	49900000	52900000	0	FALSE	0.0283344	Not significant	605	NA
10q21.1	10q	Amp	10	52900000	61200000	0	FALSE	0.0425656	Not significant	604	NA
10q21.1	10q	Del	10	52900000	61200000	0	FALSE	0.0206347	Not significant	603	NA
10q21.2	10q	Amp	10	61200000	64500000	0	FALSE	-0.145011	Not significant	602	NA
10q21.2	10q	Del	10	61200000	64500000	0	FALSE	0.0175235	Not significant	601	NA
10q21.3	10q	Amp	10	64500000	70600000	0	FALSE	-0.0810845	Not significant	600	NA
10q21.3	10q	Del	10	64500000	70600000	0	FALSE	-0.0194622	Not significant	599	NA
10q22.1	10q	Amp	10	70600000	74900000	0	FALSE	-0.0678486	Not significant	598	NA
10q22.1	10q	Del	10	70600000	74900000	0	FALSE	-0.0358489	Not significant	597	NA
10q22.2	10q	Amp	10	74900000	77700000	0	FALSE	-0.059776	Not significant	596	NA
10q22.2	10q	Del	10	74900000	77700000	0	FALSE	-0.0805252	Not significant	595	NA
10q22.3	10q	Amp	10	77700000	82000000	0	FALSE	-0.0578184	Not significant	594	NA
10q22.3	10q	Del	10	77700000	82000000	0	FALSE	-0.0764747	Not significant	593	NA
10q23.1	10q	Amp	10	82000000	87900000	0	FALSE	-0.000525429	Not significant	592	NA
10q23.1	10q	Del	10	82000000	87900000	0	FALSE	-0.153878	Not significant	591	NA
10q23.2	10q	Amp	10	87900000	89500000	0	FALSE	0.0623307	Not significant	590	NA
10q23.2	10q	Del	10	87900000	89500000	0	FALSE	-0.169351	Not significant	589	NA
10q23.31	10q	Amp	10	89500000	92900000	0	FALSE	0.0515605	Not significant	588	NA
10q23.31	10q	Del	10	89500000	92900000	0	FALSE	-0.147137	Not significant	587	NA
10q23.32	10q	Amp	10	92900000	94100000	0	FALSE	0.069862	Not significant	586	NA
10q23.32	10q	Del	10	92900000	94100000	0	FALSE	-0.139251	Not significant	585	NA
10q23.33	10q	Amp	10	94100000	97000000	0	FALSE	0.0745855	Not significant	584	NA
10q23.33	10q	Del	10	94100000	97000000	0	FALSE	-0.142095	Not significant	583	NA
10q24.1	10q	Amp	10	97000000	99300000	0	FALSE	0.078517	Not significant	582	NA
10q24.1	10q	Del	10	97000000	99300000	0	FALSE	-0.164329	Not significant	581	NA
10q24.2	10q	Amp	10	99300000	101900000	0	FALSE	0.0557877	Not significant	580	NA
10q24.2	10q	Del	10	99300000	101900000	0	FALSE	-0.169432	Not significant	579	NA
10q24.31	10q	Amp	10	101900000	103000000	0	FALSE	0.0301353	Not significant	578	NA
10q24.31	10q	Del	10	101900000	103000000	0	FALSE	-0.178288	Not significant	577	NA
10q24.32	10q	Amp	10	103000000	104900000	0	FALSE	0.029365	Not significant	576	NA
10q24.32	10q	Del	10	103000000	104900000	0	FALSE	-0.136124	Not significant	575	NA
10q24.33	10q	Amp	10	104900000	105800000	0	FALSE	0.100463	Not significant	574	NA
10q24.33	10q	Del	10	104900000	105800000	0	FALSE	-0.0575405	Not significant	573	NA
10q25.1	10q	Amp	10	105800000	111900000	0	FALSE	0.0829508	Not significant	572	NA
10q25.1	10q	Del	10	105800000	111900000	-0.01403	FALSE	0.0118683	Not significant	571	NA
10q25.2	10q	Amp	10	111900000	114900000	0	FALSE	0.179298	Not significant	570	NA
10q25.2	10q	Del	10	111900000	114900000	0	FALSE	-0.017939	Not significant	569	NA
10q25.3	10q	Amp	10	114900000	119100000	0	FALSE	0.00825217	Not significant	568	NA
10q25.3	10q	Del	10	114900000	119100000	-0.01403	FALSE	0.0612115	Not significant	567	NA
10q26.11	10q	Amp	10	119100000	121700000	0	FALSE	-0.0301097	Not significant	566	NA
10q26.11	10q	Del	10	119100000	121700000	-0.170615	FALSE	0.159588	Not significant	565	NA
10q26.12	10q	Amp	10	121700000	123100000	0	FALSE	NA	Not significant	564	NA
10q26.12	10q	Del	10	121700000	123100000	-0.170615	FALSE	NA	Not significant	563	NA
10q26.13	10q	Amp	10	123100000	127500000	0	FALSE	-0.0710228	Not significant	562	NA
10q26.13	10q	Del	10	123100000	127500000	-0.236912	FALSE	0.186647	Not significant	561	NA
10q26.2	10q	Amp	10	127500000	130600000	0	FALSE	-0.0815445	Not significant	560	NA
10q26.2	10q	Del	10	127500000	130600000	-0.303746	FALSE	0.165706	Not significant	559	NA
10q26.3	10q	Amp	10	130600000	135534747	0.0262826	FALSE	0.0373252	Not significant	558	NA
10q26.3	10q	Del	10	130600000	135534747	-0.255507	FALSE	0.12566	Not significant	557	NA
11p15.5	11p	Amp	11	0	2800000	0	FALSE	-0.0800361	Not significant	556	NA
11p15.5	11p	Del	11	0	2800000	-0.074108	FALSE	-0.0307871	Not significant	555	NA
11p15.4	11p	Amp	11	2800000	10700000	0	FALSE	-0.106392	Not significant	554	NA
11p15.4	11p	Del	11	2800000	10700000	-0.000986727	FALSE	-0.0344913	Not significant	553	NA
11p15.3	11p	Amp	11	10700000	12700000	0	FALSE	0.0262185	Not significant	552	NA
11p15.3	11p	Del	11	10700000	12700000	0	FALSE	-0.032101	Not significant	551	NA
11p15.2	11p	Amp	11	12700000	16200000	0	FALSE	-0.0259463	Not significant	550	NA
11p15.2	11p	Del	11	12700000	16200000	0	FALSE	-0.0097985	Not significant	549	NA
11p15.1	11p	Amp	11	16200000	21700000	0	FALSE	-0.0743326	Not significant	548	NA
11p15.1	11p	Del	11	16200000	21700000	0	FALSE	-0.0276476	Not significant	547	NA
11p14.3	11p	Amp	11	21700000	26100000	0	FALSE	-0.014537	Not significant	546	NA
11p14.3	11p	Del	11	21700000	26100000	0	FALSE	-0.102687	Not significant	545	NA
11p14.2	11p	Amp	11	26100000	27200000	0	FALSE	-0.0601613	Not significant	544	NA
11p14.2	11p	Del	11	26100000	27200000	0	FALSE	-0.09356	Not significant	543	NA
11p14.1	11p	Amp	11	27200000	31000000	0	FALSE	-0.063421	Not significant	542	NA
11p14.1	11p	Del	11	27200000	31000000	0	FALSE	-0.0781095	Not significant	541	NA
11p13	11p	Amp	11	31000000	36400000	0	FALSE	-0.0945986	Not significant	540	NA
11p13	11p	Del	11	31000000	36400000	0	FALSE	-0.0660853	Not significant	539	NA
11p12	11p	Amp	11	36400000	43500000	0	FALSE	-0.0520188	Not significant	538	NA
11p12	11p	Del	11	36400000	43500000	0	FALSE	-0.0372577	Not significant	537	NA
11p11.2	11p	Amp	11	43500000	48800000	0	FALSE	-0.0607901	Not significant	536	NA
11p11.2	11p	Del	11	43500000	48800000	0	FALSE	0.0551086	Not significant	535	NA
11p11.12	11p	Amp	11	48800000	51600000	NA	NA	NA	Not significant	534	NA
11p11.12	11p	Del	11	48800000	51600000	NA	NA	NA	Not significant	533	NA
11q11	11q	Amp	11	53700000	55700000	0	FALSE	-0.0936233	Not significant	532	NA
11q11	11q	Del	11	53700000	55700000	0	FALSE	0.004263	Not significant	531	NA
11q12.1	11q	Amp	11	55700000	59900000	0.0126014	FALSE	-0.0116621	Not significant	530	NA
11q12.1	11q	Del	11	55700000	59900000	0	FALSE	0.0430131	Not significant	529	NA
11q12.2	11q	Amp	11	59900000	61700000	0.0709259	FALSE	0.200519	Not significant	528	NA
11q12.2	11q	Del	11	59900000	61700000	0	FALSE	-0.0130422	Not significant	527	NA
11q12.3	11q	Amp	11	61700000	63400000	0.069445	FALSE	0.178237	Not significant	526	NA
11q12.3	11q	Del	11	61700000	63400000	0	FALSE	-0.0527535	Not significant	525	NA
11q13.1	11q	Amp	11	63400000	65900000	0.123316	FALSE	0.189391	Not significant	524	NA
11q13.1	11q	Del	11	63400000	65900000	0	FALSE	-0.0161153	Not significant	523	NA
11q13.2	11q	Amp	11	65900000	68400000	0.663289	FALSE	0.15825	Not significant	522	NA
11q13.2	11q	Del	11	65900000	68400000	0	FALSE	-0.0187425	Not significant	521	NA
11q13.3	11q	Amp	11	68400000	70400000	1.00655	FALSE	0.184674	Not significant	520	NA
11q13.3	11q	Del	11	68400000	70400000	0	FALSE	-0.00605567	Not significant	519	NA
11q13.4	11q	Amp	11	70400000	75200000	0.468756	FALSE	0.305949	Not significant	518	NA
11q13.4	11q	Del	11	70400000	75200000	0	FALSE	-0.0156538	Not significant	517	NA
11q13.5	11q	Amp	11	75200000	77100000	0.318427	FALSE	0.253588	Not significant	516	NA
11q13.5	11q	Del	11	75200000	77100000	0	FALSE	-0.0142227	Not significant	515	NA
11q14.1	11q	Amp	11	77100000	85600000	0.220688	FALSE	0.138878	Not significant	514	NA
11q14.1	11q	Del	11	77100000	85600000	0	FALSE	-0.0209433	Not significant	513	NA
11q14.2	11q	Amp	11	85600000	88300000	0.0641863	FALSE	0.150455	Not significant	512	NA
11q14.2	11q	Del	11	85600000	88300000	0	FALSE	-0.0351843	Not significant	511	NA
11q14.3	11q	Amp	11	88300000	92800000	0.0573665	FALSE	0.145839	Not significant	510	NA
11q14.3	11q	Del	11	88300000	92800000	0	FALSE	-0.0247083	Not significant	509	NA
11q21	11q	Amp	11	92800000	97200000	0.0573665	FALSE	0.116422	Not significant	508	NA
11q21	11q	Del	11	92800000	97200000	0	FALSE	-0.026839	Not significant	507	NA
11q22.1	11q	Amp	11	97200000	102100000	0.052502	FALSE	0.029659	Not significant	506	NA
11q22.1	11q	Del	11	97200000	102100000	0	FALSE	-0.0755903	Not significant	505	NA
11q22.2	11q	Amp	11	102100000	102900000	0.052502	FALSE	0.0329905	Not significant	504	NA
11q22.2	11q	Del	11	102100000	102900000	0	FALSE	-0.0906225	Not significant	503	NA
11q22.3	11q	Amp	11	102900000	110400000	0.0131255	FALSE	-0.000695	Not significant	502	NA
11q22.3	11q	Del	11	102900000	110400000	0	FALSE	-0.0469058	Not significant	501	NA
11q23.1	11q	Amp	11	110400000	112500000	0	FALSE	-0.009501	Not significant	500	NA
11q23.1	11q	Del	11	110400000	112500000	0	FALSE	0.048447	Not significant	499	NA
11q23.2	11q	Amp	11	112500000	114500000	0	FALSE	-0.00205175	Not significant	498	NA
11q23.2	11q	Del	11	112500000	114500000	0	FALSE	0.007404	Not significant	497	NA
11q23.3	11q	Amp	11	114500000	121200000	0	FALSE	-0.0140155	Not significant	496	NA
11q23.3	11q	Del	11	114500000	121200000	0	FALSE	-0.0173786	Not significant	495	NA
11q24.1	11q	Amp	11	121200000	123900000	0.0084535	FALSE	0.0889832	Not significant	494	NA
11q24.1	11q	Del	11	121200000	123900000	0	FALSE	-0.0125833	Not significant	493	NA
11q24.2	11q	Amp	11	123900000	127800000	0.0135447	FALSE	0.0888029	Not significant	492	NA
11q24.2	11q	Del	11	123900000	127800000	0	FALSE	-0.0209427	Not significant	491	NA
11q24.3	11q	Amp	11	127800000	130800000	0.021001	FALSE	0.0862398	Not significant	490	NA
11q24.3	11q	Del	11	127800000	130800000	-0.0217756	FALSE	-0.0486791	Not significant	489	NA
11q25	11q	Amp	11	130800000	135006516	0.0175007	FALSE	0.0464152	Not significant	488	NA
11q25	11q	Del	11	130800000	135006516	-0.385592	FALSE	0.0811663	Not significant	487	NA
12p13.33	12p	Amp	12	0	3300000	0.639312	FALSE	0.319749	Not significant	486	NA
12p13.33	12p	Del	12	0	3300000	-0.0080895	FALSE	-0.00952761	Not significant	485	NA
12p13.32	12p	Amp	12	3300000	5400000	0.27851	FALSE	0.220589	Not significant	484	NA
12p13.32	12p	Del	12	3300000	5400000	-0.032358	FALSE	0.0832573	Not significant	483	NA
12p13.31	12p	Amp	12	5400000	10100000	0.116198	FALSE	0.16625	Not significant	482	NA
12p13.31	12p	Del	12	5400000	10100000	-0.138565	FALSE	0.0642088	Not significant	481	NA
12p13.2	12p	Amp	12	10100000	12800000	0	FALSE	0.0568303	Not significant	480	NA
12p13.2	12p	Del	12	10100000	12800000	-0.252137	FALSE	0.0532305	Not significant	479	NA
12p13.1	12p	Amp	12	12800000	14800000	0.108174	FALSE	0.17484	Not significant	478	NA
12p13.1	12p	Del	12	12800000	14800000	-0.0966515	FALSE	-0.00784114	Not significant	477	NA
12p12.3	12p	Amp	12	14800000	20000000	0.127536	FALSE	0.173233	Not significant	476	NA
12p12.3	12p	Del	12	14800000	20000000	-0.0362927	FALSE	0.00112017	Not significant	475	NA
12p12.2	12p	Amp	12	20000000	21300000	0.214805	FALSE	0.117627	Not significant	474	NA
12p12.2	12p	Del	12	20000000	21300000	-0.124704	FALSE	0.0456326	Not significant	473	NA
12p12.1	12p	Amp	12	21300000	26500000	0.752888	FALSE	0.221363	Not significant	472	NA
12p12.1	12p	Del	12	21300000	26500000	-0.112229	FALSE	0.117884	Not significant	471	NA
12p11.23	12p	Amp	12	26500000	27800000	0.663166	FALSE	0.167439	Not significant	470	NA
12p11.23	12p	Del	12	26500000	27800000	0	FALSE	0.122806	Not significant	469	NA
12p11.22	12p	Amp	12	27800000	30700000	0.446177	FALSE	NA	Not significant	468	NA
12p11.22	12p	Del	12	27800000	30700000	0	FALSE	NA	Not significant	467	NA
12p11.21	12p	Amp	12	30700000	33300000	0.690927	FALSE	0.0891527	Not significant	466	NA
12p11.21	12p	Del	12	30700000	33300000	0	FALSE	0.0766407	Not significant	465	NA
12q12	12q	Amp	12	38200000	46400000	0.0404421	FALSE	0.125083	Not significant	464	NA
12q12	12q	Del	12	38200000	46400000	0	FALSE	0.0571276	Not significant	463	NA
12q13.11	12q	Amp	12	46400000	49100000	0.189731	FALSE	0.296459	Not significant	462	NA
12q13.11	12q	Del	12	46400000	49100000	0	FALSE	0.0487456	Not significant	461	NA
12q13.12	12q	Amp	12	49100000	51500000	0.328955	FALSE	0.384164	Not significant	460	NA
12q13.12	12q	Del	12	49100000	51500000	0	FALSE	0.0483177	Not significant	459	NA
12q13.13	12q	Amp	12	51500000	54900000	0.182575	FALSE	0.261109	Not significant	458	NA
12q13.13	12q	Del	12	51500000	54900000	0	FALSE	0.0402033	Not significant	457	NA
12q13.2	12q	Amp	12	54900000	56600000	0.140535	FALSE	0.195765	Not significant	456	NA
12q13.2	12q	Del	12	54900000	56600000	0	FALSE	0.0280553	Not significant	455	NA
12q13.3	12q	Amp	12	56600000	58100000	0.312696	FALSE	0.257466	Not significant	454	NA
12q13.3	12q	Del	12	56600000	58100000	0	FALSE	0.000806333	Not significant	453	NA
12q14.1	12q	Amp	12	58100000	63100000	0.49142	FALSE	0.184893	Not significant	452	NA
12q14.1	12q	Del	12	58100000	63100000	0	FALSE	-0.0500027	Not significant	451	NA
12q14.2	12q	Amp	12	63100000	65100000	0.610206	FALSE	0.178516	Not significant	450	NA
12q14.2	12q	Del	12	63100000	65100000	0	FALSE	-0.042419	Not significant	449	NA
12q14.3	12q	Amp	12	65100000	67700000	0.610206	FALSE	0.0522604	Not significant	448	NA
12q14.3	12q	Del	12	65100000	67700000	0	FALSE	-0.0327587	Not significant	447	NA
12q15	12q	Amp	12	67700000	71500000	0.687563	FALSE	0.0513693	Not significant	446	NA
12q15	12q	Del	12	67700000	71500000	0	FALSE	0.0141188	Not significant	445	NA
12q21.1	12q	Amp	12	71500000	75700000	0.329591	FALSE	0.0905695	Not significant	444	NA
12q21.1	12q	Del	12	71500000	75700000	0	FALSE	0.021425	Not significant	443	NA
12q21.2	12q	Amp	12	75700000	80300000	0	FALSE	-0.0526957	Not significant	442	NA
12q21.2	12q	Del	12	75700000	80300000	0	FALSE	-0.007731	Not significant	441	NA
12q21.31	12q	Amp	12	80300000	86700000	0	FALSE	-0.0601573	Not significant	440	NA
12q21.31	12q	Del	12	80300000	86700000	0	FALSE	0.000728433	Not significant	439	NA
12q21.32	12q	Amp	12	86700000	89000000	0	FALSE	NA	Not significant	438	NA
12q21.33	12q	Amp	12	89000000	92600000	0	FALSE	-0.065399	Not significant	437	NA
12q21.33	12q	Del	12	89000000	92600000	0	FALSE	-0.12036	Not significant	436	NA
12q22	12q	Amp	12	92600000	96200000	0	FALSE	-0.0310422	Not significant	435	NA
12q22	12q	Del	12	92600000	96200000	0	FALSE	-0.0803495	Not significant	434	NA
12q23.1	12q	Amp	12	96200000	101600000	0	FALSE	0.00823604	Not significant	433	NA
12q23.1	12q	Del	12	96200000	101600000	0	FALSE	-0.0987544	Not significant	432	NA
12q23.2	12q	Amp	12	101600000	103800000	0	FALSE	0.0486382	Not significant	431	NA
12q23.2	12q	Del	12	101600000	103800000	0	FALSE	-0.126521	Not significant	430	NA
12q23.3	12q	Amp	12	103800000	109000000	0	FALSE	0.0831031	Not significant	429	NA
12q23.3	12q	Del	12	103800000	109000000	0	FALSE	-0.105465	Not significant	428	NA
12q24.11	12q	Amp	12	109000000	111700000	0	FALSE	0.116658	Not significant	427	NA
12q24.11	12q	Del	12	109000000	111700000	0	FALSE	-0.122227	Not significant	426	NA
12q24.12	12q	Amp	12	111700000	112300000	0	FALSE	0.121483	Not significant	425	NA
12q24.12	12q	Del	12	111700000	112300000	0	FALSE	-0.122227	Not significant	424	NA
12q24.13	12q	Amp	12	112300000	114300000	0	FALSE	0.118454	Not significant	423	NA
12q24.13	12q	Del	12	112300000	114300000	0	FALSE	-0.124161	Not significant	422	NA
12q24.21	12q	Amp	12	114300000	116800000	0	FALSE	0.139039	Not significant	421	NA
12q24.21	12q	Del	12	114300000	116800000	0	FALSE	-0.118386	Not significant	420	NA
12q24.22	12q	Amp	12	116800000	118100000	0	FALSE	0.132128	Not significant	419	NA
12q24.22	12q	Del	12	116800000	118100000	0	FALSE	-0.11335	Not significant	418	NA
12q24.23	12q	Amp	12	118100000	120700000	0	FALSE	0.168882	Not significant	417	NA
12q24.23	12q	Del	12	118100000	120700000	0	FALSE	-0.120403	Not significant	416	NA
12q24.31	12q	Amp	12	120700000	125900000	0.076631	FALSE	0.245338	Not significant	415	NA
12q24.31	12q	Del	12	120700000	125900000	0	FALSE	-0.141487	Not significant	414	NA
12q24.32	12q	Amp	12	125900000	129300000	0.108653	FALSE	0.271118	Not significant	413	NA
12q24.32	12q	Del	12	125900000	129300000	0	FALSE	-0.167515	Not significant	412	NA
12q24.33	12q	Amp	12	129300000	133851895	0.041602	FALSE	0.225951	Not significant	411	NA
12q24.33	12q	Del	12	129300000	133851895	0	FALSE	-0.207834	Not significant	410	NA
13q12.11	13q	Amp	13	19500000	23300000	0	FALSE	0.0175303	Not significant	409	NA
13q12.11	13q	Del	13	19500000	23300000	-0.294971	FALSE	0.193484	Not significant	408	NA
13q12.12	13q	Amp	13	23300000	25500000	0	FALSE	0.00384725	Not significant	407	NA
13q12.12	13q	Del	13	23300000	25500000	0	FALSE	0.123193	Not significant	406	NA
13q12.13	13q	Amp	13	25500000	27800000	0	FALSE	-0.0044025	Not significant	405	NA
13q12.13	13q	Del	13	25500000	27800000	0	FALSE	0.116319	Not significant	404	NA
13q12.2	13q	Amp	13	27800000	28900000	0	FALSE	-0.0541657	Not significant	403	NA
13q12.2	13q	Del	13	27800000	28900000	0	FALSE	0.0973343	Not significant	402	NA
13q12.3	13q	Amp	13	28900000	32200000	0	FALSE	-0.06346	Not significant	401	NA
13q12.3	13q	Del	13	28900000	32200000	0	FALSE	0.0652607	Not significant	400	NA
13q13.1	13q	Amp	13	32200000	34000000	0	FALSE	-0.059545	Not significant	399	NA
13q13.1	13q	Del	13	32200000	34000000	0	FALSE	0.072629	Not significant	398	NA
13q13.2	13q	Amp	13	34000000	35500000	0	FALSE	-0.056493	Not significant	397	NA
13q13.2	13q	Del	13	34000000	35500000	0	FALSE	0.074701	Not significant	396	NA
13q13.3	13q	Amp	13	35500000	40100000	0	FALSE	-0.03633	Not significant	395	NA
13q13.3	13q	Del	13	35500000	40100000	-0.021045	FALSE	0.0821985	Not significant	394	NA
13q14.11	13q	Amp	13	40100000	45200000	0	FALSE	0.013938	Not significant	393	NA
13q14.11	13q	Del	13	40100000	45200000	-0.113686	FALSE	0.105565	Not significant	392	NA
13q14.12	13q	Amp	13	45200000	45800000	0	FALSE	0.038515	Not significant	391	NA
13q14.12	13q	Del	13	45200000	45800000	-0.04209	FALSE	0.071521	Not significant	390	NA
13q14.13	13q	Amp	13	45800000	47300000	0	FALSE	0.0185415	Not significant	389	NA
13q14.13	13q	Del	13	45800000	47300000	-0.04209	FALSE	0.086687	Not significant	388	NA
13q14.2	13q	Amp	13	47300000	50900000	0	FALSE	0.0054077	Not significant	387	NA
13q14.2	13q	Del	13	47300000	50900000	-0.01403	FALSE	0.050026	Not significant	386	NA
13q14.3	13q	Amp	13	50900000	55300000	0	FALSE	-0.0228237	Not significant	385	NA
13q14.3	13q	Del	13	50900000	55300000	0	FALSE	0.040786	Not significant	384	NA
13q21.1	13q	Amp	13	55300000	59600000	0	FALSE	NA	Not significant	383	NA
13q21.1	13q	Del	13	55300000	59600000	0	FALSE	NA	Not significant	382	NA
13q21.2	13q	Amp	13	59600000	62300000	0	FALSE	NA	Not significant	381	NA
13q21.2	13q	Del	13	59600000	62300000	0	FALSE	NA	Not significant	380	NA
13q21.31	13q	Amp	13	62300000	65700000	0	FALSE	NA	Not significant	379	NA
13q21.31	13q	Del	13	62300000	65700000	0	FALSE	NA	Not significant	378	NA
13q21.32	13q	Amp	13	65700000	68600000	0	FALSE	NA	Not significant	377	NA
13q21.32	13q	Del	13	65700000	68600000	0	FALSE	NA	Not significant	376	NA
13q21.33	13q	Amp	13	68600000	73300000	0	FALSE	NA	Not significant	375	NA
13q21.33	13q	Del	13	68600000	73300000	0	FALSE	NA	Not significant	374	NA
13q22.1	13q	Amp	13	73300000	75400000	0	FALSE	NA	Not significant	373	NA
13q22.1	13q	Del	13	73300000	75400000	0	FALSE	NA	Not significant	372	NA
13q22.2	13q	Amp	13	75400000	77200000	0	FALSE	-0.062606	Not significant	371	NA
13q22.2	13q	Del	13	75400000	77200000	0	FALSE	-0.144472	Not significant	370	NA
13q22.3	13q	Amp	13	77200000	79000000	0	FALSE	-0.0422475	Not significant	369	NA
13q22.3	13q	Del	13	77200000	79000000	0	FALSE	-0.123802	Not significant	368	NA
13q31.1	13q	Amp	13	79000000	87700000	0	FALSE	-0.0602562	Not significant	367	NA
13q31.1	13q	Del	13	79000000	87700000	0	FALSE	-0.105011	Not significant	366	NA
13q31.2	13q	Amp	13	87700000	90000000	0	FALSE	NA	Not significant	365	NA
13q31.2	13q	Del	13	87700000	90000000	0	FALSE	NA	Not significant	364	NA
13q31.3	13q	Amp	13	90000000	95000000	0	FALSE	-0.0697855	Not significant	363	NA
13q31.3	13q	Del	13	90000000	95000000	0	FALSE	-0.078802	Not significant	362	NA
13q32.1	13q	Amp	13	95000000	98200000	0	FALSE	-0.0512079	Not significant	361	NA
13q32.1	13q	Del	13	95000000	98200000	0	FALSE	-0.089558	Not significant	360	NA
13q32.2	13q	Amp	13	98200000	99300000	0	FALSE	-0.072921	Not significant	359	NA
13q32.2	13q	Del	13	98200000	99300000	0	FALSE	-0.091076	Not significant	358	NA
13q32.3	13q	Amp	13	99300000	101700000	0	FALSE	-0.0689473	Not significant	357	NA
13q32.3	13q	Del	13	99300000	101700000	0	FALSE	-0.091076	Not significant	356	NA
13q33.1	13q	Amp	13	101700000	104800000	0	FALSE	-0.046495	Not significant	355	NA
13q33.1	13q	Del	13	101700000	104800000	0	FALSE	-0.0875257	Not significant	354	NA
13q33.2	13q	Amp	13	104800000	107000000	0	FALSE	-0.00672	Not significant	353	NA
13q33.2	13q	Del	13	104800000	107000000	NA	NA	NA	Not significant	352	NA
13q33.3	13q	Amp	13	107000000	110300000	0	FALSE	0.0081345	Not significant	351	NA
13q33.3	13q	Del	13	107000000	110300000	0	FALSE	-0.005796	Not significant	350	NA
13q34	13q	Amp	13	110300000	115169878	0	FALSE	0.0121743	Not significant	349	NA
13q34	13q	Del	13	110300000	115169878	-0.0825395	FALSE	0.0150219	Not significant	348	NA
14q11.2	14q	Amp	14	19100000	24600000	0.633248	FALSE	0.250885	Not significant	347	NKX2-1
14q11.2	14q	Del	14	19100000	24600000	-0.0266854	FALSE	0.0317998	Not significant	346	NKX2-1
14q12	14q	Amp	14	24600000	33300000	1.31709	TRUE	0.111024	Amp	345	NKX2-1
14q12	14q	Del	14	24600000	33300000	0	FALSE	-0.017655	Not significant	344	NKX2-1
14q13.1	14q	Amp	14	33300000	35300000	NA	NA	NA	Not significant	343	NKX2-1
14q13.1	14q	Del	14	33300000	35300000	NA	NA	NA	Not significant	342	NKX2-1
14q13.2	14q	Amp	14	35300000	36600000	NA	NA	NA	Not significant	341	NKX2-1
14q13.2	14q	Del	14	35300000	36600000	NA	NA	NA	Not significant	340	NKX2-1
14q13.3	14q	Amp	14	36600000	37800000	NA	NA	NA	Not significant	339	NKX2-1
14q13.3	14q	Del	14	36600000	37800000	NA	NA	NA	Not significant	338	NKX2-1
14q21.1	14q	Amp	14	37800000	43500000	1.43659	TRUE	NA	Not significant	337	NKX2-1
14q21.1	14q	Del	14	37800000	43500000	0	FALSE	NA	Not significant	336	NKX2-1
14q21.2	14q	Amp	14	43500000	47200000	0.774272	FALSE	NA	Not significant	335	NKX2-1
14q21.2	14q	Del	14	43500000	47200000	0	FALSE	NA	Not significant	334	NKX2-1
14q21.3	14q	Amp	14	47200000	50900000	0.30071	FALSE	0.0527261	Not significant	333	NKX2-1
14q21.3	14q	Del	14	47200000	50900000	0	FALSE	0.097758	Not significant	332	NKX2-1
14q22.1	14q	Amp	14	50900000	54100000	0.053021	FALSE	-0.0789699	Not significant	331	NKX2-1
14q22.1	14q	Del	14	50900000	54100000	0	FALSE	0.0641494	Not significant	330	NKX2-1
14q22.2	14q	Amp	14	54100000	55500000	0.044184	FALSE	NA	Not significant	329	NKX2-1
14q22.2	14q	Del	14	54100000	55500000	0	FALSE	NA	Not significant	328	NKX2-1
14q22.3	14q	Amp	14	55500000	58100000	0.143604	FALSE	0.140549	Not significant	327	NKX2-1
14q22.3	14q	Del	14	55500000	58100000	0	FALSE	-0.0473105	Not significant	326	NKX2-1
14q23.1	14q	Amp	14	58100000	62100000	0.0204677	FALSE	0.0940603	Not significant	325	NKX2-1
14q23.1	14q	Del	14	58100000	62100000	0	FALSE	-0.0138563	Not significant	324	NKX2-1
14q23.2	14q	Amp	14	62100000	64800000	0	FALSE	0.132928	Not significant	323	NKX2-1
14q23.2	14q	Del	14	62100000	64800000	0	FALSE	-0.0018755	Not significant	322	NKX2-1
14q23.3	14q	Amp	14	64800000	67900000	0	FALSE	0.0912069	Not significant	321	NKX2-1
14q23.3	14q	Del	14	64800000	67900000	0	FALSE	0.0190294	Not significant	320	NKX2-1
14q24.1	14q	Amp	14	67900000	70200000	0	FALSE	0.0922018	Not significant	319	NKX2-1
14q24.1	14q	Del	14	67900000	70200000	0	FALSE	-0.0215437	Not significant	318	NKX2-1
14q24.2	14q	Amp	14	70200000	73800000	0	FALSE	0.107027	Not significant	317	NKX2-1
14q24.2	14q	Del	14	70200000	73800000	0	FALSE	-0.0163828	Not significant	316	NKX2-1
14q24.3	14q	Amp	14	73800000	79300000	0	FALSE	0.0737073	Not significant	315	NKX2-1
14q24.3	14q	Del	14	73800000	79300000	0	FALSE	-0.0348605	Not significant	314	NKX2-1
14q31.1	14q	Amp	14	79300000	83600000	0	FALSE	0.0740905	Not significant	313	NKX2-1
14q31.1	14q	Del	14	79300000	83600000	0	FALSE	-0.0490515	Not significant	312	NKX2-1
14q31.2	14q	Amp	14	83600000	84900000	NA	NA	NA	Not significant	311	NKX2-1
14q31.3	14q	Amp	14	84900000	89800000	0	FALSE	0.0511207	Not significant	310	NKX2-1
14q31.3	14q	Del	14	84900000	89800000	0	FALSE	0.00640517	Not significant	309	NKX2-1
14q32.11	14q	Amp	14	89800000	91900000	0	FALSE	0.066042	Not significant	308	NKX2-1
14q32.11	14q	Del	14	89800000	91900000	0	FALSE	0.0164175	Not significant	307	NKX2-1
14q32.12	14q	Amp	14	91900000	94700000	0	FALSE	0.0650271	Not significant	306	NKX2-1
14q32.12	14q	Del	14	91900000	94700000	0	FALSE	0.0103927	Not significant	305	NKX2-1
14q32.13	14q	Amp	14	94700000	96300000	0	FALSE	0.0377782	Not significant	304	NKX2-1
14q32.13	14q	Del	14	94700000	96300000	0	FALSE	0.013239	Not significant	303	NKX2-1
14q32.2	14q	Amp	14	96300000	101400000	0	FALSE	0.0604983	Not significant	302	NKX2-1
14q32.2	14q	Del	14	96300000	101400000	0	FALSE	0.00450033	Not significant	301	NKX2-1
14q32.31	14q	Amp	14	101400000	103200000	0.085845	FALSE	0.202684	Not significant	300	NKX2-1
14q32.31	14q	Del	14	101400000	103200000	0	FALSE	-0.013718	Not significant	299	NKX2-1
14q32.32	14q	Amp	14	103200000	104000000	0.1659	FALSE	0.319411	Not significant	298	NKX2-1
14q32.32	14q	Del	14	103200000	104000000	0	FALSE	-0.0324197	Not significant	297	NKX2-1
14q32.33	14q	Amp	14	104000000	107349540	0.461449	FALSE	0.346179	Not significant	296	NKX2-1
14q32.33	14q	Del	14	104000000	107349540	-0.238609	FALSE	-0.194754	Not significant	295	NKX2-1
15q11.1	15q	Amp	15	19000000	20700000	0	FALSE	0.069954	Not significant	294	NA
15q11.1	15q	Del	15	19000000	20700000	-0.859494	FALSE	-0.096282	Not significant	293	NA
15q11.2	15q	Amp	15	20700000	25700000	0	FALSE	0.107144	Not significant	292	NA
15q11.2	15q	Del	15	20700000	25700000	-0.979945	FALSE	-0.0567571	Not significant	291	NA
15q12	15q	Amp	15	25700000	28100000	0	FALSE	0.108238	Not significant	290	NA
15q12	15q	Del	15	25700000	28100000	-0.952758	FALSE	-0.008686	Not significant	289	NA
15q13.1	15q	Amp	15	28100000	30300000	0	FALSE	0.144986	Not significant	288	NA
15q13.1	15q	Del	15	28100000	30300000	-0.742029	FALSE	-0.0215305	Not significant	287	NA
15q13.2	15q	Amp	15	30300000	31200000	0	FALSE	0.133523	Not significant	286	NA
15q13.2	15q	Del	15	30300000	31200000	-1.04017	FALSE	0.073644	Not significant	285	NA
15q13.3	15q	Amp	15	31200000	33600000	0	FALSE	0.0661122	Not significant	284	NA
15q13.3	15q	Del	15	31200000	33600000	-0.73203	FALSE	0.01396	Not significant	283	NA
15q14	15q	Amp	15	33600000	40100000	0	FALSE	0.0200788	Not significant	282	NA
15q14	15q	Del	15	33600000	40100000	-0.739894	FALSE	0.039265	Not significant	281	NA
15q15.1	15q	Amp	15	40100000	42800000	0	FALSE	0.0249753	Not significant	280	NA
15q15.1	15q	Del	15	40100000	42800000	-0.503716	FALSE	-0.0117593	Not significant	279	NA
15q15.2	15q	Amp	15	42800000	43600000	0	FALSE	0.038439	Not significant	278	NA
15q15.2	15q	Del	15	42800000	43600000	0	FALSE	-0.100229	Not significant	277	NA
15q15.3	15q	Amp	15	43600000	44800000	NA	NA	NA	Not significant	276	NA
15q15.3	15q	Del	15	43600000	44800000	NA	NA	NA	Not significant	275	NA
15q21.1	15q	Amp	15	44800000	49500000	0	FALSE	0.0527913	Not significant	274	NA
15q21.1	15q	Del	15	44800000	49500000	-0.0105225	FALSE	-0.0794971	Not significant	273	NA
15q21.2	15q	Amp	15	49500000	52900000	0	FALSE	0.0301614	Not significant	272	NA
15q21.2	15q	Del	15	49500000	52900000	0	FALSE	-0.110023	Not significant	271	NA
15q21.3	15q	Amp	15	52900000	59100000	0	FALSE	0.0179675	Not significant	270	NA
15q21.3	15q	Del	15	52900000	59100000	0	FALSE	0.0112784	Not significant	269	NA
15q22.1	15q	Amp	15	59100000	59300000	0	FALSE	0.018824	Not significant	268	NA
15q22.1	15q	Del	15	59100000	59300000	0	FALSE	0.0533907	Not significant	267	NA
15q22.2	15q	Amp	15	59300000	63700000	0	FALSE	0.0218832	Not significant	266	NA
15q22.2	15q	Del	15	59300000	63700000	0	FALSE	0.00183	Not significant	265	NA
15q22.31	15q	Amp	15	63700000	67200000	0	FALSE	0.00948625	Not significant	264	NA
15q22.31	15q	Del	15	63700000	67200000	0	FALSE	-0.071321	Not significant	263	NA
15q22.32	15q	Amp	15	67200000	67300000	0	FALSE	0.018163	Not significant	262	NA
15q22.32	15q	Del	15	67200000	67300000	0	FALSE	-0.069567	Not significant	261	NA
15q22.33	15q	Amp	15	67300000	67500000	0	FALSE	0.018163	Not significant	260	NA
15q22.33	15q	Del	15	67300000	67500000	0	FALSE	-0.0670585	Not significant	259	NA
15q23	15q	Amp	15	67500000	72700000	0	FALSE	0.0254068	Not significant	258	NA
15q23	15q	Del	15	67500000	72700000	0	FALSE	-0.040361	Not significant	257	NA
15q24.1	15q	Amp	15	72700000	75200000	0	FALSE	0.028553	Not significant	256	NA
15q24.1	15q	Del	15	72700000	75200000	0	FALSE	-0.0208255	Not significant	255	NA
15q24.2	15q	Amp	15	75200000	76600000	0	FALSE	0.021348	Not significant	254	NA
15q24.2	15q	Del	15	75200000	76600000	0	FALSE	-0.031045	Not significant	253	NA
15q24.3	15q	Amp	15	76600000	78300000	0	FALSE	0.00371783	Not significant	252	NA
15q24.3	15q	Del	15	76600000	78300000	0	FALSE	-0.0187735	Not significant	251	NA
15q25.1	15q	Amp	15	78300000	81700000	0	FALSE	0.0311548	Not significant	250	NA
15q25.1	15q	Del	15	78300000	81700000	0	FALSE	-0.0215039	Not significant	249	NA
15q25.2	15q	Amp	15	81700000	85200000	0	FALSE	-0.0267265	Not significant	248	NA
15q25.2	15q	Del	15	81700000	85200000	0	FALSE	-0.037959	Not significant	247	NA
15q25.3	15q	Amp	15	85200000	89100000	0	FALSE	0.0542902	Not significant	246	NA
15q25.3	15q	Del	15	85200000	89100000	0	FALSE	-0.064315	Not significant	245	NA
15q26.1	15q	Amp	15	89100000	94300000	0	FALSE	-0.0462607	Not significant	244	NA
15q26.1	15q	Del	15	89100000	94300000	0	FALSE	-0.0505656	Not significant	243	NA
15q26.2	15q	Amp	15	94300000	98500000	0	FALSE	0.0206287	Not significant	242	NA
15q26.2	15q	Del	15	94300000	98500000	0	FALSE	0.0134658	Not significant	241	NA
15q26.3	15q	Amp	15	98500000	102531392	0	FALSE	0.0834304	Not significant	240	NA
15q26.3	15q	Del	15	98500000	102531392	0	FALSE	0.0472761	Not significant	239	NA
16p13.3	16p	Amp	16	0	7900000	0	FALSE	-0.133717	Not significant	238	NA
16p13.3	16p	Del	16	0	7900000	0	FALSE	-0.016623	Not significant	237	NA
16p13.2	16p	Amp	16	7900000	10500000	0	FALSE	-0.205913	Not significant	236	NA
16p13.2	16p	Del	16	7900000	10500000	0	FALSE	0.088521	Not significant	235	NA
16p13.13	16p	Amp	16	10500000	12600000	0	FALSE	-0.298056	Not significant	234	NA
16p13.13	16p	Del	16	10500000	12600000	0	FALSE	0.0788875	Not significant	233	NA
16p13.12	16p	Amp	16	12600000	14800000	0	FALSE	-0.231191	Not significant	232	NA
16p13.12	16p	Del	16	12600000	14800000	0	FALSE	0.078703	Not significant	231	NA
16p13.11	16p	Amp	16	14800000	16800000	0	FALSE	-0.261651	Not significant	230	NA
16p13.11	16p	Del	16	14800000	16800000	0	FALSE	0.080501	Not significant	229	NA
16p12.3	16p	Amp	16	16800000	21200000	0	FALSE	-0.259117	Not significant	228	NA
16p12.3	16p	Del	16	16800000	21200000	0	FALSE	0.081563	Not significant	227	NA
16p12.2	16p	Amp	16	21200000	24200000	0	FALSE	-0.223782	Not significant	226	NA
16p12.2	16p	Del	16	21200000	24200000	0	FALSE	0.0635358	Not significant	225	NA
16p12.1	16p	Amp	16	24200000	28100000	0	FALSE	-0.185241	Not significant	224	NA
16p12.1	16p	Del	16	24200000	28100000	0	FALSE	0.0579129	Not significant	223	NA
16p11.2	16p	Amp	16	28100000	34600000	0	FALSE	-0.16162	Not significant	222	NA
16p11.2	16p	Del	16	28100000	34600000	-0.0975194	FALSE	0.145097	Not significant	221	NA
16p11.1	16p	Amp	16	34600000	36600000	0	FALSE	-0.045196	Not significant	220	NA
16p11.1	16p	Del	16	34600000	36600000	-0.413153	FALSE	0.324366	Not significant	219	NA
16q11.2	16q	Amp	16	38600000	47000000	0	FALSE	0.008959	Not significant	218	NA
16q11.2	16q	Del	16	38600000	47000000	0	FALSE	0.15773	Not significant	217	NA
16q12.1	16q	Amp	16	47000000	52600000	0	FALSE	0.0454655	Not significant	216	NA
16q12.1	16q	Del	16	47000000	52600000	-0.0136098	FALSE	0.162859	Not significant	215	NA
16q12.2	16q	Amp	16	52600000	56700000	0	FALSE	-0.032537	Not significant	214	NA
16q12.2	16q	Del	16	52600000	56700000	-0.027809	FALSE	0.13681	Not significant	213	NA
16q13	16q	Amp	16	56700000	57400000	0	FALSE	-0.0636738	Not significant	212	NA
16q13	16q	Del	16	56700000	57400000	0	FALSE	0.102734	Not significant	211	NA
16q21	16q	Amp	16	57400000	66700000	0	FALSE	-0.0555542	Not significant	210	NA
16q21	16q	Del	16	57400000	66700000	0	FALSE	-0.0287389	Not significant	209	NA
16q22.1	16q	Amp	16	66700000	70800000	0	FALSE	0.0320911	Not significant	208	NA
16q22.1	16q	Del	16	66700000	70800000	0	FALSE	-0.0680395	Not significant	207	NA
16q22.2	16q	Amp	16	70800000	72900000	0	FALSE	-0.00364157	Not significant	206	NA
16q22.2	16q	Del	16	70800000	72900000	0	FALSE	-0.118744	Not significant	205	NA
16q22.3	16q	Amp	16	72900000	74100000	0	FALSE	-0.0434	Not significant	204	NA
16q22.3	16q	Del	16	72900000	74100000	0	FALSE	-0.116599	Not significant	203	NA
16q23.1	16q	Amp	16	74100000	79200000	0	FALSE	-0.00428422	Not significant	202	NA
16q23.1	16q	Del	16	74100000	79200000	0	FALSE	-0.143303	Not significant	201	NA
16q23.2	16q	Amp	16	79200000	81700000	0	FALSE	0.031913	Not significant	200	NA
16q23.2	16q	Del	16	79200000	81700000	0	FALSE	-0.17057	Not significant	199	NA
16q23.3	16q	Amp	16	81700000	84200000	0	FALSE	0.0689309	Not significant	198	NA
16q23.3	16q	Del	16	81700000	84200000	0	FALSE	-0.197439	Not significant	197	NA
16q24.1	16q	Amp	16	84200000	87100000	0	FALSE	0.0857601	Not significant	196	NA
16q24.1	16q	Del	16	84200000	87100000	0	FALSE	-0.246209	Not significant	195	NA
16q24.2	16q	Amp	16	87100000	88700000	0	FALSE	0.107941	Not significant	194	NA
16q24.2	16q	Del	16	87100000	88700000	0	FALSE	-0.201133	Not significant	193	NA
16q24.3	16q	Amp	16	88700000	90354753	0	FALSE	0.0444018	Not significant	192	NA
16q24.3	16q	Del	16	88700000	90354753	-0.160827	FALSE	-0.0950727	Not significant	191	NA
17p13.3	17p	Amp	17	0	3300000	0	FALSE	0.0113603	Not significant	190	NA
17p13.3	17p	Del	17	0	3300000	-0.534272	FALSE	0.0157567	Not significant	189	NA
17p13.2	17p	Amp	17	3300000	6500000	0	FALSE	0.00987883	Not significant	188	NA
17p13.2	17p	Del	17	3300000	6500000	-0.0253823	FALSE	-0.109173	Not significant	187	NA
17p13.1	17p	Amp	17	6500000	10700000	0	FALSE	-0.0153158	Not significant	186	NA
17p13.1	17p	Del	17	6500000	10700000	-0.240119	FALSE	-0.0604704	Not significant	185	NA
17p12	17p	Amp	17	10700000	16000000	0	FALSE	-0.0390341	Not significant	184	NA
17p12	17p	Del	17	10700000	16000000	-0.332249	FALSE	0.0218087	Not significant	183	NA
17p11.2	17p	Amp	17	16000000	22200000	0	FALSE	-0.0339579	Not significant	182	NA
17p11.2	17p	Del	17	16000000	22200000	-0.271541	FALSE	-0.00834877	Not significant	181	NA
17q11.2	17q	Amp	17	25800000	31800000	0.0990726	FALSE	0.228695	Not significant	180	NA
17q11.2	17q	Del	17	25800000	31800000	0	FALSE	0.091475	Not significant	179	NA
17q12	17q	Amp	17	31800000	38100000	0.391576	FALSE	0.152629	Not significant	178	NA
17q12	17q	Del	17	31800000	38100000	0	FALSE	0.113339	Not significant	177	NA
17q21.1	17q	Amp	17	38100000	38400000	0.475554	FALSE	NA	Not significant	176	NA
17q21.1	17q	Del	17	38100000	38400000	0	FALSE	0.093643	Not significant	175	NA
17q21.2	17q	Amp	17	38400000	40900000	0.346928	FALSE	0.226718	Not significant	174	NA
17q21.2	17q	Del	17	38400000	40900000	0	FALSE	0.0692396	Not significant	173	NA
17q21.31	17q	Amp	17	40900000	44900000	0.072894	FALSE	0.123232	Not significant	172	NA
17q21.31	17q	Del	17	40900000	44900000	0	FALSE	0.0645595	Not significant	171	NA
17q21.32	17q	Amp	17	44900000	47400000	0.391832	FALSE	0.166587	Not significant	170	NA
17q21.32	17q	Del	17	44900000	47400000	0	FALSE	-0.0027722	Not significant	169	NA
17q21.33	17q	Amp	17	47400000	50200000	0.364242	FALSE	0.0995322	Not significant	168	NA
17q21.33	17q	Del	17	47400000	50200000	0	FALSE	0.0064805	Not significant	167	NA
17q22	17q	Amp	17	50200000	57600000	0.285162	FALSE	0.0817215	Not significant	166	NA
17q22	17q	Del	17	50200000	57600000	0	FALSE	-0.0026375	Not significant	165	NA
17q23.1	17q	Amp	17	57600000	58300000	0.293099	FALSE	-0.0481025	Not significant	164	NA
17q23.1	17q	Del	17	57600000	58300000	0	FALSE	-0.041359	Not significant	163	NA
17q23.2	17q	Amp	17	58300000	61100000	0.357252	FALSE	-0.0948347	Not significant	162	NA
17q23.2	17q	Del	17	58300000	61100000	0	FALSE	-0.009543	Not significant	161	NA
17q23.3	17q	Amp	17	61100000	62600000	0.506363	FALSE	-0.00249762	Not significant	160	NA
17q23.3	17q	Del	17	61100000	62600000	0	FALSE	-0.0251147	Not significant	159	NA
17q24.1	17q	Amp	17	62600000	64200000	0.397709	FALSE	-0.0464091	Not significant	158	NA
17q24.1	17q	Del	17	62600000	64200000	0	FALSE	-0.0095485	Not significant	157	NA
17q24.2	17q	Amp	17	64200000	67100000	0.409264	FALSE	-0.0797204	Not significant	156	NA
17q24.2	17q	Del	17	64200000	67100000	0	FALSE	-0.0042135	Not significant	155	NA
17q24.3	17q	Amp	17	67100000	70900000	0.512756	FALSE	-0.0586895	Not significant	154	NA
17q24.3	17q	Del	17	67100000	70900000	0	FALSE	0.005145	Not significant	153	NA
17q25.1	17q	Amp	17	70900000	74800000	0.65967	FALSE	-0.0288729	Not significant	152	NA
17q25.1	17q	Del	17	70900000	74800000	0	FALSE	0.0102144	Not significant	151	NA
17q25.2	17q	Amp	17	74800000	75300000	0.626513	FALSE	-0.0304983	Not significant	150	NA
17q25.2	17q	Del	17	74800000	75300000	0	FALSE	0.006799	Not significant	149	NA
17q25.3	17q	Amp	17	75300000	81195210	0.797894	FALSE	-0.062189	Not significant	148	NA
17q25.3	17q	Del	17	75300000	81195210	0	FALSE	0.0131542	Not significant	147	NA
18p11.32	18p	Amp	18	0	2900000	0.0130403	FALSE	0.0582498	Not significant	146	NA
18p11.32	18p	Del	18	0	2900000	0	FALSE	-0.0712913	Not significant	145	NA
18p11.31	18p	Amp	18	2900000	7100000	0	FALSE	0.0881544	Not significant	144	NA
18p11.31	18p	Del	18	2900000	7100000	0	FALSE	0.00802505	Not significant	143	NA
18p11.23	18p	Amp	18	7100000	8500000	0	FALSE	0.0939124	Not significant	142	NA
18p11.23	18p	Del	18	7100000	8500000	0	FALSE	0.016769	Not significant	141	NA
18p11.22	18p	Amp	18	8500000	10900000	0	FALSE	0.130237	Not significant	140	NA
18p11.22	18p	Del	18	8500000	10900000	0	FALSE	0.036131	Not significant	139	NA
18p11.21	18p	Amp	18	10900000	15400000	0	FALSE	0.00753417	Not significant	138	NA
18p11.21	18p	Del	18	10900000	15400000	0	FALSE	0.0726185	Not significant	137	NA
18q11.2	18q	Amp	18	19000000	25000000	0	FALSE	-0.0660067	Not significant	136	NA
18q11.2	18q	Del	18	19000000	25000000	-0.537679	FALSE	0.282111	Not significant	135	NA
18q12.1	18q	Amp	18	25000000	32700000	0	FALSE	0.0545027	Not significant	134	NA
18q12.1	18q	Del	18	25000000	32700000	-1.14683	FALSE	0.272123	Not significant	133	NA
18q12.2	18q	Amp	18	32700000	37200000	0	FALSE	0.0103807	Not significant	132	NA
18q12.2	18q	Del	18	32700000	37200000	-0.793631	FALSE	0.187775	Not significant	131	NA
18q12.3	18q	Amp	18	37200000	43500000	0	FALSE	-0.01109	Not significant	130	NA
18q12.3	18q	Del	18	37200000	43500000	-1.04017	FALSE	0.106743	Not significant	129	NA
18q21.1	18q	Amp	18	43500000	48200000	0	FALSE	0.0481308	Not significant	128	NA
18q21.1	18q	Del	18	43500000	48200000	-1.04017	FALSE	0.0694472	Not significant	127	NA
18q21.2	18q	Amp	18	48200000	53800000	0	FALSE	0.062413	Not significant	126	NA
18q21.2	18q	Del	18	48200000	53800000	-1.04017	FALSE	0.058595	Not significant	125	NA
18q21.31	18q	Amp	18	53800000	56200000	0	FALSE	0.0554175	Not significant	124	NA
18q21.31	18q	Del	18	53800000	56200000	-0.888518	FALSE	0.00720633	Not significant	123	NA
18q21.32	18q	Amp	18	56200000	59000000	0	FALSE	0.073094	Not significant	122	NA
18q21.32	18q	Del	18	56200000	59000000	-0.888518	FALSE	-0.0221997	Not significant	121	NA
18q21.33	18q	Amp	18	59000000	61600000	0	FALSE	0.0838282	Not significant	120	NA
18q21.33	18q	Del	18	59000000	61600000	-1.01511	FALSE	0.0516855	Not significant	119	NA
18q22.1	18q	Amp	18	61600000	66800000	0	FALSE	0.071316	Not significant	118	NA
18q22.1	18q	Del	18	61600000	66800000	-0.772165	FALSE	0.0325555	Not significant	117	NA
18q22.2	18q	Amp	18	66800000	68700000	0	FALSE	0.069331	Not significant	116	NA
18q22.2	18q	Del	18	66800000	68700000	-0.655812	FALSE	NA	Not significant	115	NA
18q22.3	18q	Amp	18	68700000	73100000	0	FALSE	0.105572	Not significant	114	NA
18q22.3	18q	Del	18	68700000	73100000	-0.402693	FALSE	-0.0891795	Not significant	113	NA
18q23	18q	Amp	18	73100000	78077248	0	FALSE	0.153621	Not significant	112	NA
18q23	18q	Del	18	73100000	78077248	-0.259008	FALSE	-0.105715	Not significant	111	NA
19p13.3	19p	Amp	19	0	6900000	0	FALSE	0.0249529	Not significant	110	NA
19p13.3	19p	Del	19	0	6900000	-0.00890419	FALSE	-0.0651109	Not significant	109	NA
19p13.2	19p	Amp	19	6900000	13900000	0	FALSE	0.00509074	Not significant	108	NA
19p13.2	19p	Del	19	6900000	13900000	-0.401744	FALSE	0.0960348	Not significant	107	NA
19p13.13	19p	Amp	19	13900000	14000000	0	FALSE	0.113245	Not significant	106	NA
19p13.13	19p	Del	19	13900000	14000000	0	FALSE	-0.061701	Not significant	105	NA
19p13.12	19p	Amp	19	14000000	16300000	0	FALSE	-0.00953526	Not significant	104	NA
19p13.12	19p	Del	19	14000000	16300000	0	FALSE	-0.0448796	Not significant	103	NA
19p13.11	19p	Amp	19	16300000	20000000	0	FALSE	0.0182534	Not significant	102	NA
19p13.11	19p	Del	19	16300000	20000000	0	FALSE	0.0396274	Not significant	101	NA
19p12	19p	Amp	19	20000000	24400000	0.0410895	FALSE	-0.138308	Not significant	100	NA
19p12	19p	Del	19	20000000	24400000	-0.909547	FALSE	0.252098	Not significant	99	NA
19q12	19q	Amp	19	28600000	32400000	2.24798	TRUE	0.382645	Amp	98	CCNE1, AKT2
19q12	19q	Del	19	28600000	32400000	0	FALSE	-0.0222995	Not significant	97	CCNE1, AKT2
19q13.11	19q	Amp	19	32400000	35500000	3.0538	TRUE	0.587039	Amp	96	CCNE1, AKT2
19q13.11	19q	Del	19	32400000	35500000	0	FALSE	-0.0200969	Not significant	95	CCNE1, AKT2
19q13.12	19q	Amp	19	35500000	38300000	1.91913	TRUE	0.229593	Amp	94	CCNE1, AKT2
19q13.12	19q	Del	19	35500000	38300000	0	FALSE	0.0431269	Not significant	93	CCNE1, AKT2
19q13.13	19q	Amp	19	38300000	38700000	1.79691	TRUE	0.527116	Amp	92	CCNE1, AKT2
19q13.13	19q	Del	19	38300000	38700000	0	FALSE	0.0416315	Not significant	91	CCNE1, AKT2
19q13.2	19q	Amp	19	38700000	43400000	1.04116	FALSE	0.392863	Not significant	90	CCNE1, AKT2
19q13.2	19q	Del	19	38700000	43400000	0	FALSE	0.00483469	Not significant	89	CCNE1, AKT2
19q13.31	19q	Amp	19	43400000	45200000	0.893835	FALSE	0.447487	Not significant	88	CCNE1, AKT2
19q13.31	19q	Del	19	43400000	45200000	0	FALSE	-0.0955013	Not significant	87	CCNE1, AKT2
19q13.32	19q	Amp	19	45200000	48000000	0.643536	FALSE	0.422772	Not significant	86	CCNE1, AKT2
19q13.32	19q	Del	19	45200000	48000000	0	FALSE	0.0106947	Not significant	85	CCNE1, AKT2
19q13.33	19q	Amp	19	48000000	51400000	0	FALSE	-0.0302526	Not significant	84	CCNE1, AKT2
19q13.33	19q	Del	19	48000000	51400000	-0.007501	FALSE	0.11492	Not significant	83	CCNE1, AKT2
19q13.41	19q	Amp	19	51400000	53600000	0	FALSE	-0.0596422	Not significant	82	CCNE1, AKT2
19q13.41	19q	Del	19	51400000	53600000	-0.173952	FALSE	0.230479	Not significant	81	CCNE1, AKT2
19q13.42	19q	Amp	19	53600000	56300000	0.0113665	FALSE	0.0230734	Not significant	80	CCNE1, AKT2
19q13.42	19q	Del	19	53600000	56300000	-0.0524569	FALSE	0.190602	Not significant	79	CCNE1, AKT2
19q13.43	19q	Amp	19	56300000	59128983	0.0245319	FALSE	0.0702789	Not significant	78	CCNE1, AKT2
19q13.43	19q	Del	19	56300000	59128983	-0.102314	FALSE	0.127117	Not significant	77	CCNE1, AKT2
20p13	20p	Amp	20	0	5100000	0	FALSE	-0.013819	Not significant	76	NA
20p13	20p	Del	20	0	5100000	-1.13761	FALSE	0.357275	Not significant	75	NA
20p12.3	20p	Amp	20	5100000	9200000	0.011564	FALSE	0.0258258	Not significant	74	NA
20p12.3	20p	Del	20	5100000	9200000	-1.34172	TRUE	0.453797	Del	73	NA
20p12.2	20p	Amp	20	9200000	12100000	0	FALSE	0.0685027	Not significant	72	NA
20p12.2	20p	Del	20	9200000	12100000	-1.86912	TRUE	0.508332	Del	71	NA
20p12.1	20p	Amp	20	12100000	17900000	0	FALSE	0.0268954	Not significant	70	NA
20p12.1	20p	Del	20	12100000	17900000	-1.87544	TRUE	0.479234	Del	69	NA
20p11.23	20p	Amp	20	17900000	21300000	0	FALSE	0.0454331	Not significant	68	NA
20p11.23	20p	Del	20	17900000	21300000	-1.21737	FALSE	0.379063	Not significant	67	NA
20p11.22	20p	Amp	20	21300000	22300000	NA	NA	NA	Not significant	66	NA
20p11.22	20p	Del	20	21300000	22300000	NA	NA	NA	Not significant	65	NA
20p11.21	20p	Amp	20	22300000	25600000	0	FALSE	0.0212759	Not significant	64	NA
20p11.21	20p	Del	20	22300000	25600000	0	FALSE	0.118012	Not significant	63	NA
20q11.21	20q	Amp	20	29400000	32100000	0	FALSE	0.0109394	Not significant	62	NA
20q11.21	20q	Del	20	29400000	32100000	0	FALSE	0.005083	Not significant	61	NA
20q11.22	20q	Amp	20	32100000	34400000	0	FALSE	-0.130173	Not significant	60	NA
20q11.22	20q	Del	20	32100000	34400000	0	FALSE	-0.0122156	Not significant	59	NA
20q11.23	20q	Amp	20	34400000	37600000	0	FALSE	-0.150669	Not significant	58	NA
20q11.23	20q	Del	20	34400000	37600000	0	FALSE	-0.0321375	Not significant	57	NA
20q12	20q	Amp	20	37600000	41700000	0	FALSE	-0.0513487	Not significant	56	NA
20q12	20q	Del	20	37600000	41700000	0	FALSE	-0.0652772	Not significant	55	NA
20q13.11	20q	Amp	20	41700000	42100000	0	FALSE	0.033722	Not significant	54	NA
20q13.11	20q	Del	20	41700000	42100000	0	FALSE	-0.077358	Not significant	53	NA
20q13.12	20q	Amp	20	42100000	46400000	0.110619	FALSE	0.118435	Not significant	52	NA
20q13.12	20q	Del	20	42100000	46400000	0	FALSE	-0.0845447	Not significant	51	NA
20q13.13	20q	Amp	20	46400000	49800000	0.380832	FALSE	0.286587	Not significant	50	NA
20q13.13	20q	Del	20	46400000	49800000	0	FALSE	-0.0737731	Not significant	49	NA
20q13.2	20q	Amp	20	49800000	55000000	0.261716	FALSE	0.0774855	Not significant	48	NA
20q13.2	20q	Del	20	49800000	55000000	0	FALSE	-0.0174141	Not significant	47	NA
20q13.31	20q	Amp	20	55000000	56500000	0.026251	FALSE	-0.166212	Not significant	46	NA
20q13.31	20q	Del	20	55000000	56500000	0	FALSE	-0.006654	Not significant	45	NA
20q13.32	20q	Amp	20	56500000	58400000	0.354288	FALSE	-0.000223133	Not significant	44	NA
20q13.32	20q	Del	20	56500000	58400000	0	FALSE	-0.03667	Not significant	43	NA
20q13.33	20q	Amp	20	58400000	63025520	0.589533	FALSE	-0.065172	Not significant	42	NA
20q13.33	20q	Del	20	58400000	63025520	0	FALSE	-0.0815148	Not significant	41	NA
21q11.2	21q	Amp	21	14300000	16400000	0.0155578	FALSE	0.108354	Not significant	40	NA
21q11.2	21q	Del	21	14300000	16400000	-0.384847	FALSE	0.113233	Not significant	39	NA
21q21.1	21q	Amp	21	16400000	24000000	0	FALSE	0.12977	Not significant	38	NA
21q21.1	21q	Del	21	16400000	24000000	-0.402693	FALSE	0.133523	Not significant	37	NA
21q21.3	21q	Amp	21	26800000	31500000	0	FALSE	0.00791217	Not significant	36	NA
21q21.3	21q	Del	21	26800000	31500000	0	FALSE	0.0465256	Not significant	35	NA
21q22.11	21q	Amp	21	31500000	35800000	0	FALSE	-0.000121409	Not significant	34	NA
21q22.11	21q	Del	21	31500000	35800000	-0.0084606	FALSE	0.0480266	Not significant	33	NA
21q22.12	21q	Amp	21	35800000	37800000	0	FALSE	0.04812	Not significant	32	NA
21q22.12	21q	Del	21	35800000	37800000	0	FALSE	0.105133	Not significant	31	NA
21q22.13	21q	Amp	21	37800000	39700000	0	FALSE	-0.0513097	Not significant	30	NA
21q22.13	21q	Del	21	37800000	39700000	0	FALSE	0.171415	Not significant	29	NA
21q22.2	21q	Amp	21	39700000	42600000	0	FALSE	0.0559603	Not significant	28	NA
21q22.2	21q	Del	21	39700000	42600000	-0.0181463	FALSE	0.172501	Not significant	27	NA
21q22.3	21q	Amp	21	42600000	48129895	0	FALSE	-0.0648359	Not significant	26	NA
21q22.3	21q	Del	21	42600000	48129895	-0.105932	FALSE	0.178409	Not significant	25	NA
22q11.1	22q	Amp	22	14700000	17900000	0	FALSE	-0.001545	Not significant	24	NA
22q11.1	22q	Del	22	14700000	17900000	0	FALSE	-0.11748	Not significant	23	NA
22q11.21	22q	Amp	22	17900000	22200000	0.0806884	FALSE	-0.0297448	Not significant	22	NA
22q11.21	22q	Del	22	17900000	22200000	0	FALSE	-0.0477806	Not significant	21	NA
22q11.22	22q	Amp	22	22200000	23500000	0.162987	FALSE	0.190586	Not significant	20	NA
22q11.22	22q	Del	22	22200000	23500000	-0.0013055	FALSE	0.0493877	Not significant	19	NA
22q11.23	22q	Amp	22	23500000	25900000	0.0984042	FALSE	0.219315	Not significant	18	NA
22q11.23	22q	Del	22	23500000	25900000	0	FALSE	-0.0575772	Not significant	17	NA
22q12.1	22q	Amp	22	25900000	29600000	0	FALSE	0.00805971	Not significant	16	NA
22q12.1	22q	Del	22	25900000	29600000	0	FALSE	-0.0350267	Not significant	15	NA
22q12.2	22q	Amp	22	29600000	32200000	0	FALSE	0.0197259	Not significant	14	NA
22q12.2	22q	Del	22	29600000	32200000	0	FALSE	-0.0351947	Not significant	13	NA
22q12.3	22q	Amp	22	32200000	37600000	0	FALSE	0.0160398	Not significant	12	NA
22q12.3	22q	Del	22	32200000	37600000	0	FALSE	-0.0911576	Not significant	11	NA
22q13.1	22q	Amp	22	37600000	41000000	0	FALSE	0.0397953	Not significant	10	NA
22q13.1	22q	Del	22	37600000	41000000	0	FALSE	-0.0675175	Not significant	9	NA
22q13.2	22q	Amp	22	41000000	44200000	0	FALSE	-0.0398293	Not significant	8	NA
22q13.2	22q	Del	22	41000000	44200000	0	FALSE	0.0679949	Not significant	7	NA
22q13.31	22q	Amp	22	44200000	48400000	0	FALSE	0.00391731	Not significant	6	NA
22q13.31	22q	Del	22	44200000	48400000	0	FALSE	-0.0624422	Not significant	5	NA
22q13.32	22q	Amp	22	48400000	49400000	0	FALSE	0.005547	Not significant	4	NA
22q13.32	22q	Del	22	48400000	49400000	-0.141772	FALSE	-0.064419	Not significant	3	NA
22q13.33	22q	Amp	22	49400000	51304566	0	FALSE	0.013486	Not significant	2	NA
22q13.33	22q	Del	22	49400000	51304566	-0.49104	FALSE	-0.0660586	Not significant	1	NA
